# Supplementary material for: Data-Driven Math Model of FLT3-ITD Acute Myeloid Leukemia Reveals Potential Therapeutic Targets
Source: J Pers Med. 2021 Mar 11;11(3):193. doi: 10.3390/jpm11030193 (PMC7998618; doi:10.3390/jpm11030193)
Supplement: Supplementary file 1 [file jpm-11-00193-s001.zip]

Archive with 17 entries (16 files):
- Supplemental Files/
- Supplemental Files/Figure S1.png
- Supplemental Files/FIgure S10.pdf
- Supplemental Files/Figure S2.svg
- Supplemental Files/Figure S3.svg
- Supplemental Files/FIgure S4.svg
- Supplemental Files/Figure S5.svg
- Supplemental Files/Figure S6.svg
- Supplemental Files/Figure S7.svg
- Supplemental Files/Figure S8.svg
- Supplemental Files/FIgure S9.png
- Supplemental Files/File S1.csv
- Supplemental Files/File S2.xlsx
- Supplemental Files/File S3.txt
- Supplemental Files/File S4.txt
- Supplemental Files/File S5.csv
- Supplemental Files/SupplementalFileCaptions.docx
