# Supplementary material for: Data-Driven Math Model of FLT3-ITD Acute Myeloid Leukemia Reveals Potential Therapeutic Targets
Source: J Pers Med. 2021 Mar 11;11(3):193. doi: 10.3390/jpm11030193 (PMC7998618; doi:10.3390/jpm11030193)
Supplement: Supplementary file 1 [file jpm-11-00193-s001.zip › Supplemental Files/File S1.csv]

FGR	green
GAS7	green
ST3GAL1	green
SNAPC1	green
DNAJC25	green
KLF6	green
JMJD6	green
PTGS2	green
AACS	green
SSH1	green
PPP1R15A	green
RGS1	green
ITGA6	green
CCDC80	green
PALM	green
CECR2	green
NDRG1	green
ZFAND5	green
PPARD	green
PFKFB4	green
HYAL1	green
NEK11	green
HPCAL1	green
RGS2	green
MXI1	green
DUSP1	green
EGR1	green
EGR2	green
TREM1	green
IRF1	green
TRIP10	green
FOSB	green
LRRC61	green
KLF2	green
ZFP36	green
SLC6A8	green
DNAJB1	green
WBP2	green
SLC14A2	green
BHLHE40	green
ANXA1	green
EGLN1	green
KLF4	green
ANKRD42	green
PHLDA1	green
MAP1LC3B	green
PMAIP1	green
NLRP12	green
SLC2A5	green
MCL1	green
PPFIA4	green
RHOB	green
CSRNP1	green
CREB5	green
ADM	green
UBC	green
PDK1	green
MYO1E	green
CD1D	green
BTG2	green
RALGDS	green
SLC2A6	green
IER2	green
ANTXR2	green
TIPARP	green
C4orf3	green
OSR2	green
MEI1	green
LPO	green
TUBA1A	green
SIGLEC7	green
CXCL8	green
FOS	green
JUNB	green
APLN	green
CEBPB	green
CCDC96	green
HSPA6	green
TRIB1	green
EIF1	green
FAM174A	green
RPP38.DT	green
X.22	green
JUN	green
ANXA2R	green
EGR3	green
X.29	green
MYADM	green
TMEM45A	green
CCDC87	green
SREBF2.AS1	green
TSPYL2	green
SOCS3	green
ADSSL1	green
ANKRD37	green
LILRA5	green
TCTEX1D4	green
NPIPP1	green
SERPINA1	green
TTC30A	green
LEKR1	green
ASPH	green
LRRC73	green
HSPA1B	green
HSPA1A	green
TMEM231	green
X.80	green
SH3D21	green
LINC01465	green
BTBD19	green
X.161	green
LINC02776	green
X.181	green
LINC02158	green
X.204	green
TEX41	green
SPAG5.AS1	green
X.236	green
NOS2P3	green
RPL34P20	green
X.300	green
DARS.AS1	green
SMG7.AS1	green
X.325	green
LINC01136	green
X.337	green
X.371	green
HIPK1.AS1	green
X.402	green
X.424	green
KMT2E.AS1	green
X.481	green
X.503	green
X.535	green
X.636	green
X.642	green
X.657	green
X.667	green
GVINP1	green
X.678	green
HCAR3	green
X.696	green
X.767	green
X.798	green
ST20.AS1	green
LINC01220	green
X.844	green
X.872	green
X.892	green
X.895	green
X.903	green
X.913	green
X.935	green
X.945	green
ADPGK.AS1	green
X.963	green
X.976	green
X.985	green
X.986	green
X.1030	green
X.1050	green
X.1057	green
AK4P1	green
X.1094	green
X.1133	green
X.1136	green
X.1149	green
X.1195	green
X.1198	green
MZF1.AS1	green
X.1220	green
X.1235	green
X.1251	green
X.1258	green
X.1274	green
X.1311	green
X.1312	green
YTHDF3.AS1	green
X.1378	green
X.1384	green
X.1412	green
X.1430	green
ARF4.AS1	green
X.1449	green
X.1450	green
X.1452	green
X.1470	green
X.1496	green
X.1504	green
X.1507	green
X.1513	green
JMJD1C.AS1	green
X.1533	green
X.1553	green
X.1562	green
X.1582	green
X.1585	green
X.1611	green
X.1625	green
X.1636	green
X.1642	green
X.1657	green
X.1662	green
RN7SL600P	green
X.1697	green
X.1756	green
X.1801	green
CCL3	green
X.1842	green
X.1875	green
X.1974	green
X.2024	green
X.2098	green
X.2129	green
DPM1	turquoise
C1orf112	turquoise
CFH	turquoise
FUCA2	turquoise
NFYA	turquoise
LAS1L	turquoise
SEMA3F	turquoise
CYP51A1	turquoise
BAD	turquoise
LAP3	turquoise
CD99	turquoise
HECW1	turquoise
MAD1L1	turquoise
LASP1	turquoise
M6PR	turquoise
KLHL13	turquoise
NDUFAF7	turquoise
POLDIP2	turquoise
AK2	turquoise
CD38	turquoise
FKBP4	turquoise
KDM1A	turquoise
CAMKK1	turquoise
RECQL	turquoise
NDUFAB1	turquoise
SLC22A16	turquoise
ZMYND10	turquoise
SLC25A13	turquoise
ST7	turquoise
CDC27	turquoise
HCCS	turquoise
DVL2	turquoise
UPF1	turquoise
SKAP2	turquoise
SLC25A5	turquoise
MCUB	turquoise
HOXA11	turquoise
POLR2J	turquoise
DHX33	turquoise
THSD7A	turquoise
LIG3	turquoise
RPAP3	turquoise
REXO5	turquoise
CIAPIN1	turquoise
SPPL2B	turquoise
COPZ2	turquoise
TSPOAP1	turquoise
MPO	turquoise
WDR54	turquoise
RHBDD2	turquoise
IBTK	turquoise
ZNF195	turquoise
MYCBP2	turquoise
ITGAL	turquoise
ZFX	turquoise
REX1BD	turquoise
YBX2	turquoise
AP2B1	turquoise
TNFRSF12A	turquoise
KDM7A	turquoise
AGK	turquoise
PHTF2	turquoise
FARP2	turquoise
GGCT	turquoise
DBF4	turquoise
TBXA2R	turquoise
COX10	turquoise
PAF1	turquoise
ELAC2	turquoise
CCDC124	turquoise
CEACAM21	turquoise
NOS2	turquoise
KIAA0100	turquoise
MATK	turquoise
CD79B	turquoise
RPUSD1	turquoise
TSR3	turquoise
PIGQ	turquoise
TEAD3	turquoise
DNAJC11	turquoise
E2F2	turquoise
PSMB1	turquoise
NADK	turquoise
ADAM22	turquoise
SYPL1	turquoise
CYB561	turquoise
SS18L2	turquoise
MPND	turquoise
MGST1	turquoise
PKD1	turquoise
MED24	turquoise
RHOBTB2	turquoise
CSDE1	turquoise
UBE3C	turquoise
POMT2	turquoise
VTA1	turquoise
MLXIPL	turquoise
BAZ1B	turquoise
RANBP9	turquoise
SPRTN	turquoise
EEF1AKNMT	turquoise
UQCRC1	turquoise
STARD3NL	turquoise
CD9	turquoise
NCAPD2	turquoise
SEMA3G	turquoise
FUZ	turquoise
ZNF200	turquoise
SCMH1	turquoise
FYN	turquoise
ELOA	turquoise
LYPLA2	turquoise
CLCN6	turquoise
NME1.NME2	turquoise
TSPAN9	turquoise
MKS1	turquoise
ABHD5	turquoise
UTP18	turquoise
PTBP1	turquoise
LARS2	turquoise
PLAUR	turquoise
ANLN	turquoise
WIZ	turquoise
QPCTL	turquoise
PPP5C	turquoise
BRCA1	turquoise
MBTPS2	turquoise
PRICKLE3	turquoise
EXTL3	turquoise
ELOVL5	turquoise
UBR7	turquoise
PSMC4	turquoise
SLC25A39	turquoise
PGM3	turquoise
CLK1	turquoise
POLR3B	turquoise
ANGEL1	turquoise
DDX11	turquoise
TACC3	turquoise
POLA2	turquoise
MDH1	turquoise
SLC30A9	turquoise
COX15	turquoise
ZMYND11	turquoise
WAS	turquoise
BID	turquoise
MATR3	turquoise
NUDCD3	turquoise
GLT8D1	turquoise
ATP2C1	turquoise
SLC38A5	turquoise
RALBP1	turquoise
SLC11A1	turquoise
CXorf56	turquoise
ATP1A2	turquoise
TTC27	turquoise
PHLDB1	turquoise
ZRANB1	turquoise
NCDN	turquoise
ZFP64	turquoise
MRE11	turquoise
AQR	turquoise
FHL1	turquoise
RTF2	turquoise
NLRP2	turquoise
RNF10	turquoise
ZDHHC6	turquoise
RNH1	turquoise
NDUFS1	turquoise
ALAS1	turquoise
GLRX2	turquoise
DERA	turquoise
STRAP	turquoise
GCLM	turquoise
DEPDC1	turquoise
RRAGD	turquoise
HSF2	turquoise
HSD17B6	turquoise
NCAPH2	turquoise
TOMM34	turquoise
SEC63	turquoise
KPNA6	turquoise
VIM	turquoise
RTEL1.TNFRSF6B	turquoise
FAS	turquoise
KCNG1	turquoise
MIPEP	turquoise
VRK2	turquoise
BRD9	turquoise
TBPL1	turquoise
ARNTL2	turquoise
BCLAF1	turquoise
ANK1	turquoise
TFB1M	turquoise
RABEP1	turquoise
NUP160	turquoise
BAK1	turquoise
IKZF2	turquoise
CENPQ	turquoise
SARS	turquoise
RANBP3	turquoise
EIPR1	turquoise
PNPLA6	turquoise
IFT88	turquoise
ALG1	turquoise
ZCCHC8	turquoise
ABCF2	turquoise
FUT8	turquoise
UBA6	turquoise
ATP6V0A1	turquoise
SLC4A7	turquoise
APBA2	turquoise
MAP2K3	turquoise
PEX3	turquoise
FAM136A	turquoise
ADSS	turquoise
RFC1	turquoise
CUL3	turquoise
RPL26L1	turquoise
NSUN2	turquoise
METTL1	turquoise
AGA	turquoise
PI4K2B	turquoise
MAT2B	turquoise
EDC4	turquoise
MTREX	turquoise
RAI14	turquoise
PHLPP2	turquoise
SPDL1	turquoise
RTN4R	turquoise
PHF23	turquoise
PSMA4	turquoise
LSG1	turquoise
TDP1	turquoise
CAPG	turquoise
AP2S1	turquoise
ZIC2	turquoise
TRIT1	turquoise
CTNNA1	turquoise
CNTLN	turquoise
HSPA5	turquoise
GEMIN8	turquoise
POLR2B	turquoise
TPR	turquoise
DTNBP1	turquoise
XK	turquoise
C12orf4	turquoise
SCML1	turquoise
MAP4	turquoise
USP28	turquoise
HDAC9	turquoise
NOP16	turquoise
MRPS10	turquoise
FAM120A	turquoise
R3HDM1	turquoise
ERCC8	turquoise
PER3	turquoise
RCN1	turquoise
RFC2	turquoise
CLPTM1L	turquoise
NEDD4L	turquoise
NFE2L3	turquoise
MCUR1	turquoise
MAPK9	turquoise
HERPUD1	turquoise
HOMER3	turquoise
RAD51	turquoise
POLQ	turquoise
CYBA	turquoise
THOC3	turquoise
RRP12	turquoise
FNIP2	turquoise
MSMO1	turquoise
AKR7A2	turquoise
MRTO4	turquoise
TRAPPC3	turquoise
THRAP3	turquoise
PHPT1	turquoise
NOP58	turquoise
SZRD1	turquoise
KCNH2	turquoise
FAM114A2	turquoise
CYFIP2	turquoise
EIF2AK2	turquoise
USP36	turquoise
PUM2	turquoise
MRPL43	turquoise
HPF1	turquoise
ZFR	turquoise
ZNF280C	turquoise
DCBLD2	turquoise
GDI2	turquoise
ATG5	turquoise
PITHD1	turquoise
USP13	turquoise
ATP11B	turquoise
CDK14	turquoise
SEC61A1	turquoise
POLR3E	turquoise
RIOK2	turquoise
NDC1	turquoise
ALDH18A1	turquoise
GATB	turquoise
MXD1	turquoise
SLC2A3	turquoise
YBX3	turquoise
STYK1	turquoise
WNK1	turquoise
CCAR1	turquoise
OGFR	turquoise
GNA15	turquoise
PTPRU	turquoise
SNRNP40	turquoise
MPC1	turquoise
BCAT1	turquoise
LZTS1	turquoise
SPAG4	turquoise
MRPS35	turquoise
SFSWAP	turquoise
DGAT2	turquoise
CS	turquoise
MRPS24	turquoise
POLD1	turquoise
EIF4B	turquoise
SPHK2	turquoise
ISOC2	turquoise
U2AF2	turquoise
EPN1	turquoise
MED29	turquoise
AHRR	turquoise
ZNF275	turquoise
GPC1	turquoise
RNF4	turquoise
INTS13	turquoise
TM7SF3	turquoise
SPA17	turquoise
NGFR	turquoise
TMEM161A	turquoise
SLC12A2	turquoise
DDX20	turquoise
BTBD1	turquoise
HMG20B	turquoise
TAF11	turquoise
AP3D1	turquoise
SLC9A3R2	turquoise
NTHL1	turquoise
GNAI3	turquoise
IPO5	turquoise
OAT	turquoise
WDR3	turquoise
WDR18	turquoise
MCM10	turquoise
KARS	turquoise
ADAT1	turquoise
PDIA5	turquoise
NDUFB4	turquoise
SPEN	turquoise
ZC3H15	turquoise
MAP2K4	turquoise
SLK	turquoise
PRKCQ	turquoise
ASB1	turquoise
TBC1D1	turquoise
MTHFD2	turquoise
YBX1	turquoise
PDE4A	turquoise
ELAVL1	turquoise
DIP2B	turquoise
SMARCD1	turquoise
NFYC	turquoise
ASPM	turquoise
ELOVL1	turquoise
SPI1	turquoise
ZNRD1	turquoise
ZBTB11	turquoise
GOLGA5	turquoise
LRRC40	turquoise
ISOC1	turquoise
TRMT11	turquoise
MSANTD3	turquoise
ZFAT	turquoise
MTFR1	turquoise
FECH	turquoise
PFKP	turquoise
TRAM1	turquoise
TNFRSF1A	turquoise
CACNB1	turquoise
PKM	turquoise
DHX29	turquoise
DNTTIP2	turquoise
RRP15	turquoise
RHOA	turquoise
DHX8	turquoise
PRKCZ	turquoise
ZFY	turquoise
IARS2	turquoise
NAV3	turquoise
IDH3G	turquoise
ATP2B3	turquoise
CBFB	turquoise
PDK3	turquoise
HYAL2	turquoise
RASSF1	turquoise
COASY	turquoise
PLEKHH3	turquoise
ACSL4	turquoise
FTSJ1	turquoise
PRR11	turquoise
POLR1A	turquoise
TTC7A	turquoise
IP6K2	turquoise
STON1.GTF2A1L	turquoise
SRBD1	turquoise
KIF2A	turquoise
PSME4	turquoise
PITX1	turquoise
NUP133	turquoise
NUCKS1	turquoise
VPS35	turquoise
DNAJA2	turquoise
KCNAB2	turquoise
GAL	turquoise
TGFBR3	turquoise
ATP1B3	turquoise
NEDD4	turquoise
MAPK6	turquoise
RAB27A	turquoise
HDHD5	turquoise
UFD1	turquoise
PHRF1	turquoise
ELP1	turquoise
NUCB2	turquoise
PTPN3	turquoise
SLC44A1	turquoise
EXOC5	turquoise
RNF126	turquoise
MNT	turquoise
NDST1	turquoise
ASNS	turquoise
AP3M2	turquoise
CFAP20	turquoise
CSNK2A2	turquoise
EIF2B3	turquoise
TCOF1	turquoise
CDC42	turquoise
OSBPL3	turquoise
SLC12A3	turquoise
RAD18	turquoise
ATP2B1	turquoise
NCK2	turquoise
MAP4K4	turquoise
WDR1	turquoise
ING3	turquoise
LMCD1	turquoise
BUD23	turquoise
SEL1L	turquoise
TRIP13	turquoise
TCF3	turquoise
DAZAP1	turquoise
MBD3	turquoise
HLTF	turquoise
PDCD2	turquoise
RDH11	turquoise
PRKACA	turquoise
ACTN1	turquoise
EPN2	turquoise
ALDH3A2	turquoise
TFRC	turquoise
SREBF1	turquoise
SMC1A	turquoise
HSD17B10	turquoise
HMMR	turquoise
P4HA2	turquoise
NFATC3	turquoise
TRNT1	turquoise
STK10	turquoise
FBXW11	turquoise
DERL2	turquoise
NDE1	turquoise
MRVI1	turquoise
AP1M1	turquoise
PVR	turquoise
XRCC1	turquoise
SCARB1	turquoise
MCM2	turquoise
SELENOO	turquoise
PDE8A	turquoise
NLE1	turquoise
SDHA	turquoise
SMARCE1	turquoise
DHRS9	turquoise
IGF2BP2	turquoise
NSF	turquoise
MRPS34	turquoise
CLNS1A	turquoise
EED	turquoise
TSG101	turquoise
ATP2A3	turquoise
BCS1L	turquoise
NUAK1	turquoise
LMAN1	turquoise
HACD3	turquoise
ENO1	turquoise
MYDGF	turquoise
TUBE1	turquoise
ACTR6	turquoise
TIPIN	turquoise
SRI	turquoise
EIF4G3	turquoise
NUP37	turquoise
GTSE1	turquoise
ACAT1	turquoise
SLC25A40	turquoise
TIMM21	turquoise
ZNF37A	turquoise
SLC25A3	turquoise
FNDC3B	turquoise
FSCN1	turquoise
ACTB	turquoise
WDR62	turquoise
DLG1	turquoise
RAB7A	turquoise
BCAP29	turquoise
SART3	turquoise
EXOSC7	turquoise
MKRN2	turquoise
MCM6	turquoise
REXO2	turquoise
PTPN23	turquoise
MLH1	turquoise
UNG	turquoise
PLXNA2	turquoise
SPAG5	turquoise
TPD52	turquoise
TRAF4	turquoise
PAG1	turquoise
MBNL3	turquoise
MAP2K7	turquoise
DGKD	turquoise
DNAJC10	turquoise
SNRPA	turquoise
EXOSC5	turquoise
DYNC1I2	turquoise
FAM76B	turquoise
SIRT6	turquoise
POLD3	turquoise
CAPZB	turquoise
JADE1	turquoise
SLC25A43	turquoise
UBE2A	turquoise
FGFR1	turquoise
SMC1B	turquoise
CST7	turquoise
ARAF	turquoise
UBE2K	turquoise
TIGAR	turquoise
TULP3	turquoise
SYNJ2	turquoise
GNB1	turquoise
NRDC	turquoise
VDAC3	turquoise
SDF4	turquoise
TP73	turquoise
UBE2D4	turquoise
THOC1	turquoise
FKBP7	turquoise
SLC1A3	turquoise
XRCC5	turquoise
REXO1	turquoise
SAR1A	turquoise
SENP1	turquoise
LIPE	turquoise
FDFT1	turquoise
PAFAH1B3	turquoise
KIF22	turquoise
PGM1	turquoise
DDX1	turquoise
DNM2	turquoise
EPB41L2	turquoise
KEAP1	turquoise
SLC35C2	turquoise
RIF1	turquoise
SESN1	turquoise
SRCAP	turquoise
PUM3	turquoise
KCNN2	turquoise
CPOX	turquoise
CLDND1	turquoise
MOK	turquoise
HSP90AA1	turquoise
RBL1	turquoise
DLGAP4	turquoise
NDC80	turquoise
AP4E1	turquoise
MAGI3	turquoise
PCNP	turquoise
MEF2C	turquoise
UBA5	turquoise
STK17B	turquoise
CDC14B	turquoise
JMJD4	turquoise
DUSP12	turquoise
HSPB11	turquoise
BZW1	turquoise
ME2	turquoise
C5orf22	turquoise
MRPL22	turquoise
GEMIN5	turquoise
NFE2L1	turquoise
ITGB5	turquoise
XPO1	turquoise
PALB2	turquoise
LYRM2	turquoise
BCKDHB	turquoise
ULK2	turquoise
PLOD1	turquoise
P2RX5	turquoise
ITGAE	turquoise
DIS3	turquoise
NUFIP1	turquoise
PDS5B	turquoise
OXCT1	turquoise
SLC27A5	turquoise
CHMP2B	turquoise
PPIE	turquoise
ZMPSTE24	turquoise
STARD7	turquoise
GSTP1	turquoise
FAM234B	turquoise
WBP11	turquoise
EIF3I	turquoise
TXLNA	turquoise
AGBL5	turquoise
CAD	turquoise
AK6	turquoise
MYNN	turquoise
PREP	turquoise
HACE1	turquoise
SEH1L	turquoise
WDFY1	turquoise
SLC25A24	turquoise
MAP3K4	turquoise
ZNF213	turquoise
AKR1B1	turquoise
CPNE3	turquoise
RRN3	turquoise
CTTN	turquoise
MTIF2	turquoise
DDHD2	turquoise
ORC1	turquoise
CHERP	turquoise
ATG16L1	turquoise
RAD54L	turquoise
DNAJA1	turquoise
DIMT1	turquoise
IPO11	turquoise
EIF2AK1	turquoise
EPDR1	turquoise
SNX10	turquoise
SEPHS1	turquoise
MRPL28	turquoise
TMED2	turquoise
TXLNG	turquoise
LAT2	turquoise
HUWE1	turquoise
ZW10	turquoise
ALG9	turquoise
ACOX3	turquoise
MTMR2	turquoise
TRIP6	turquoise
FTL	turquoise
SRRT	turquoise
BAX	turquoise
PIGS	turquoise
ATXN7L3	turquoise
PSMC5	turquoise
UIMC1	turquoise
OGFOD1	turquoise
SH3BP2	turquoise
NOP14	turquoise
ADD1	turquoise
L2HGDH	turquoise
TXNDC16	turquoise
RTRAF	turquoise
GMCL1	turquoise
SF3B2	turquoise
DNM1L	turquoise
PHACTR3	turquoise
ERGIC2	turquoise
TFAP2C	turquoise
AURKA	turquoise
PIR	turquoise
RFX2	turquoise
METTL2A	turquoise
ALG6	turquoise
CNOT3	turquoise
DDX18	turquoise
KHSRP	turquoise
DNMT3B	turquoise
TPX2	turquoise
PDRG1	turquoise
TGDS	turquoise
COQ9	turquoise
KIF9	turquoise
CRLS1	turquoise
PPP1R13B	turquoise
SMOX	turquoise
FKBP1A	turquoise
NSFL1C	turquoise
SLC4A11	turquoise
CPXM1	turquoise
XRN2	turquoise
DYNLL1	turquoise
TESC	turquoise
SNX5	turquoise
RPL6	turquoise
MAPKAPK5	turquoise
ESF1	turquoise
RBBP9	turquoise
ANAPC5	turquoise
TMEM230	turquoise
KDM2B	turquoise
TASP1	turquoise
GCN1	turquoise
TRMT6	turquoise
CHGB	turquoise
PEBP1	turquoise
FUS	turquoise
FXYD5	turquoise
CDIP1	turquoise
CMTM1	turquoise
KCNH4	turquoise
GANAB	turquoise
BIRC5	turquoise
MLF2	turquoise
OTUB2	turquoise
DDX24	turquoise
ARHGAP4	turquoise
DHX32	turquoise
SLC9A1	turquoise
SPTLC1	turquoise
PAPOLA	turquoise
CCNK	turquoise
MRPS33	turquoise
NDUFB2	turquoise
NUDC	turquoise
MAEA	turquoise
ICAM1	turquoise
MUL1	turquoise
TFAP4	turquoise
PDCD7	turquoise
SPG21	turquoise
DNAJB11	turquoise
FLT3LG	turquoise
PABPC4	turquoise
MCOLN1	turquoise
EFNB1	turquoise
AARS	turquoise
KIF4A	turquoise
TNRC6A	turquoise
PLEKHG2	turquoise
DLL3	turquoise
NAT14	turquoise
PITPNM2	turquoise
RBM27	turquoise
DTX2	turquoise
PUS7	turquoise
DLD	turquoise
TXNL1	turquoise
CMTM6	turquoise
MAP3K20	turquoise
FH	turquoise
CDV3	turquoise
ALKBH5	turquoise
PITPNM3	turquoise
SPAG7	turquoise
ORC6	turquoise
ZC3HC1	turquoise
TMEM101	turquoise
PSME1	turquoise
PPP2R3C	turquoise
HAUS4	turquoise
SLC7A8	turquoise
SCFD1	turquoise
G2E3	turquoise
HECTD1	turquoise
HNRNPC	turquoise
SUPT16H	turquoise
GEMIN2	turquoise
TGM1	turquoise
TINF2	turquoise
TRPM7	turquoise
TYRO3	turquoise
WDR76	turquoise
PHGDH	turquoise
EZR	turquoise
MYL6	turquoise
CLSPN	turquoise
DPYSL2	turquoise
NUP50	turquoise
CDC45	turquoise
COMT	turquoise
ECHDC1	turquoise
SEC22C	turquoise
XYLB	turquoise
CDC6	turquoise
CDC23	turquoise
AAAS	turquoise
CBX5	turquoise
MSH2	turquoise
MAP3K1	turquoise
DHPS	turquoise
ARCN1	turquoise
TMEM38B	turquoise
PSMD5	turquoise
NUP188	turquoise
CRAT	turquoise
NANS	turquoise
CWF19L1	turquoise
CREM	turquoise
NUBP2	turquoise
HIVEP1	turquoise
TREM2	turquoise
SRPK1	turquoise
MRPS18A	turquoise
TMEM14A	turquoise
HSP90AB1	turquoise
CDC5L	turquoise
ITPR3	turquoise
HNRNPH3	turquoise
ABL1	turquoise
ACOT7	turquoise
CDC7	turquoise
SCD	turquoise
TMED1	turquoise
RAB18	turquoise
NRP1	turquoise
HSD17B7P2	turquoise
H2AFY2	turquoise
PSMD8	turquoise
FBXL19	turquoise
SETD1A	turquoise
BCL7C	turquoise
CIRBP	turquoise
ATP5F1D	turquoise
CBARP	turquoise
HNRNPM	turquoise
NDUFB7	turquoise
TECR	turquoise
TIMM13	turquoise
MTAP	turquoise
CEP170B	turquoise
POLR2E	turquoise
POLRMT	turquoise
MKNK2	turquoise
ARVCF	turquoise
TRMT2A	turquoise
RANBP1	turquoise
MED15	turquoise
CRKL	turquoise
LZTR1	turquoise
SMARCB1	turquoise
DERL3	turquoise
DDTL	turquoise
DDT	turquoise
OSM	turquoise
CABIN1	turquoise
SF3A1	turquoise
GGT5	turquoise
SPECC1L	turquoise
UPB1	turquoise
SNRPD3	turquoise
PES1	turquoise
MAPK1	turquoise
GGT1	turquoise
PPM1F	turquoise
TOP3B	turquoise
ESS2	turquoise
MFNG	turquoise
SLC25A1	turquoise
GGA1	turquoise
HIRA	turquoise
SH3BP1	turquoise
LGALS1	turquoise
SRRD	turquoise
PATZ1	turquoise
TFIP11	turquoise
GCAT	turquoise
ANKRD54	turquoise
SNU13	turquoise
MICALL1	turquoise
POLR2F	turquoise
CENPM	turquoise
SEPTIN3	turquoise
TCF20	turquoise
TOMM22	turquoise
XBP1	turquoise
RTCB	turquoise
JOSD1	turquoise
FBXO7	turquoise
GTPBP1	turquoise
TIMP3	turquoise
SBF1	turquoise
CYB5R3	turquoise
LMF2	turquoise
RHBDD3	turquoise
PACSIN2	turquoise
TTLL1	turquoise
AP1B1	turquoise
HMGXB4	turquoise
NEFH	turquoise
MCAT	turquoise
THOC5	turquoise
MCM5	turquoise
APOBEC3H	turquoise
TSPO	turquoise
TTLL12	turquoise
ZMAT5	turquoise
RBFOX2	turquoise
TAB1	turquoise
MIEF1	turquoise
APOL4	turquoise
APOL1	turquoise
PNPLA3	turquoise
MYH9	turquoise
SAMM50	turquoise
TXN2	turquoise
FOXRED2	turquoise
EIF3D	turquoise
SLC25A17	turquoise
FAM118A	turquoise
ST13	turquoise
IL2RB	turquoise
RBX1	turquoise
L3MBTL2	turquoise
RANGAP1	turquoise
ZC3H7B	turquoise
PHF5A	turquoise
ACO2	turquoise
POLR3H	turquoise
TRMU	turquoise
PMM1	turquoise
DESI1	turquoise
ZBED4	turquoise
MLC1	turquoise
FKBP3	turquoise
SDR39U1	turquoise
CTSG	turquoise
PRMT5	turquoise
COCH	turquoise
POLE2	turquoise
CDKL1	turquoise
NIN	turquoise
PYGL	turquoise
TRIM9	turquoise
PSMC6	turquoise
GNPNAT1	turquoise
DDHD1	turquoise
CDKN3	turquoise
ATP6V1D	turquoise
PSMA3	turquoise
VTI1B	turquoise
GSTZ1	turquoise
KIAA0586	turquoise
TMED8	turquoise
SAMD15	turquoise
AHSA1	turquoise
DAAM1	turquoise
ALKBH1	turquoise
SNW1	turquoise
ASB2	turquoise
CEP128	turquoise
ERH	turquoise
HIF1A	turquoise
EIF5	turquoise
ZFYVE21	turquoise
MTHFD1	turquoise
ZC3H14	turquoise
TELO2	turquoise
VRK1	turquoise
PSMC1	turquoise
PPP4R3A	turquoise
C14orf93	turquoise
PSMB5	turquoise
ACIN1	turquoise
APEX1	turquoise
PABPN1	turquoise
ARHGAP5	turquoise
CINP	turquoise
SRP54	turquoise
CHD8	turquoise
PCK2	turquoise
PRORP	turquoise
PSMA6	turquoise
EMC9	turquoise
PSME2	turquoise
BRMS1L	turquoise
TM9SF1	turquoise
SEC23A	turquoise
PNN	turquoise
RABGGTA	turquoise
PCIF1	turquoise
GSS	turquoise
PYGB	turquoise
ABHD12	turquoise
PROCR	turquoise
GINS1	turquoise
ZMYND8	turquoise
MYBL2	turquoise
RAB5IF	turquoise
ADNP	turquoise
CSTF1	turquoise
RAE1	turquoise
TPD52L2	turquoise
DNAJC5	turquoise
NELFCD	turquoise
PRELID3B	turquoise
MTG2	turquoise
PSMA7	turquoise
SLCO4A1	turquoise
MRGBP	turquoise
DIDO1	turquoise
SLC17A9	turquoise
ARFGAP1	turquoise
EEF1A2	turquoise
GMEB2	turquoise
C20orf27	turquoise
CDC25B	turquoise
TRIB3	turquoise
CSNK2A1	turquoise
HM13	turquoise
MYLK2	turquoise
SIRPB1	turquoise
SEC23B	turquoise
FERMT1	turquoise
HCK	turquoise
CRNKL1	turquoise
POFUT1	turquoise
KIF3B	turquoise
NOP56	turquoise
IDH3B	turquoise
MAPRE1	turquoise
CDK5RAP1	turquoise
SNTA1	turquoise
TTI1	turquoise
E2F1	turquoise
RPRD1B	turquoise
CHMP4B	turquoise
ACTR5	turquoise
AHCY	turquoise
FAM83D	turquoise
DHX35	turquoise
DNTTIP1	turquoise
MAP1LC3A	turquoise
PIGU	turquoise
ACOT8	turquoise
APMAP	turquoise
ADNP2	turquoise
RBFA	turquoise
USP14	turquoise
VAPA	turquoise
METTL4	turquoise
MYL12A	turquoise
CEP76	turquoise
ST8SIA5	turquoise
RNMT	turquoise
RBBP8	turquoise
CSTF2	turquoise
PSMD10	turquoise
STS	turquoise
TBL1X	turquoise
PGRMC1	turquoise
POLA1	turquoise
MCTS2P	turquoise
PRPS2	turquoise
MOSPD1	turquoise
AMMECR1	turquoise
SUV39H1	turquoise
STAG2	turquoise
ATP11C	turquoise
ABCD1	turquoise
PLP2	turquoise
PLS3	turquoise
NAA10	turquoise
MTMR8	turquoise
RBBP7	turquoise
SLC25A14	turquoise
FMR1	turquoise
PIM2	turquoise
SCML2	turquoise
SLC35A2	turquoise
EMD	turquoise
PGK1	turquoise
MAGT1	turquoise
SMS	turquoise
UBL4A	turquoise
CD99L2	turquoise
EEA1	turquoise
RP2	turquoise
JADE3	turquoise
CDK16	turquoise
USP11	turquoise
HTATSF1	turquoise
PIN4	turquoise
MAGED2	turquoise
RBM3	turquoise
CENPI	turquoise
DRP2	turquoise
PBDC1	turquoise
CDADC1	turquoise
KLF5	turquoise
STK24	turquoise
DNAJC3	turquoise
MRPS31	turquoise
SLC25A15	turquoise
KPNA3	turquoise
RGCC	turquoise
DGKH	turquoise
MGRN1	turquoise
CORO1A	turquoise
MAPK3	turquoise
ELMO3	turquoise
LYRM1	turquoise
NUTF2	turquoise
NUP93	turquoise
CCL22	turquoise
DHODH	turquoise
CTCF	turquoise
ACD	turquoise
POLR2C	turquoise
PARD6A	turquoise
ZNF821	turquoise
MMP15	turquoise
USB1	turquoise
CYB5B	turquoise
CCDC113	turquoise
PSMD7	turquoise
SETD6	turquoise
SLC38A7	turquoise
VAC14	turquoise
TANGO6	turquoise
COG4	turquoise
MON1B	turquoise
CMC2	turquoise
HCFC1R1	turquoise
NPRL3	turquoise
NECAB2	turquoise
HSDL1	turquoise
TAF1C	turquoise
NAGPA	turquoise
COTL1	turquoise
USP10	turquoise
NME4	turquoise
CIAO3	turquoise
HAGHL	turquoise
ANTKMT	turquoise
SLC7A5	turquoise
METRN	turquoise
FBXO31	turquoise
STUB1	turquoise
RHBDL1	turquoise
NUBP1	turquoise
UBE2I	turquoise
EEF2K	turquoise
CAPN15	turquoise
PIEZO1	turquoise
GSPT1	turquoise
UBFD1	turquoise
EARS2	turquoise
ELOB	turquoise
USP31	turquoise
HMOX2	turquoise
DNAJA3	turquoise
BFAR	turquoise
PYCARD	turquoise
RPGRIP1L	turquoise
MAZ	turquoise
BCKDK	turquoise
NOMO1	turquoise
IL21R	turquoise
CCP110	turquoise
RNF40	turquoise
KNOP1	turquoise
AAGAB	turquoise
IQCH	turquoise
CSK	turquoise
MTFMT	turquoise
RAB11A	turquoise
CTSH	turquoise
CD276	turquoise
FAH	turquoise
RPAP1	turquoise
EHD4	turquoise
ZNF106	turquoise
CEP152	turquoise
GABPB1	turquoise
EIF3J	turquoise
VPS18	turquoise
OIP5	turquoise
BLOC1S6	turquoise
CSPP1	turquoise
BRF2	turquoise
TRIM35	turquoise
INTS9	turquoise
NBN	turquoise
DECR1	turquoise
IMPAD1	turquoise
LAPTM4B	turquoise
POP1	turquoise
GDAP1	turquoise
RAB2A	turquoise
ARMC1	turquoise
CHRAC1	turquoise
TSTA3	turquoise
PYCR3	turquoise
EEF1D	turquoise
SQLE	turquoise
INTS10	turquoise
ERI1	turquoise
SLC39A14	turquoise
DCTN6	turquoise
R3HCC1	turquoise
GSR	turquoise
TNFRSF10A	turquoise
UBXN8	turquoise
ARHGEF10	turquoise
KLHDC4	turquoise
MCM4	turquoise
KCTD9	turquoise
MAN2B1	turquoise
KCNN4	turquoise
GYS1	turquoise
ECH1	turquoise
HNRNPL	turquoise
NFKBIB	turquoise
SARS2	turquoise
CLPTM1	turquoise
RELB	turquoise
PIH1D1	turquoise
CKM	turquoise
PEX11G	turquoise
ERCC2	turquoise
DOT1L	turquoise
PLEKHJ1	turquoise
SLC17A7	turquoise
RNASEH2A	turquoise
SF3A2	turquoise
AMH	turquoise
LYL1	turquoise
OAZ1	turquoise
DMPK	turquoise
IL4I1	turquoise
SGTA	turquoise
KIR3DX1	turquoise
MED25	turquoise
C19orf53	turquoise
TIMM44	turquoise
CCDC61	turquoise
ASF1B	turquoise
VRK3	turquoise
FAM32A	turquoise
PPP6R1	turquoise
MED26	turquoise
AKAP8	turquoise
ILVBL	turquoise
POP4	turquoise
CCNE1	turquoise
URI1	turquoise
PDCD5	turquoise
ANKRD27	turquoise
TIMM50	turquoise
FBL	turquoise
GPI	turquoise
AKT2	turquoise
PIAS4	turquoise
YJU2	turquoise
TBCB	turquoise
POLR2I	turquoise
SLC1A5	turquoise
PRKD2	turquoise
APLP1	turquoise
CACTIN	turquoise
CCDC9	turquoise
HNRNPUL1	turquoise
FZR1	turquoise
BBC3	turquoise
TGFB1	turquoise
DENND3	turquoise
DMAC2	turquoise
MRPL4	turquoise
NKG7	turquoise
ICAM5	turquoise
ETFB	turquoise
BABAM1	turquoise
CDC37	turquoise
NAPA	turquoise
ATP1A3	turquoise
CNFN	turquoise
MEGF8	turquoise
KDELR1	turquoise
GRWD1	turquoise
CLEC11A	turquoise
LIG1	turquoise
BCAT2	turquoise
MIER2	turquoise
PPP2R1A	turquoise
TNPO2	turquoise
GCDH	turquoise
MAST1	turquoise
PRPF31	turquoise
TFPT	turquoise
PIK3R2	turquoise
RAB3A	turquoise
ISYNA1	turquoise
ELL	turquoise
COPE	turquoise
DDX49	turquoise
ETV2	turquoise
ARMC6	turquoise
TMEM147	turquoise
USF2	turquoise
KXD1	turquoise
FKBP8	turquoise
ERF	turquoise
GSK3A	turquoise
ATP13A1	turquoise
ZNF574	turquoise
ZNF85	turquoise
ETHE1	turquoise
SMG9	turquoise
AVL9	turquoise
CDK6	turquoise
DNAJC2	turquoise
NAMPT	turquoise
TWISTNB	turquoise
PIK3CG	turquoise
PON2	turquoise
DUS4L	turquoise
SP4	turquoise
MTPN	turquoise
MPP6	turquoise
GSDME	turquoise
TTC26	turquoise
H2AFV	turquoise
CAV1	turquoise
LMBR1	turquoise
HOXA1	turquoise
DNAJB6	turquoise
BRAT1	turquoise
IQCE	turquoise
SSBP1	turquoise
HIBADH	turquoise
ABHD11	turquoise
STX1A	turquoise
GARS	turquoise
MINDY4	turquoise
CASP2	turquoise
CHCHD2	turquoise
HSPB1	turquoise
PDAP1	turquoise
BUD31	turquoise
PTCD1	turquoise
EIF3B	turquoise
NUDT1	turquoise
TAF6	turquoise
AIMP2	turquoise
TFR2	turquoise
MOSPD3	turquoise
RBM28	turquoise
USP42	turquoise
IMPDH1	turquoise
LSM5	turquoise
AP1S1	turquoise
PLOD3	turquoise
RPA3	turquoise
ZNHIT1	turquoise
CLDN15	turquoise
PHF14	turquoise
NRF1	turquoise
EZH2	turquoise
CEP41	turquoise
MEST	turquoise
ANKMY2	turquoise
TSPAN13	turquoise
AHR	turquoise
CHCHD3	turquoise
PSMA2	turquoise
MRPL32	turquoise
RHEB	turquoise
POLD2	turquoise
BCL7B	turquoise
YKT6	turquoise
TBL2	turquoise
EIF4H	turquoise
FSD1L	turquoise
MEGF9	turquoise
TRIM14	turquoise
CORO2A	turquoise
TGFBR1	turquoise
SEC61B	turquoise
PTGR1	turquoise
ENG	turquoise
PLGRKT	turquoise
NCS1	turquoise
FUBP3	turquoise
CREB3	turquoise
EDF1	turquoise
BAG1	turquoise
APBA1	turquoise
ABHD17B	turquoise
EXOSC3	turquoise
DVL1	turquoise
CCNJ	turquoise
DNMBP	turquoise
ERLIN1	turquoise
EIF3A	turquoise
DDX50	turquoise
MAPK8	turquoise
SEC23IP	turquoise
NSMCE4A	turquoise
PLEKHA1	turquoise
MICU1	turquoise
PPP3CB	turquoise
CCSER2	turquoise
BMPR1A	turquoise
ACTA2	turquoise
LIPA	turquoise
TWNK	turquoise
LZTS2	turquoise
KAZALD1	turquoise
NPM3	turquoise
GBF1	turquoise
ARHGAP21	turquoise
FBXL15	turquoise
CUEDC2	turquoise
LARP4B	turquoise
GTPBP4	turquoise
EDRF1	turquoise
BCCIP	turquoise
MTPAP	turquoise
PITRM1	turquoise
STN1	turquoise
GLRX3	turquoise
TASOR2	turquoise
XPNPEP1	turquoise
SMC3	turquoise
TFAM	turquoise
CCDC6	turquoise
CUL2	turquoise
UBE2S	turquoise
PPIF	turquoise
GIT1	turquoise
UBTF	turquoise
PSMD3	turquoise
CASC3	turquoise
RAPGEFL1	turquoise
RAD51C	turquoise
MTMR4	turquoise
TRIM37	turquoise
KPNB1	turquoise
GOSR2	turquoise
PNPO	turquoise
RPS6KB1	turquoise
CBX1	turquoise
PIGL	turquoise
GALK1	turquoise
INTS2	turquoise
HOXB6	turquoise
PFN1	turquoise
RNF167	turquoise
SLC25A11	turquoise
RAI1	turquoise
NUP88	turquoise
C1QBP	turquoise
CCDC47	turquoise
MED31	turquoise
DRG2	turquoise
FTSJ3	turquoise
SMARCD2	turquoise
ICAM2	turquoise
B9D1	turquoise
DDX5	turquoise
C17orf75	turquoise
PSMD11	turquoise
RAB5C	turquoise
NAGLU	turquoise
MLX	turquoise
MRPL27	turquoise
VAT1	turquoise
LRRC59	turquoise
ALOX12	turquoise
MPP2	turquoise
EFTUD2	turquoise
HLF	turquoise
YWHAE	turquoise
MMD	turquoise
RANGRF	turquoise
DHRS7B	turquoise
WSB1	turquoise
SLC9A3R1	turquoise
TMEM97	turquoise
CDR2L	turquoise
PMP22	turquoise
ALDOC	turquoise
SUPT6H	turquoise
RAB34	turquoise
TMEM33	turquoise
SLAIN2	turquoise
DCUN1D4	turquoise
NFKB1	turquoise
AREG	turquoise
UBE2D3	turquoise
NDUFC1	turquoise
ZNF330	turquoise
KLHL2	turquoise
GRPEL1	turquoise
GAR1	turquoise
FRG1	turquoise
DHX15	turquoise
NEIL3	turquoise
NSD2	turquoise
MFSD10	turquoise
BST1	turquoise
RAPGEF2	turquoise
UFSP2	turquoise
KLF3	turquoise
NCAPG	turquoise
UGDH	turquoise
HTATIP2	turquoise
CTSC	turquoise
CCDC34	turquoise
ELP4	turquoise
ZPR1	turquoise
MTCH2	turquoise
FNBP4	turquoise
SC5D	turquoise
HSPA8	turquoise
EHD1	turquoise
OSBP	turquoise
UNC93B1	turquoise
PUS3	turquoise
DCPS	turquoise
FOXRED1	turquoise
PPP6R3	turquoise
ST3GAL4	turquoise
CCND1	turquoise
CCDC86	turquoise
PRPF19	turquoise
TMEM109	turquoise
TRIM3	turquoise
CHORDC1	turquoise
ANAPC15	turquoise
PANX1	turquoise
CEP164	turquoise
RNF141	turquoise
EIF4G2	turquoise
GALNT18	turquoise
UBE4A	turquoise
DDX6	turquoise
PDHX	turquoise
COMMD9	turquoise
PTPMT1	turquoise
CARS	turquoise
SLC35F2	turquoise
C11orf58	turquoise
AIP	turquoise
NUP98	turquoise
NDUFS8	turquoise
TCIRG1	turquoise
GTF2H1	turquoise
VWF	turquoise
PSMD9	turquoise
COQ5	turquoise
CORO1C	turquoise
ASIC1	turquoise
KCTD10	turquoise
MLEC	turquoise
MVK	turquoise
CAMKK2	turquoise
IL23A	turquoise
ATP5F1B	turquoise
PTGES3	turquoise
BCL7A	turquoise
RSRC2	turquoise
KRT18	turquoise
PPM1H	turquoise
METAP2	turquoise
MAGOHB	turquoise
FOXM1	turquoise
GPN3	turquoise
VPS29	turquoise
RAD51AP1	turquoise
CUX2	turquoise
SH2B3	turquoise
NAA25	turquoise
LTBR	turquoise
OGFOD2	turquoise
CDK2AP1	turquoise
ARHGDIB	turquoise
GTF2H3	turquoise
EIF2B1	turquoise
DDX55	turquoise
C12orf49	turquoise
RFC5	turquoise
COPZ1	turquoise
CAND1	turquoise
MDM1	turquoise
NUP107	turquoise
TIMELESS	turquoise
CPSF6	turquoise
KRR1	turquoise
MRPL51	turquoise
GAPDH	turquoise
NOP2	turquoise
CHD4	turquoise
UHRF1BP1L	turquoise
COPS7A	turquoise
CDCA3	turquoise
CHPT1	turquoise
USP5	turquoise
TPI1	turquoise
ENO2	turquoise
ATN1	turquoise
PTPN6	turquoise
LPCAT3	turquoise
SUDS3	turquoise
GOLT1B	turquoise
LDHB	turquoise
PRKAB1	turquoise
CMAS	turquoise
RAB35	turquoise
COX6A1	turquoise
SRSF9	turquoise
X.3	turquoise
TDP2	turquoise
RWDD1	turquoise
PAK1IP1	turquoise
CEP85L	turquoise
MCM9	turquoise
RNGTT	turquoise
HDDC2	turquoise
SASH1	turquoise
FBXO5	turquoise
FANCE	turquoise
MAPK14	turquoise
KCTD20	turquoise
SRSF3	turquoise
MRPL18	turquoise
MCM3	turquoise
RNF8	turquoise
CD83	turquoise
MDN1	turquoise
SAYSD1	turquoise
TREML2	turquoise
BAG2	turquoise
RAB23	turquoise
CCNC	turquoise
E2F3	turquoise
PTP4A1	turquoise
ASCC3	turquoise
WASF1	turquoise
ALDH5A1	turquoise
CRYBG1	turquoise
ACOT13	turquoise
C6orf62	turquoise
GMNN	turquoise
SOBP	turquoise
HBS1L	turquoise
PEX7	turquoise
ZBTB24	turquoise
SLC39A7	turquoise
CUTA	turquoise
CCND3	turquoise
BYSL	turquoise
TBP	turquoise
PPP2R5D	turquoise
MRPL2	turquoise
DNPH1	turquoise
COX7A2	turquoise
GMDS	turquoise
VEGFA	turquoise
TTK	turquoise
SLC29A1	turquoise
BTN2A1	turquoise
FBRSL1	turquoise
HARS2	turquoise
NUDT12	turquoise
CEP72	turquoise
TENT4A	turquoise
HMGCS1	turquoise
DAP	turquoise
BRD8	turquoise
KIF20A	turquoise
NNT	turquoise
HSPA9	turquoise
PFDN1	turquoise
HBEGF	turquoise
TMCO6	turquoise
IK	turquoise
HMGCR	turquoise
FAF2	turquoise
ARSB	turquoise
CLINT1	turquoise
THBS4	turquoise
CNOT6	turquoise
TTC1	turquoise
MSH3	turquoise
CCNG1	turquoise
POLR3G	turquoise
DROSHA	turquoise
LMNB1	turquoise
GOLPH3	turquoise
SUB1	turquoise
TARS	turquoise
PDE4D	turquoise
RAD1	turquoise
PRLR	turquoise
RAD50	turquoise
ST8SIA4	turquoise
GNPDA1	turquoise
PCDH12	turquoise
SKP1	turquoise
NUP155	turquoise
PPP2CA	turquoise
NR3C1	turquoise
C5orf15	turquoise
SEC24A	turquoise
TTC33	turquoise
RARS	turquoise
WWC1	turquoise
H2AFY	turquoise
TCERG1	turquoise
DPYSL3	turquoise
CSNK1A1	turquoise
HMGXB3	turquoise
ERGIC1	turquoise
ATP6V0E1	turquoise
BNIP1	turquoise
STC2	turquoise
HRH2	turquoise
DBN1	turquoise
UNC5A	turquoise
SMC4	turquoise
SELENOK	turquoise
TBCCD1	turquoise
TIMMDC1	turquoise
ARL6	turquoise
NIT2	turquoise
FAM162A	turquoise
KPNA1	turquoise
PCCB	turquoise
UBE3A	turquoise
PDCD10	turquoise
USP4	turquoise
ECT2	turquoise
GNAI2	turquoise
TFG	turquoise
TUSC2	turquoise
NPRL2	turquoise
CYB561D2	turquoise
C3orf14	turquoise
BBX	turquoise
IFT57	turquoise
GNB4	turquoise
GBE1	turquoise
UMPS	turquoise
NCBP2	turquoise
SNX4	turquoise
SLC41A3	turquoise
PLXNA1	turquoise
PODXL2	turquoise
CSPG5	turquoise
SCAP	turquoise
MRPL3	turquoise
CISH	turquoise
MAPKAPK3	turquoise
ACVR2B	turquoise
RRP9	turquoise
EIF1B	turquoise
ABHD14A.ACY1	turquoise
SSR3	turquoise
ZBTB47	turquoise
EIF4G1	turquoise
SPCS1	turquoise
NEK4	turquoise
EEF1B2	turquoise
[truncated: 14,271 more rows]
