# Supplementary material for: Data-Driven Math Model of FLT3-ITD Acute Myeloid Leukemia Reveals Potential Therapeutic Targets
Source: J Pers Med. 2021 Mar 11;11(3):193. doi: 10.3390/jpm11030193 (PMC7998618; doi:10.3390/jpm11030193)
Supplement: Supplementary file 1 [file jpm-11-00193-s001.zip › Supplemental Files/File S2.xlsx]

## Sheet: black
Ontology_type	ProcessLevel	EntryType	Timepoint	Sample_name	Scp_id	Scp_name	Minus_log10_pvalue	Pvalue	FDR	ReadWrite_overlap_symbols
Molecular_biology_cell	3	E_m_p_t_y	0	black	SCP union	Calcium transmembrane transport$Vesicle fusion with plasma membrane	1.07161	0.0847982	0.127197	CATSPER1 (0.6423475),STX2 (0.7591836)
Molecular_biology_cell	3	E_m_p_t_y	0	black	SCP union	Cholesterol transport by lipoproteins$Triacylglycerol transport by lipoproteins	0.960404	0.109546	0.140845	APOC1 (0.9047976)
Molecular_biology_cell	3	E_m_p_t_y	0	black	SCP union	Chromatin organization by Polycomb repressive complexes$Histone methylation and demethylation	0.162229	0.68829	0.68829	CBX4 (0.6340411)
Molecular_biology_cell	3	E_m_p_t_y	0	black	SCP union	Connection of muscle sarcomere to plasma membrane$Focal adhesion organization	0.402664	0.395673	0.445132	TLN2 (0.627917)
Molecular_biology_cell	3	E_m_p_t_y	0	black	SCP union	Large ribosomal subunit organization$Small ribosomal subunit organization	64.5393	2.88872e-65	2.59985e-64	RPL10 (0.872589),RPL11 (0.9460872),RPL13A (0.9769946),RPL15 (0.9619671),RPL17 (0.8500381),RPL18 (0.9390061),RPL18A (0.8566211),RPL21 (0.8768914),RPL23A (0.8812002),RPL24 (0.9477848),RPL26 (0.8746899),RPL27 (0.822068),RPL29 (0.8794734),RPL3 (0.8702767),RPL35A (0.9393191),RPL4 (0.811877),RPL5 (0.7506998),RPL7 (0.8313057),RPL7A (0.9335027),RPLP0 (0.8038234),RPLP2 (0.9241854),RPS10 (0.934251),RPS12 (…
Molecular_biology_cell	3	E_m_p_t_y	0	black	SCP union	Large ribosomal subunit organization$Small ribosomal subunit organization$Translation initiation	54.1461	7.14357e-55	3.21461e-54	CTIF (0.7525331),EIF3H (0.8702686),RPL10 (0.872589),RPL11 (0.9460872),RPL13A (0.9769946),RPL15 (0.9619671),RPL17 (0.8500381),RPL18 (0.9390061),RPL18A (0.8566211),RPL21 (0.8768914),RPL23A (0.8812002),RPL24 (0.9477848),RPL26 (0.8746899),RPL27 (0.822068),RPL29 (0.8794734),RPL3 (0.8702767),RPL35A (0.9393191),RPL4 (0.811877),RPL5 (0.7506998),RPL7 (0.8313057),RPL7A (0.9335027),RPLP0 (0.8038234),RPLP2 (…
Molecular_biology_cell	3	E_m_p_t_y	0	black	SCP union	Small ribosomal subunit organization$Translation elongation$Translation initiation	27.0452	9.01161e-28	2.70348e-27	CTIF (0.7525331),DPH5 (0.835795),EEF1A1 (0.8207004),EEF1G (0.9204797),EEF2 (0.9310195),EIF3H (0.8702686),RPS10 (0.934251),RPS12 (0.9223921),RPS14 (0.89885),RPS15 (0.7929262),RPS15A (0.9144211),RPS16 (0.8225374),RPS19 (0.8368081),RPS20 (0.93125),RPS21 (0.9209623),RPS24 (0.8547181),RPS25 (0.9341711),RPS27A (0.8371727),RPS28 (0.9272993),RPS29 (0.8234178),RPS3 (0.9438572),RPS5 (0.8864815),RPS6 (0.808…
Molecular_biology_cell	3	E_m_p_t_y	0	black	SCP union	Small ribosomal subunit organization$Translation initiation	22.3813	4.15639e-23	9.35187e-23	CTIF (0.7525331),EIF3H (0.8702686),RPS10 (0.934251),RPS12 (0.9223921),RPS14 (0.89885),RPS15 (0.7929262),RPS15A (0.9144211),RPS16 (0.8225374),RPS19 (0.8368081),RPS20 (0.93125),RPS21 (0.9209623),RPS24 (0.8547181),RPS25 (0.9341711),RPS27A (0.8371727),RPS28 (0.9272993),RPS29 (0.8234178),RPS3 (0.9438572),RPS5 (0.8864815),RPS6 (0.8084404),RPS7 (0.8074715),RPS8 (0.9683414)
Molecular_biology_cell	3	E_m_p_t_y	0	black	SCP union	Translation elongation$Translation initiation	4.04252	9.06741e-05	0.000163213	CTIF (0.7525331),DPH5 (0.835795),EEF1A1 (0.8207004),EEF1G (0.9204797),EEF2 (0.9310195),EIF3H (0.8702686)
Molecular_biology_cell	3	E_m_p_t_y	0	black	MBC:0000414	Large ribosomal subunit organization	34.5622	2.74018e-35	5.57169e-34	RPL10 (0.872589),RPL11 (0.9460872),RPL13A (0.9769946),RPL15 (0.9619671),RPL17 (0.8500381),RPL18 (0.9390061),RPL18A (0.8566211),RPL21 (0.8768914),RPL23A (0.8812002),RPL24 (0.9477848),RPL26 (0.8746899),RPL27 (0.822068),RPL29 (0.8794734),RPL3 (0.8702767),RPL35A (0.9393191),RPL4 (0.811877),RPL5 (0.7506998),RPL7 (0.8313057),RPL7A (0.9335027),RPLP0 (0.8038234),RPLP2 (0.9241854)
Molecular_biology_cell	3	E_m_p_t_y	0	black	MBC:0000599	Small ribosomal subunit organization	28.9668	1.07952e-29	1.64626e-28	RPS10 (0.934251),RPS12 (0.9223921),RPS14 (0.89885),RPS15 (0.7929262),RPS15A (0.9144211),RPS16 (0.8225374),RPS19 (0.8368081),RPS20 (0.93125),RPS21 (0.9209623),RPS24 (0.8547181),RPS25 (0.9341711),RPS27A (0.8371727),RPS28 (0.9272993),RPS29 (0.8234178),RPS3 (0.9438572),RPS5 (0.8864815),RPS6 (0.8084404),RPS7 (0.8074715),RPS8 (0.9683414)
Molecular_biology_cell	3	E_m_p_t_y	0	black	MBC:0000633	Translation elongation	4.77843	1.66558e-05	0.000203201	DPH5 (0.835795),EEF1A1 (0.8207004),EEF1G (0.9204797),EEF2 (0.9310195)
Molecular_biology_cell	3	E_m_p_t_y	0	black	MBC:0000403	Interleukin 7 receptor signaling	1.89269	0.0128029	0.0976223	JAK3 (0.683031)
Molecular_biology_cell	3	E_m_p_t_y	0	black	MBC:0000402	Interleukin 6 receptor signaling	1.59442	0.0254434	0.17245	JAK3 (0.683031)
Molecular_biology_cell	3	E_m_p_t_y	0	black	MBC:0000642	Triacylglycerol transport by lipoproteins	1.42109	0.0379234	0.231333	APOC1 (0.9047976)
Molecular_biology_cell	3	E_m_p_t_y	0	black	MBC:0000400	Interleukin 4 receptor signaling	1.29891	0.050245	0.255412	JAK3 (0.683031)
Molecular_biology_cell	3	E_m_p_t_y	0	black	MBC:0000614	Thin myofilament organization	1.1283	0.074421	0.324263	TPM1 (0.8166875)
Molecular_biology_cell	3	E_m_p_t_y	0	black	MBC:0000231	Cholesterol transport by lipoproteins	1.06409	0.0862792	0.32894	APOC1 (0.9047976)
Molecular_biology_cell	3	E_m_p_t_y	0	black	MBC:0000251	Connection of muscle sarcomere to plasma membrane	1.06409	0.0862792	0.32894	TLN2 (0.627917)
Molecular_biology_cell	3	E_m_p_t_y	0	black	MBC:0000582	RNA editing	0.960404	0.109546	0.356937	APOBEC3G (0.7784872)
Molecular_biology_cell	3	E_m_p_t_y	0	black	MBC:0000634	Translation initiation	0.931708	0.117029	0.356937	CTIF (0.7525331),EIF3H (0.8702686)
Molecular_biology_cell	3	E_m_p_t_y	0	black	MBC:0000277	Eicosanoid metabolism	0.811544	0.154332	0.412643	LTA4H (0.6163577)
Molecular_biology_cell	3	E_m_p_t_y	0	black	MBC:0000235	Chromatin organization by Polycomb repressive complexes	0.754782	0.17588	0.412643	CBX4 (0.6340411)
Molecular_biology_cell	3	E_m_p_t_y	0	black	MBC:0000623	Toll-like receptor signaling	0.754782	0.17588	0.412643	TRAFD1 (0.6629162)
Molecular_biology_cell	3	E_m_p_t_y	0	black	MBC:0000205	Calcium transmembrane transport	0.705788	0.196885	0.414137	CATSPER1 (0.6423475)
Molecular_biology_cell	3	E_m_p_t_y	0	black	MBC:0000485	Non-homologous end joining DSB repair	0.705788	0.196885	0.414137	PARP3 (0.834132)
Molecular_biology_cell	3	E_m_p_t_y	0	black	MBC:0000659	Vesicle fusion with plasma membrane	0.624676	0.237314	0.482539	STX2 (0.7591836)
Molecular_biology_cell	3	E_m_p_t_y	0	black	MBC:0000189	Base excision repair	0.470585	0.338388	0.645052	MPG (0.821463)
Molecular_biology_cell	3	E_m_p_t_y	0	black	MBC:0000319	Focal adhesion organization	0.439412	0.36357	0.672053	TLN2 (0.627917)
Molecular_biology_cell	3	E_m_p_t_y	0	black	MBC:0000364	Histone methylation and demethylation	0.203411	0.626021	0.795568	CBX4 (0.6340411)

## Sheet: blue
Ontology_type	ProcessLevel	EntryType	Timepoint	Sample_name	Scp_id	Scp_name	Minus_log10_pvalue	Pvalue	FDR	ReadWrite_overlap_symbols
Molecular_biology_cell	3	E_m_p_t_y	0	blue	SCP union	Actin filament bundling and crosslinking$Actin filament capping$Actin polymerization	0.0055808	0.987232	0.999997	ABI1 (0.8800433),CYTH2 (0.8817241),DOCK3 (0.7705201),ELMO1 (0.9354283),FLNB (0.8498912),PIKFYVE (0.6907486),ROCK2 (0.6910893),SYNPO (0.8143871),TAGLN (0.9602976),TMOD2 (0.9393269),VAV3 (0.3584075)
Molecular_biology_cell	3	E_m_p_t_y	0	blue	SCP union	Actin filament bundling and crosslinking$Actin filament nucleation and branching$Actin polymerization	0.0266115	0.940564	0.999997	ABI1 (0.8800433),CYFIP1 (0.9390104),CYTH2 (0.8817241),DOCK3 (0.7705201),ELMO1 (0.9354283),FLNB (0.8498912),JMY (0.8560799),NCK1 (0.7705388),PIKFYVE (0.6907486),ROCK2 (0.6910893),SPIRE2 (0.3588476),SYNPO (0.8143871),TAGLN (0.9602976),VAV3 (0.3584075),WASL (0.9383377)
Molecular_biology_cell	3	E_m_p_t_y	0	blue	SCP union	Actin filament bundling and crosslinking$Actin filament nucleation and branching$Lamellipodium organization	0.180249	0.660315	0.999997	ABI1 (0.8800433),ARHGAP8 (0.5413179),ARHGEF2 (0.8057777),CYFIP1 (0.9390104),CYTH2 (0.8817241),DOCK1 (0.6300327),DOCK3 (0.7705201),ELMO2 (0.8864021),INPPL1 (0.8843965),JMY (0.8560799),MYO18A (0.8609132),NCK1 (0.7705388),PPFIA1 (0.5110269),SH3PXD2A (0.7952604),SPIRE2 (0.3588476),SYNPO (0.8143871),TAGLN (0.9602976),TIAM2 (0.1650899),VAV3 (0.3584075),WASL (0.9383377)
Molecular_biology_cell	3	E_m_p_t_y	0	blue	SCP union	Actin filament bundling and crosslinking$Actin filament severing and depolymerization$Actin polymerization	0.00248635	0.994291	0.999997	ABI1 (0.8800433),CFL2 (0.8255168),CYTH2 (0.8817241),DOCK3 (0.7705201),ELMO1 (0.9354283),FLNB (0.8498912),PIKFYVE (0.6907486),ROCK2 (0.6910893),SYNPO (0.8143871),TAGLN (0.9602976),VAV3 (0.3584075)
Molecular_biology_cell	3	E_m_p_t_y	0	blue	SCP union	Actin filament bundling and crosslinking$Actin polymerization	0.014339	0.967522	0.999997	ABI1 (0.8800433),CYTH2 (0.8817241),DOCK3 (0.7705201),ELMO1 (0.9354283),FLNB (0.8498912),PIKFYVE (0.6907486),ROCK2 (0.6910893),SYNPO (0.8143871),TAGLN (0.9602976),VAV3 (0.3584075)
Molecular_biology_cell	3	E_m_p_t_y	0	blue	SCP union	Actin filament bundling and crosslinking$Actin polymerization$Equatorial RhoA activation	0.00655926	0.98501	0.999997	ABI1 (0.8800433),CYTH2 (0.8817241),DOCK3 (0.7705201),ELMO1 (0.9354283),FLNB (0.8498912),PIKFYVE (0.6907486),ROCK2 (0.6910893),SYNPO (0.8143871),TAGLN (0.9602976),VAV3 (0.3584075)
Molecular_biology_cell	3	E_m_p_t_y	0	blue	SCP union	Actin filament bundling and crosslinking$Actin polymerization$Lamellipodium organization	0.0771925	0.837158	0.999997	ABI1 (0.8800433),ARHGAP8 (0.5413179),ARHGEF2 (0.8057777),CYTH2 (0.8817241),DOCK1 (0.6300327),DOCK3 (0.7705201),ELMO1 (0.9354283),ELMO2 (0.8864021),FLNB (0.8498912),INPPL1 (0.8843965),MYO18A (0.8609132),PIKFYVE (0.6907486),PPFIA1 (0.5110269),ROCK2 (0.6910893),SH3PXD2A (0.7952604),SYNPO (0.8143871),TAGLN (0.9602976),TIAM2 (0.1650899),VAV3 (0.3584075)
Molecular_biology_cell	3	E_m_p_t_y	0	blue	SCP union	Actin filament bundling and crosslinking$Actin polymerization$Macrophage migration inhibitory factor signaling	0.00995762	0.977333	0.999997	ABI1 (0.8800433),CXCR4 (0.8877681),CYTH2 (0.8817241),DOCK3 (0.7705201),ELMO1 (0.9354283),FLNB (0.8498912),PIKFYVE (0.6907486),ROCK2 (0.6910893),SYNPO (0.8143871),TAGLN (0.9602976),VAV3 (0.3584075)
Molecular_biology_cell	3	E_m_p_t_y	0	blue	SCP union	Actin filament bundling and crosslinking$Actin polymerization$Recycling endosome dynamics	0.0250446	0.943964	0.999997	ABI1 (0.8800433),ACAP1 (0.4746736),CYTH2 (0.8817241),DOCK3 (0.7705201),ELMO1 (0.9354283),FLNB (0.8498912),KIF16B (0.4189274),PIKFYVE (0.6907486),PSD (0.9041023),RAB11FIP1 (0.5818275),RAB22A (0.5019124),ROCK2 (0.6910893),SLC9A5 (0.9029202),SNAP23 (0.9014862),SYNPO (0.8143871),TAGLN (0.9602976),VAV3 (0.3584075)
Molecular_biology_cell	3	E_m_p_t_y	0	blue	SCP union	Actin filament bundling and crosslinking$Adherens junction organization$Lamellipodium organization	0.349114	0.447596	0.999997	ARHGAP8 (0.5413179),ARHGEF2 (0.8057777),CBLL1 (0.4327126),CDAN1 (0.5766581),CELSR1 (0.6309202),CTNND1 (0.9019255),CYTH2 (0.8817241),DOCK1 (0.6300327),DOCK3 (0.7705201),ELMO2 (0.8864021),INPPL1 (0.8843965),MYO18A (0.8609132),NUMBL (0.9393933),PPFIA1 (0.5110269),RAPGEF1 (0.6652189),RAPGEF3 (0.3809877),SH3PXD2A (0.7952604),SYNPO (0.8143871),TAGLN (0.9602976),TIAM2 (0.1650899),VAV3 (0.3584075),VEZT (…
Molecular_biology_cell	3	E_m_p_t_y	0	blue	SCP union	Actin filament bundling and crosslinking$Clathrin-mediated endocytosis$Recycling endosome dynamics	0.299602	0.501646	0.999997	AAK1 (0.9659708),ACAP1 (0.4746736),BIN1 (0.3778102),CALY (0.9697552),CYTH2 (0.8817241),DAB2 (0.7352388),DNM1 (0.6629754),DNM3 (0.5154136),EPS15 (0.8222761),FCHO2 (0.8219357),GAK (0.2787741),IQSEC1 (0.9278226),ITSN2 (0.9806963),KIF16B (0.4189274),NECAP1 (0.5109758),PICALM (0.7870316),PSD (0.9041023),RAB11FIP1 (0.5818275),RAB22A (0.5019124),SLC9A5 (0.9029202),SNAP23 (0.9014862),SYNJ1 (0.9835547),SY…
Molecular_biology_cell	3	E_m_p_t_y	0	blue	SCP union	Actin filament bundling and crosslinking$Clathrin-mediated vesicle traffic from TGN to endosomal lysosomal system$Recycling endosome dynamics	0.0120117	0.972721	0.999997	ACAP1 (0.4746736),AP1G2 (0.9187581),CYTH2 (0.8817241),KIF16B (0.4189274),PSD (0.9041023),RAB11FIP1 (0.5818275),RAB22A (0.5019124),SLC9A5 (0.9029202),SNAP23 (0.9014862),SYNPO (0.8143871),TAGLN (0.9602976)
Molecular_biology_cell	3	E_m_p_t_y	0	blue	SCP union	Actin filament bundling and crosslinking$Early endosome dynamics$Recycling endosome dynamics	0.259925	0.549636	0.999997	ACAP1 (0.4746736),AKTIP (0.8008931),ALS2 (0.2079353),CYTH2 (0.8817241),DENND1C (0.891505),KIF16B (0.4189274),PSD (0.9041023),RAB11FIP1 (0.5818275),RAB21 (0.2561201),RAB22A (0.5019124),RAB5B (0.7546276),RBSN (0.5735899),RIN3 (0.8705626),SLC9A5 (0.9029202),SNAP23 (0.9014862),SNX15 (0.9138078),STAM2 (0.9119995),SYNPO (0.8143871),TAGLN (0.9602976),TOM1 (0.870804),ZFYVE1 (0.9580026),ZFYVE16 (0.9634944)
Molecular_biology_cell	3	E_m_p_t_y	0	blue	SCP union	Actin filament bundling and crosslinking$Filopodium organization$Lamellipodium organization	0.124466	0.750816	0.999997	ARHGAP8 (0.5413179),ARHGEF2 (0.8057777),CYTH2 (0.8817241),DOCK1 (0.6300327),DOCK3 (0.7705201),ELMO2 (0.8864021),INPPL1 (0.8843965),MYO18A (0.8609132),PPFIA1 (0.5110269),SH3PXD2A (0.7952604),SYNPO (0.8143871),TAGLN (0.9602976),TIAM2 (0.1650899),TNK2 (0.8223123),VAV3 (0.3584075)
Molecular_biology_cell	3	E_m_p_t_y	0	blue	SCP union	Actin filament bundling and crosslinking$Focal adhesion organization$Lamellipodium organization	0.267187	0.540522	0.999997	ARHGAP8 (0.5413179),ARHGEF2 (0.8057777),CYTH2 (0.8817241),DOCK1 (0.6300327),DOCK3 (0.7705201),ELMO2 (0.8864021),FERMT3 (0.3227228),GIT2 (0.945751),INPPL1 (0.8843965),ITGA3 (0.6425592),LIMD1 (0.5046424),LPP (0.9588925),MYO18A (0.8609132),PEAK1 (0.3219528),PPFIA1 (0.5110269),PTK2B (0.8637051),PXN (0.384855),SH3PXD2A (0.7952604),SORBS3 (0.6524002),SYNPO (0.8143871),TAGLN (0.9602976),TIAM2 (0.1650899…
Molecular_biology_cell	3	E_m_p_t_y	0	blue	SCP union	Actin filament bundling and crosslinking$Insulin receptor signaling$Lamellipodium organization	0.254255	0.556859	0.999997	ARHGAP8 (0.5413179),ARHGEF2 (0.8057777),CYTH2 (0.8817241),DOCK1 (0.6300327),DOCK3 (0.7705201),ELMO2 (0.8864021),INPPL1 (0.8843965),MYO18A (0.8609132),PIK3C2A (0.8150776),PIK3C3 (0.9679232),PIK3CA (0.8034588),PPFIA1 (0.5110269),PTPN2 (0.9468511),SH3PXD2A (0.7952604),SYNPO (0.8143871),TAGLN (0.9602976),TIAM2 (0.1650899),VAV3 (0.3584075)
Molecular_biology_cell	3	E_m_p_t_y	0	blue	SCP union	Actin filament bundling and crosslinking$Intracellular bridge abscission$Recycling endosome dynamics	0.103927	0.787178	0.999997	ACAP1 (0.4746736),CHMP1B (0.8728313),CYTH2 (0.8817241),EXOC1 (0.8933916),EXOC2 (0.7891356),EXOC6B (0.8874464),EXOC8 (0.7265341),KIF16B (0.4189274),PDCD6IP (0.7908738),PIK3C3 (0.9679232),PSD (0.9041023),RAB11FIP1 (0.5818275),RAB11FIP3 (0.482136),RAB22A (0.5019124),SLC9A5 (0.9029202),SNAP23 (0.9014862),SYNPO (0.8143871),TAGLN (0.9602976)
Molecular_biology_cell	3	E_m_p_t_y	0	blue	SCP union	Actin filament bundling and crosslinking$Lamellipodium organization	0.218883	0.604112	0.999997	ARHGAP8 (0.5413179),ARHGEF2 (0.8057777),CYTH2 (0.8817241),DOCK1 (0.6300327),DOCK3 (0.7705201),ELMO2 (0.8864021),INPPL1 (0.8843965),MYO18A (0.8609132),PPFIA1 (0.5110269),SH3PXD2A (0.7952604),SYNPO (0.8143871),TAGLN (0.9602976),TIAM2 (0.1650899),VAV3 (0.3584075)
Molecular_biology_cell	3	E_m_p_t_y	0	blue	SCP union	Actin filament bundling and crosslinking$Lamellipodium organization$Recycling endosome dynamics	0.20744	0.62024	0.999997	ACAP1 (0.4746736),ARHGAP8 (0.5413179),ARHGEF2 (0.8057777),CYTH2 (0.8817241),DOCK1 (0.6300327),DOCK3 (0.7705201),ELMO2 (0.8864021),INPPL1 (0.8843965),KIF16B (0.4189274),MYO18A (0.8609132),PPFIA1 (0.5110269),PSD (0.9041023),RAB11FIP1 (0.5818275),RAB22A (0.5019124),SH3PXD2A (0.7952604),SLC9A5 (0.9029202),SNAP23 (0.9014862),SYNPO (0.8143871),TAGLN (0.9602976),TIAM2 (0.1650899),VAV3 (0.3584075)
Molecular_biology_cell	3	E_m_p_t_y	0	blue	SCP union	Actin filament bundling and crosslinking$Lamellipodium organization$Semaphorin signaling	0.342104	0.454879	0.999997	ARHGAP8 (0.5413179),ARHGEF2 (0.8057777),CD72 (0.6918191),CYTH2 (0.8817241),DOCK1 (0.6300327),DOCK3 (0.7705201),ELMO2 (0.8864021),FER (0.9413446),INPPL1 (0.8843965),MYO18A (0.8609132),PLXNA3 (0.8306869),PLXNB3 (0.2392151),PPFIA1 (0.5110269),RND1 (0.38304),SEMA3B (0.8139448),SEMA4D (0.3164032),SEMA6B (0.8681838),SH3PXD2A (0.7952604),SYNPO (0.8143871),TAGLN (0.9602976),TIAM2 (0.1650899),VAV3 (0.3584…
Molecular_biology_cell	3	E_m_p_t_y	0	blue	SCP union	Actin filament bundling and crosslinking$Recycling endosome dynamics	0.0594922	0.871983	0.999997	ACAP1 (0.4746736),CYTH2 (0.8817241),KIF16B (0.4189274),PSD (0.9041023),RAB11FIP1 (0.5818275),RAB22A (0.5019124),SLC9A5 (0.9029202),SNAP23 (0.9014862),SYNPO (0.8143871),TAGLN (0.9602976)
Molecular_biology_cell	3	E_m_p_t_y	0	blue	SCP union	Actin filament bundling and crosslinking$Recycling endosome dynamics$Retrograde vesicle traffic from endosome to TGN	0.270217	0.536763	0.999997	ACAP1 (0.4746736),CYTH2 (0.8817241),KIF16B (0.4189274),PSD (0.9041023),RAB11FIP1 (0.5818275),RAB22A (0.5019124),RAB9A (0.6045549),SLC9A5 (0.9029202),SNAP23 (0.9014862),SNX1 (0.9025398),STX10 (0.660886),STX16 (0.9748895),STX5 (0.9155024),STX6 (0.6558835),SYNPO (0.8143871),TAGLN (0.9602976),VAMP4 (0.9114136),VPS52 (0.8426446),VPS53 (0.9074917),VTI1A (0.7238254)
Molecular_biology_cell	3	E_m_p_t_y	0	blue	SCP union	Actin filament bundling and crosslinking$Recycling endosome dynamics$Vesicle fusion with plasma membrane	0.140023	0.724397	0.999997	ACAP1 (0.4746736),CYTH2 (0.8817241),DOC2A (0.7913922),KIF16B (0.4189274),PSD (0.9041023),RAB11FIP1 (0.5818275),RAB22A (0.5019124),SLC9A5 (0.9029202),SNAP23 (0.9014862),STX3 (0.9506826),STXBP3 (0.8760912),SYNPO (0.8143871),SYP (0.1987362),TAGLN (0.9602976),VAMP1 (0.9123948),VAMP2 (0.9402722),VAMP7 (0.454792)
Molecular_biology_cell	3	E_m_p_t_y	0	blue	SCP union	Actin filament capping$Actin filament nucleation and branching$Actin polymerization	0.0273734	0.938916	0.999997	ABI1 (0.8800433),CYFIP1 (0.9390104),CYTH2 (0.8817241),DOCK3 (0.7705201),ELMO1 (0.9354283),FLNB (0.8498912),JMY (0.8560799),NCK1 (0.7705388),PIKFYVE (0.6907486),ROCK2 (0.6910893),SPIRE2 (0.3588476),TMOD2 (0.9393269),VAV3 (0.3584075),WASL (0.9383377)
Molecular_biology_cell	3	E_m_p_t_y	0	blue	SCP union	Actin filament capping$Actin filament severing and depolymerization	0.000770647	0.998227	0.999997	CFL2 (0.8255168),TMOD2 (0.9393269)
Molecular_biology_cell	3	E_m_p_t_y	0	blue	SCP union	Actin filament capping$Actin filament severing and depolymerization$Actin polymerization	0.00232101	0.99467	0.999997	ABI1 (0.8800433),CFL2 (0.8255168),CYTH2 (0.8817241),DOCK3 (0.7705201),ELMO1 (0.9354283),FLNB (0.8498912),PIKFYVE (0.6907486),ROCK2 (0.6910893),TMOD2 (0.9393269),VAV3 (0.3584075)
Molecular_biology_cell	3	E_m_p_t_y	0	blue	SCP union	Actin filament capping$Actin filament severing and depolymerization$Contractile ring formation	0.000990769	0.997721	0.999997	CFL2 (0.8255168),FBXW7 (0.748632),TMOD2 (0.9393269)
Molecular_biology_cell	3	E_m_p_t_y	0	blue	SCP union	Actin filament capping$Actin polymerization	0.0141057	0.968042	0.999997	ABI1 (0.8800433),CYTH2 (0.8817241),DOCK3 (0.7705201),ELMO1 (0.9354283),FLNB (0.8498912),PIKFYVE (0.6907486),ROCK2 (0.6910893),TMOD2 (0.9393269),VAV3 (0.3584075)
Molecular_biology_cell	3	E_m_p_t_y	0	blue	SCP union	Actin filament capping$Actin polymerization$Equatorial RhoA activation	0.00626	0.985689	0.999997	ABI1 (0.8800433),CYTH2 (0.8817241),DOCK3 (0.7705201),ELMO1 (0.9354283),FLNB (0.8498912),PIKFYVE (0.6907486),ROCK2 (0.6910893),TMOD2 (0.9393269),VAV3 (0.3584075)
Molecular_biology_cell	3	E_m_p_t_y	0	blue	SCP union	Actin filament capping$Actin polymerization$Lamellipodium organization	0.0631945	0.864581	0.999997	ABI1 (0.8800433),ARHGAP8 (0.5413179),ARHGEF2 (0.8057777),CYTH2 (0.8817241),DOCK1 (0.6300327),DOCK3 (0.7705201),ELMO1 (0.9354283),ELMO2 (0.8864021),FLNB (0.8498912),INPPL1 (0.8843965),MYO18A (0.8609132),PIKFYVE (0.6907486),PPFIA1 (0.5110269),ROCK2 (0.6910893),SH3PXD2A (0.7952604),TIAM2 (0.1650899),TMOD2 (0.9393269),VAV3 (0.3584075)
Molecular_biology_cell	3	E_m_p_t_y	0	blue	SCP union	Actin filament capping$Actin polymerization$Macrophage migration inhibitory factor signaling	0.00975331	0.977792	0.999997	ABI1 (0.8800433),CXCR4 (0.8877681),CYTH2 (0.8817241),DOCK3 (0.7705201),ELMO1 (0.9354283),FLNB (0.8498912),PIKFYVE (0.6907486),ROCK2 (0.6910893),TMOD2 (0.9393269),VAV3 (0.3584075)
Molecular_biology_cell	3	E_m_p_t_y	0	blue	SCP union	Actin filament nucleation and branching$Actin filament severing and depolymerization$Actin polymerization	0.016854	0.961936	0.999997	ABI1 (0.8800433),CFL2 (0.8255168),CYFIP1 (0.9390104),CYTH2 (0.8817241),DOCK3 (0.7705201),ELMO1 (0.9354283),FLNB (0.8498912),JMY (0.8560799),NCK1 (0.7705388),PIKFYVE (0.6907486),ROCK2 (0.6910893),SPIRE2 (0.3588476),VAV3 (0.3584075),WASL (0.9383377)
Molecular_biology_cell	3	E_m_p_t_y	0	blue	SCP union	Actin filament nucleation and branching$Actin filament severing and depolymerization$Contractile ring formation	0.0168268	0.961996	0.999997	ABI1 (0.8800433),CFL2 (0.8255168),CYFIP1 (0.9390104),FBXW7 (0.748632),JMY (0.8560799),NCK1 (0.7705388),SPIRE2 (0.3588476),WASL (0.9383377)
Molecular_biology_cell	3	E_m_p_t_y	0	blue	SCP union	Actin filament nucleation and branching$Actin polymerization	0.0707129	0.849742	0.999997	ABI1 (0.8800433),CYFIP1 (0.9390104),CYTH2 (0.8817241),DOCK3 (0.7705201),ELMO1 (0.9354283),FLNB (0.8498912),JMY (0.8560799),NCK1 (0.7705388),PIKFYVE (0.6907486),ROCK2 (0.6910893),SPIRE2 (0.3588476),VAV3 (0.3584075),WASL (0.9383377)
Molecular_biology_cell	3	E_m_p_t_y	0	blue	SCP union	Actin filament nucleation and branching$Actin polymerization$Contractile ring formation	0.0582992	0.874381	0.999997	ABI1 (0.8800433),CYFIP1 (0.9390104),CYTH2 (0.8817241),DOCK3 (0.7705201),ELMO1 (0.9354283),FBXW7 (0.748632),FLNB (0.8498912),JMY (0.8560799),NCK1 (0.7705388),PIKFYVE (0.6907486),ROCK2 (0.6910893),SPIRE2 (0.3588476),VAV3 (0.3584075),WASL (0.9383377)
Molecular_biology_cell	3	E_m_p_t_y	0	blue	SCP union	Actin filament nucleation and branching$Actin polymerization$Equatorial RhoA activation	0.0386411	0.914869	0.999997	ABI1 (0.8800433),CYFIP1 (0.9390104),CYTH2 (0.8817241),DOCK3 (0.7705201),ELMO1 (0.9354283),FLNB (0.8498912),JMY (0.8560799),NCK1 (0.7705388),PIKFYVE (0.6907486),ROCK2 (0.6910893),SPIRE2 (0.3588476),VAV3 (0.3584075),WASL (0.9383377)
Molecular_biology_cell	3	E_m_p_t_y	0	blue	SCP union	Actin filament nucleation and branching$Actin polymerization$Lamellipodium organization	0.159228	0.693062	0.999997	ABI1 (0.8800433),ARHGAP8 (0.5413179),ARHGEF2 (0.8057777),CYFIP1 (0.9390104),CYTH2 (0.8817241),DOCK1 (0.6300327),DOCK3 (0.7705201),ELMO1 (0.9354283),ELMO2 (0.8864021),FLNB (0.8498912),INPPL1 (0.8843965),JMY (0.8560799),MYO18A (0.8609132),NCK1 (0.7705388),PIKFYVE (0.6907486),PPFIA1 (0.5110269),ROCK2 (0.6910893),SH3PXD2A (0.7952604),SPIRE2 (0.3588476),TIAM2 (0.1650899),VAV3 (0.3584075),WASL (0.93833…
Molecular_biology_cell	3	E_m_p_t_y	0	blue	SCP union	Actin filament nucleation and branching$Actin polymerization$Macrophage migration inhibitory factor signaling	0.0503805	0.89047	0.999997	ABI1 (0.8800433),CXCR4 (0.8877681),CYFIP1 (0.9390104),CYTH2 (0.8817241),DOCK3 (0.7705201),ELMO1 (0.9354283),FLNB (0.8498912),JMY (0.8560799),NCK1 (0.7705388),PIKFYVE (0.6907486),ROCK2 (0.6910893),SPIRE2 (0.3588476),VAV3 (0.3584075),WASL (0.9383377)
Molecular_biology_cell	3	E_m_p_t_y	0	blue	SCP union	Actin filament nucleation and branching$Adherens junction organization$Lamellipodium organization	0.549224	0.282342	0.999997	ABI1 (0.8800433),ARHGAP8 (0.5413179),ARHGEF2 (0.8057777),CBLL1 (0.4327126),CDAN1 (0.5766581),CELSR1 (0.6309202),CTNND1 (0.9019255),CYFIP1 (0.9390104),CYTH2 (0.8817241),DOCK1 (0.6300327),DOCK3 (0.7705201),ELMO2 (0.8864021),INPPL1 (0.8843965),JMY (0.8560799),MYO18A (0.8609132),NCK1 (0.7705388),NUMBL (0.9393933),PPFIA1 (0.5110269),RAPGEF1 (0.6652189),RAPGEF3 (0.3809877),SH3PXD2A (0.7952604),SPIRE2 (…
Molecular_biology_cell	3	E_m_p_t_y	0	blue	SCP union	Actin filament nucleation and branching$Contractile ring formation	0.096559	0.800647	0.999997	ABI1 (0.8800433),CYFIP1 (0.9390104),FBXW7 (0.748632),JMY (0.8560799),NCK1 (0.7705388),SPIRE2 (0.3588476),WASL (0.9383377)
Molecular_biology_cell	3	E_m_p_t_y	0	blue	SCP union	Actin filament nucleation and branching$Contractile ring formation$Equatorial RhoA activation	0.0768179	0.837881	0.999997	ABI1 (0.8800433),CYFIP1 (0.9390104),FBXW7 (0.748632),JMY (0.8560799),NCK1 (0.7705388),ROCK2 (0.6910893),SPIRE2 (0.3588476),WASL (0.9383377)
Molecular_biology_cell	3	E_m_p_t_y	0	blue	SCP union	Actin filament nucleation and branching$Contractile ring formation$Lamellipodium organization	0.352332	0.444292	0.999997	ABI1 (0.8800433),ARHGAP8 (0.5413179),ARHGEF2 (0.8057777),CYFIP1 (0.9390104),CYTH2 (0.8817241),DOCK1 (0.6300327),DOCK3 (0.7705201),ELMO2 (0.8864021),FBXW7 (0.748632),INPPL1 (0.8843965),JMY (0.8560799),MYO18A (0.8609132),NCK1 (0.7705388),PPFIA1 (0.5110269),SH3PXD2A (0.7952604),SPIRE2 (0.3588476),TIAM2 (0.1650899),VAV3 (0.3584075),WASL (0.9383377)
Molecular_biology_cell	3	E_m_p_t_y	0	blue	SCP union	Actin filament nucleation and branching$Filopodium organization$Lamellipodium organization	0.192337	0.642189	0.999997	ABI1 (0.8800433),ARHGAP8 (0.5413179),ARHGEF2 (0.8057777),CYFIP1 (0.9390104),CYTH2 (0.8817241),DOCK1 (0.6300327),DOCK3 (0.7705201),ELMO2 (0.8864021),INPPL1 (0.8843965),JMY (0.8560799),MYO18A (0.8609132),NCK1 (0.7705388),PPFIA1 (0.5110269),SH3PXD2A (0.7952604),SPIRE2 (0.3588476),TIAM2 (0.1650899),TNK2 (0.8223123),VAV3 (0.3584075),WASL (0.9383377)
Molecular_biology_cell	3	E_m_p_t_y	0	blue	SCP union	Actin filament nucleation and branching$Focal adhesion organization$Lamellipodium organization	0.37556	0.421153	0.999997	ABI1 (0.8800433),ARHGAP8 (0.5413179),ARHGEF2 (0.8057777),CYFIP1 (0.9390104),CYTH2 (0.8817241),DOCK1 (0.6300327),DOCK3 (0.7705201),ELMO2 (0.8864021),FERMT3 (0.3227228),GIT2 (0.945751),INPPL1 (0.8843965),ITGA3 (0.6425592),JMY (0.8560799),LIMD1 (0.5046424),LPP (0.9588925),MYO18A (0.8609132),NCK1 (0.7705388),PEAK1 (0.3219528),PPFIA1 (0.5110269),PTK2B (0.8637051),PXN (0.384855),SH3PXD2A (0.7952604),SO…
Molecular_biology_cell	3	E_m_p_t_y	0	blue	SCP union	Actin filament nucleation and branching$Insulin receptor signaling$Lamellipodium organization	0.407845	0.39098	0.999997	ABI1 (0.8800433),ARHGAP8 (0.5413179),ARHGEF2 (0.8057777),CYFIP1 (0.9390104),CYTH2 (0.8817241),DOCK1 (0.6300327),DOCK3 (0.7705201),ELMO2 (0.8864021),INPPL1 (0.8843965),JMY (0.8560799),MYO18A (0.8609132),NCK1 (0.7705388),PIK3C2A (0.8150776),PIK3C3 (0.9679232),PIK3CA (0.8034588),PPFIA1 (0.5110269),PTPN2 (0.9468511),SH3PXD2A (0.7952604),SPIRE2 (0.3588476),TIAM2 (0.1650899),VAV3 (0.3584075),WASL (0.93…
Molecular_biology_cell	3	E_m_p_t_y	0	blue	SCP union	Actin filament nucleation and branching$Lamellipodium organization	0.38027	0.41661	0.999997	ABI1 (0.8800433),ARHGAP8 (0.5413179),ARHGEF2 (0.8057777),CYFIP1 (0.9390104),CYTH2 (0.8817241),DOCK1 (0.6300327),DOCK3 (0.7705201),ELMO2 (0.8864021),INPPL1 (0.8843965),JMY (0.8560799),MYO18A (0.8609132),NCK1 (0.7705388),PPFIA1 (0.5110269),SH3PXD2A (0.7952604),SPIRE2 (0.3588476),TIAM2 (0.1650899),VAV3 (0.3584075),WASL (0.9383377)
Molecular_biology_cell	3	E_m_p_t_y	0	blue	SCP union	Actin filament nucleation and branching$Lamellipodium organization$Recycling endosome dynamics	0.333618	0.463855	0.999997	ABI1 (0.8800433),ACAP1 (0.4746736),ARHGAP8 (0.5413179),ARHGEF2 (0.8057777),CYFIP1 (0.9390104),CYTH2 (0.8817241),DOCK1 (0.6300327),DOCK3 (0.7705201),ELMO2 (0.8864021),INPPL1 (0.8843965),JMY (0.8560799),KIF16B (0.4189274),MYO18A (0.8609132),NCK1 (0.7705388),PPFIA1 (0.5110269),PSD (0.9041023),RAB11FIP1 (0.5818275),RAB22A (0.5019124),SH3PXD2A (0.7952604),SLC9A5 (0.9029202),SNAP23 (0.9014862),SPIRE2 (…
Molecular_biology_cell	3	E_m_p_t_y	0	blue	SCP union	Actin filament nucleation and branching$Lamellipodium organization$Semaphorin signaling	0.505008	0.312602	0.999997	ABI1 (0.8800433),ARHGAP8 (0.5413179),ARHGEF2 (0.8057777),CD72 (0.6918191),CYFIP1 (0.9390104),CYTH2 (0.8817241),DOCK1 (0.6300327),DOCK3 (0.7705201),ELMO2 (0.8864021),FER (0.9413446),INPPL1 (0.8843965),JMY (0.8560799),MYO18A (0.8609132),NCK1 (0.7705388),PLXNA3 (0.8306869),PLXNB3 (0.2392151),PPFIA1 (0.5110269),RND1 (0.38304),SEMA3B (0.8139448),SEMA4D (0.3164032),SEMA6B (0.8681838),SH3PXD2A (0.795260…
Molecular_biology_cell	3	E_m_p_t_y	0	blue	SCP union	Actin filament severing and depolymerization$Actin polymerization	0.00770317	0.982419	0.999997	ABI1 (0.8800433),CFL2 (0.8255168),CYTH2 (0.8817241),DOCK3 (0.7705201),ELMO1 (0.9354283),FLNB (0.8498912),PIKFYVE (0.6907486),ROCK2 (0.6910893),VAV3 (0.3584075)
Molecular_biology_cell	3	E_m_p_t_y	0	blue	SCP union	Actin filament severing and depolymerization$Actin polymerization$Contractile ring formation	0.00655926	0.98501	0.999997	ABI1 (0.8800433),CFL2 (0.8255168),CYTH2 (0.8817241),DOCK3 (0.7705201),ELMO1 (0.9354283),FBXW7 (0.748632),FLNB (0.8498912),PIKFYVE (0.6907486),ROCK2 (0.6910893),VAV3 (0.3584075)
Molecular_biology_cell	3	E_m_p_t_y	0	blue	SCP union	Actin filament severing and depolymerization$Actin polymerization$Equatorial RhoA activation	0.00330422	0.992421	0.999997	ABI1 (0.8800433),CFL2 (0.8255168),CYTH2 (0.8817241),DOCK3 (0.7705201),ELMO1 (0.9354283),FLNB (0.8498912),PIKFYVE (0.6907486),ROCK2 (0.6910893),VAV3 (0.3584075)
Molecular_biology_cell	3	E_m_p_t_y	0	blue	SCP union	Actin filament severing and depolymerization$Actin polymerization$Lamellipodium organization	0.0425046	0.906766	0.999997	ABI1 (0.8800433),ARHGAP8 (0.5413179),ARHGEF2 (0.8057777),CFL2 (0.8255168),CYTH2 (0.8817241),DOCK1 (0.6300327),DOCK3 (0.7705201),ELMO1 (0.9354283),ELMO2 (0.8864021),FLNB (0.8498912),INPPL1 (0.8843965),MYO18A (0.8609132),PIKFYVE (0.6907486),PPFIA1 (0.5110269),ROCK2 (0.6910893),SH3PXD2A (0.7952604),TIAM2 (0.1650899),VAV3 (0.3584075)
Molecular_biology_cell	3	E_m_p_t_y	0	blue	SCP union	Actin filament severing and depolymerization$Actin polymerization$Macrophage migration inhibitory factor signaling	0.00535684	0.987741	0.999997	ABI1 (0.8800433),CFL2 (0.8255168),CXCR4 (0.8877681),CYTH2 (0.8817241),DOCK3 (0.7705201),ELMO1 (0.9354283),FLNB (0.8498912),PIKFYVE (0.6907486),ROCK2 (0.6910893),VAV3 (0.3584075)
Molecular_biology_cell	3	E_m_p_t_y	0	blue	SCP union	Actin filament severing and depolymerization$Contractile ring formation	0.00538966	0.987667	0.999997	CFL2 (0.8255168),FBXW7 (0.748632)
Molecular_biology_cell	3	E_m_p_t_y	0	blue	SCP union	Actin filament severing and depolymerization$Contractile ring formation$Equatorial RhoA activation	0.00584779	0.986625	0.999997	CFL2 (0.8255168),FBXW7 (0.748632),ROCK2 (0.6910893)
Molecular_biology_cell	3	E_m_p_t_y	0	blue	SCP union	Actin polymerization$Adherens junction organization$Lamellipodium organization	0.242417	0.572246	0.999997	ABI1 (0.8800433),ARHGAP8 (0.5413179),ARHGEF2 (0.8057777),CBLL1 (0.4327126),CDAN1 (0.5766581),CELSR1 (0.6309202),CTNND1 (0.9019255),CYTH2 (0.8817241),DOCK1 (0.6300327),DOCK3 (0.7705201),ELMO1 (0.9354283),ELMO2 (0.8864021),FLNB (0.8498912),INPPL1 (0.8843965),MYO18A (0.8609132),NUMBL (0.9393933),PIKFYVE (0.6907486),PPFIA1 (0.5110269),RAPGEF1 (0.6652189),RAPGEF3 (0.3809877),ROCK2 (0.6910893),SH3PXD2A…
Molecular_biology_cell	3	E_m_p_t_y	0	blue	SCP union	Actin polymerization$Contractile ring formation$Equatorial RhoA activation	0.0171545	0.96127	0.999997	ABI1 (0.8800433),CYTH2 (0.8817241),DOCK3 (0.7705201),ELMO1 (0.9354283),FBXW7 (0.748632),FLNB (0.8498912),PIKFYVE (0.6907486),ROCK2 (0.6910893),VAV3 (0.3584075)
Molecular_biology_cell	3	E_m_p_t_y	0	blue	SCP union	Actin polymerization$Equatorial RhoA activation	0.0205746	0.95373	0.999997	ABI1 (0.8800433),CYTH2 (0.8817241),DOCK3 (0.7705201),ELMO1 (0.9354283),FLNB (0.8498912),PIKFYVE (0.6907486),ROCK2 (0.6910893),VAV3 (0.3584075)
Molecular_biology_cell	3	E_m_p_t_y	0	blue	SCP union	Actin polymerization$Equatorial RhoA activation$Lamellipodium organization	0.0859274	0.820489	0.999997	ABI1 (0.8800433),ARHGAP8 (0.5413179),ARHGEF2 (0.8057777),CYTH2 (0.8817241),DOCK1 (0.6300327),DOCK3 (0.7705201),ELMO1 (0.9354283),ELMO2 (0.8864021),FLNB (0.8498912),INPPL1 (0.8843965),MYO18A (0.8609132),PIKFYVE (0.6907486),PPFIA1 (0.5110269),ROCK2 (0.6910893),SH3PXD2A (0.7952604),TIAM2 (0.1650899),VAV3 (0.3584075)
Molecular_biology_cell	3	E_m_p_t_y	0	blue	SCP union	Actin polymerization$Equatorial RhoA activation$Macrophage migration inhibitory factor signaling	0.0141057	0.968042	0.999997	ABI1 (0.8800433),CXCR4 (0.8877681),CYTH2 (0.8817241),DOCK3 (0.7705201),ELMO1 (0.9354283),FLNB (0.8498912),PIKFYVE (0.6907486),ROCK2 (0.6910893),VAV3 (0.3584075)
Molecular_biology_cell	3	E_m_p_t_y	0	blue	SCP union	Actin polymerization$Filopodium organization$Lamellipodium organization	0.0718011	0.847616	0.999997	ABI1 (0.8800433),ARHGAP8 (0.5413179),ARHGEF2 (0.8057777),CYTH2 (0.8817241),DOCK1 (0.6300327),DOCK3 (0.7705201),ELMO1 (0.9354283),ELMO2 (0.8864021),FLNB (0.8498912),INPPL1 (0.8843965),MYO18A (0.8609132),PIKFYVE (0.6907486),PPFIA1 (0.5110269),ROCK2 (0.6910893),SH3PXD2A (0.7952604),TIAM2 (0.1650899),TNK2 (0.8223123),VAV3 (0.3584075)
Molecular_biology_cell	3	E_m_p_t_y	0	blue	SCP union	Actin polymerization$Focal adhesion organization$Lamellipodium organization	0.168756	0.678022	0.999997	ABI1 (0.8800433),ARHGAP8 (0.5413179),ARHGEF2 (0.8057777),CYTH2 (0.8817241),DOCK1 (0.6300327),DOCK3 (0.7705201),ELMO1 (0.9354283),ELMO2 (0.8864021),FERMT3 (0.3227228),FLNB (0.8498912),GIT2 (0.945751),INPPL1 (0.8843965),ITGA3 (0.6425592),LIMD1 (0.5046424),LPP (0.9588925),MYO18A (0.8609132),PEAK1 (0.3219528),PIKFYVE (0.6907486),PPFIA1 (0.5110269),PTK2B (0.8637051),PXN (0.384855),ROCK2 (0.6910893),SH…
Molecular_biology_cell	3	E_m_p_t_y	0	blue	SCP union	Actin polymerization$Insulin receptor signaling$Lamellipodium organization	0.169261	0.677234	0.999997	ABI1 (0.8800433),ARHGAP8 (0.5413179),ARHGEF2 (0.8057777),CYTH2 (0.8817241),DOCK1 (0.6300327),DOCK3 (0.7705201),ELMO1 (0.9354283),ELMO2 (0.8864021),FLNB (0.8498912),INPPL1 (0.8843965),MYO18A (0.8609132),PIK3C2A (0.8150776),PIK3C3 (0.9679232),PIK3CA (0.8034588),PIKFYVE (0.6907486),PPFIA1 (0.5110269),PTPN2 (0.9468511),ROCK2 (0.6910893),SH3PXD2A (0.7952604),TIAM2 (0.1650899),VAV3 (0.3584075)
Molecular_biology_cell	3	E_m_p_t_y	0	blue	SCP union	Actin polymerization$Lamellipodium organization	0.140023	0.724397	0.999997	ABI1 (0.8800433),ARHGAP8 (0.5413179),ARHGEF2 (0.8057777),CYTH2 (0.8817241),DOCK1 (0.6300327),DOCK3 (0.7705201),ELMO1 (0.9354283),ELMO2 (0.8864021),FLNB (0.8498912),INPPL1 (0.8843965),MYO18A (0.8609132),PIKFYVE (0.6907486),PPFIA1 (0.5110269),ROCK2 (0.6910893),SH3PXD2A (0.7952604),TIAM2 (0.1650899),VAV3 (0.3584075)
Molecular_biology_cell	3	E_m_p_t_y	0	blue	SCP union	Actin polymerization$Lamellipodium organization$Macrophage migration inhibitory factor signaling	0.103927	0.787178	0.999997	ABI1 (0.8800433),ARHGAP8 (0.5413179),ARHGEF2 (0.8057777),CXCR4 (0.8877681),CYTH2 (0.8817241),DOCK1 (0.6300327),DOCK3 (0.7705201),ELMO1 (0.9354283),ELMO2 (0.8864021),FLNB (0.8498912),INPPL1 (0.8843965),MYO18A (0.8609132),PIKFYVE (0.6907486),PPFIA1 (0.5110269),ROCK2 (0.6910893),SH3PXD2A (0.7952604),TIAM2 (0.1650899),VAV3 (0.3584075)
Molecular_biology_cell	3	E_m_p_t_y	0	blue	SCP union	Actin polymerization$Lamellipodium organization$Recycling endosome dynamics	0.141568	0.721825	0.999997	ABI1 (0.8800433),ACAP1 (0.4746736),ARHGAP8 (0.5413179),ARHGEF2 (0.8057777),CYTH2 (0.8817241),DOCK1 (0.6300327),DOCK3 (0.7705201),ELMO1 (0.9354283),ELMO2 (0.8864021),FLNB (0.8498912),INPPL1 (0.8843965),KIF16B (0.4189274),MYO18A (0.8609132),PIKFYVE (0.6907486),PPFIA1 (0.5110269),PSD (0.9041023),RAB11FIP1 (0.5818275),RAB22A (0.5019124),ROCK2 (0.6910893),SH3PXD2A (0.7952604),SLC9A5 (0.9029202),SNAP23…
Molecular_biology_cell	3	E_m_p_t_y	0	blue	SCP union	Actin polymerization$Lamellipodium organization$Semaphorin signaling	0.235701	0.581165	0.999997	ABI1 (0.8800433),ARHGAP8 (0.5413179),ARHGEF2 (0.8057777),CD72 (0.6918191),CYTH2 (0.8817241),DOCK1 (0.6300327),DOCK3 (0.7705201),ELMO1 (0.9354283),ELMO2 (0.8864021),FER (0.9413446),FLNB (0.8498912),INPPL1 (0.8843965),MYO18A (0.8609132),PIKFYVE (0.6907486),PLXNA3 (0.8306869),PLXNB3 (0.2392151),PPFIA1 (0.5110269),RND1 (0.38304),ROCK2 (0.6910893),SEMA3B (0.8139448),SEMA4D (0.3164032),SEMA6B (0.868183…
Molecular_biology_cell	3	E_m_p_t_y	0	blue	SCP union	Actin polymerization$Macrophage migration inhibitory factor signaling	0.0302915	0.932628	0.999997	ABI1 (0.8800433),CXCR4 (0.8877681),CYTH2 (0.8817241),DOCK3 (0.7705201),ELMO1 (0.9354283),FLNB (0.8498912),PIKFYVE (0.6907486),ROCK2 (0.6910893),VAV3 (0.3584075)
Molecular_biology_cell	3	E_m_p_t_y	0	blue	SCP union	Adherens junction organization$Amyloid plaque organization$Amyloid precursor protein cleavage	0.66614	0.215705	0.999997	ADAM10 (0.5220364),APBA3 (0.6706527),APH1B (0.9574527),APOE (0.7246292),CBLL1 (0.4327126),CCS (0.956636),CDAN1 (0.5766581),CELSR1 (0.6309202),COL25A1 (0.931461),CTNND1 (0.9019255),ITM2B (0.7391689),NCSTN (0.777477),NUMBL (0.9393933),PSEN1 (0.9164567),PSEN2 (0.9336351),RAPGEF1 (0.6652189),RAPGEF3 (0.3809877),SNX33 (0.9581452),VEZT (0.2248867),WTIP (0.07912698)
Molecular_biology_cell	3	E_m_p_t_y	0	blue	SCP union	Adherens junction organization$Amyloid precursor protein cleavage	0.725021	0.188356	0.999997	ADAM10 (0.5220364),APBA3 (0.6706527),APH1B (0.9574527),CBLL1 (0.4327126),CCS (0.956636),CDAN1 (0.5766581),CELSR1 (0.6309202),CTNND1 (0.9019255),ITM2B (0.7391689),NCSTN (0.777477),NUMBL (0.9393933),PSEN1 (0.9164567),PSEN2 (0.9336351),RAPGEF1 (0.6652189),RAPGEF3 (0.3809877),SNX33 (0.9581452),VEZT (0.2248867),WTIP (0.07912698)
Molecular_biology_cell	3	E_m_p_t_y	0	blue	SCP union	Adherens junction organization$Amyloid precursor protein cleavage$Desmosome organization	0.664834	0.216354	0.999997	ADAM10 (0.5220364),AHNAK (0.8879768),APBA3 (0.6706527),APH1B (0.9574527),CBLL1 (0.4327126),CCS (0.956636),CDAN1 (0.5766581),CELSR1 (0.6309202),CTNND1 (0.9019255),ITM2B (0.7391689),NCSTN (0.777477),NUMBL (0.9393933),PSEN1 (0.9164567),PSEN2 (0.9336351),RAPGEF1 (0.6652189),RAPGEF3 (0.3809877),SNX33 (0.9581452),VEZT (0.2248867),WTIP (0.07912698)
Molecular_biology_cell	3	E_m_p_t_y	0	blue	SCP union	Adherens junction organization$Amyloid precursor protein cleavage$Lamellipodium organization	1.13748	0.0728659	0.998656	ADAM10 (0.5220364),APBA3 (0.6706527),APH1B (0.9574527),ARHGAP8 (0.5413179),ARHGEF2 (0.8057777),CBLL1 (0.4327126),CCS (0.956636),CDAN1 (0.5766581),CELSR1 (0.6309202),CTNND1 (0.9019255),CYTH2 (0.8817241),DOCK1 (0.6300327),DOCK3 (0.7705201),ELMO2 (0.8864021),INPPL1 (0.8843965),ITM2B (0.7391689),MYO18A (0.8609132),NCSTN (0.777477),NUMBL (0.9393933),PPFIA1 (0.5110269),PSEN1 (0.9164567),PSEN2 (0.933635…
Molecular_biology_cell	3	E_m_p_t_y	0	blue	SCP union	Adherens junction organization$Amyloid precursor protein cleavage$Notch receptor signaling	0.673662	0.212001	0.999997	ADAM10 (0.5220364),APBA3 (0.6706527),APH1B (0.9574527),CBLL1 (0.4327126),CCS (0.956636),CDAN1 (0.5766581),CELSR1 (0.6309202),CTNND1 (0.9019255),ITCH (0.960741),ITM2B (0.7391689),LFNG (0.4807576),MAML1 (0.735463),MAML3 (0.8235211),MIB2 (0.8181912),NCSTN (0.777477),NOTCH2 (0.8969494),NUMBL (0.9393933),PSEN1 (0.9164567),PSEN2 (0.9336351),RAPGEF1 (0.6652189),RAPGEF3 (0.3809877),SNX33 (0.9581452),VEZT…
Molecular_biology_cell	3	E_m_p_t_y	0	blue	SCP union	Adherens junction organization$Amyloid precursor protein cleavage$Tight junction organization	0.841995	0.143882	0.999997	ADAM10 (0.5220364),APBA3 (0.6706527),APH1B (0.9574527),CBLL1 (0.4327126),CCS (0.956636),CDAN1 (0.5766581),CELSR1 (0.6309202),CLDN7 (0.8849349),CTNND1 (0.9019255),F11R (0.7826928),ITM2B (0.7391689),KRIT1 (0.5190225),MPP5 (0.5450863),NCSTN (0.777477),NUMBL (0.9393933),OCLN (0.9766884),PSEN1 (0.9164567),PSEN2 (0.9336351),RAPGEF1 (0.6652189),RAPGEF3 (0.3809877),SNX33 (0.9581452),VEZT (0.2248867),WTIP…
Molecular_biology_cell	3	E_m_p_t_y	0	blue	SCP union	Adherens junction organization$Amyloid precursor protein cleavage$WNT-Beta-catenin signaling pathway	0.281217	0.523339	0.999997	ADAM10 (0.5220364),APBA3 (0.6706527),APH1B (0.9574527),CBLL1 (0.4327126),CCS (0.956636),CDAN1 (0.5766581),CELSR1 (0.6309202),CTNNBIP1 (0.939297),CTNND1 (0.9019255),FRAT1 (0.5516148),GSK3B (0.754012),IQGAP2 (0.6759273),ITM2B (0.7391689),NCSTN (0.777477),NUMBL (0.9393933),PSEN1 (0.9164567),PSEN2 (0.9336351),RAPGEF1 (0.6652189),RAPGEF3 (0.3809877),SNX33 (0.9581452),SOX7 (0.2346379),VEZT (0.2248867),…
Molecular_biology_cell	3	E_m_p_t_y	0	blue	SCP union	Adherens junction organization$Ciliary transition zone organization$WNT-Beta-catenin signaling pathway	0.0385832	0.914991	0.999997	CBLL1 (0.4327126),CDAN1 (0.5766581),CELSR1 (0.6309202),CEP290 (0.9084449),CTNNBIP1 (0.939297),CTNND1 (0.9019255),FRAT1 (0.5516148),GSK3B (0.754012),IQGAP2 (0.6759273),NUMBL (0.9393933),RAPGEF1 (0.6652189),RAPGEF3 (0.3809877),SOX7 (0.2346379),VEZT (0.2248867),WNT2B (0.9298831),WTIP (0.07912698),ZMIZ2 (0.9545074)
Molecular_biology_cell	3	E_m_p_t_y	0	blue	SCP union	Adherens junction organization$Desmosome organization	0.235606	0.581292	0.999997	AHNAK (0.8879768),CBLL1 (0.4327126),CDAN1 (0.5766581),CELSR1 (0.6309202),CTNND1 (0.9019255),NUMBL (0.9393933),RAPGEF1 (0.6652189),RAPGEF3 (0.3809877),VEZT (0.2248867),WTIP (0.07912698)
Molecular_biology_cell	3	E_m_p_t_y	0	blue	SCP union	Adherens junction organization$Desmosome organization$Epithelial intermediate filament dynamics	0.21585	0.608345	0.999997	AHNAK (0.8879768),CBLL1 (0.4327126),CDAN1 (0.5766581),CELSR1 (0.6309202),CTNND1 (0.9019255),KRT8 (0.4451193),NUMBL (0.9393933),RAPGEF1 (0.6652189),RAPGEF3 (0.3809877),VEZT (0.2248867),WTIP (0.07912698)
Molecular_biology_cell	3	E_m_p_t_y	0	blue	SCP union	Adherens junction organization$Desmosome organization$Hemidesmosome organization	0.257689	0.552473	0.999997	AHNAK (0.8879768),CBLL1 (0.4327126),CDAN1 (0.5766581),CELSR1 (0.6309202),CTNND1 (0.9019255),DST (0.9094703),NUMBL (0.9393933),PLEC (0.480253),RAPGEF1 (0.6652189),RAPGEF3 (0.3809877),VEZT (0.2248867),WTIP (0.07912698)
Molecular_biology_cell	3	E_m_p_t_y	0	blue	SCP union	Adherens junction organization$Desmosome organization$Lamellipodium organization	0.618307	0.24082	0.999997	AHNAK (0.8879768),ARHGAP8 (0.5413179),ARHGEF2 (0.8057777),CBLL1 (0.4327126),CDAN1 (0.5766581),CELSR1 (0.6309202),CTNND1 (0.9019255),CYTH2 (0.8817241),DOCK1 (0.6300327),DOCK3 (0.7705201),ELMO2 (0.8864021),INPPL1 (0.8843965),MYO18A (0.8609132),NUMBL (0.9393933),PPFIA1 (0.5110269),RAPGEF1 (0.6652189),RAPGEF3 (0.3809877),SH3PXD2A (0.7952604),TIAM2 (0.1650899),VAV3 (0.3584075),VEZT (0.2248867),WTIP (0…
Molecular_biology_cell	3	E_m_p_t_y	0	blue	SCP union	Adherens junction organization$Desmosome organization$Tight junction organization	0.357143	0.439397	0.999997	AHNAK (0.8879768),CBLL1 (0.4327126),CDAN1 (0.5766581),CELSR1 (0.6309202),CLDN7 (0.8849349),CTNND1 (0.9019255),F11R (0.7826928),KRIT1 (0.5190225),MPP5 (0.5450863),NUMBL (0.9393933),OCLN (0.9766884),RAPGEF1 (0.6652189),RAPGEF3 (0.3809877),VEZT (0.2248867),WTIP (0.07912698)
Molecular_biology_cell	3	E_m_p_t_y	0	blue	SCP union	Adherens junction organization$Desmosome organization$WNT-Beta-catenin signaling pathway	0.0756297	0.840176	0.999997	AHNAK (0.8879768),CBLL1 (0.4327126),CDAN1 (0.5766581),CELSR1 (0.6309202),CTNNBIP1 (0.939297),CTNND1 (0.9019255),FRAT1 (0.5516148),GSK3B (0.754012),IQGAP2 (0.6759273),NUMBL (0.9393933),RAPGEF1 (0.6652189),RAPGEF3 (0.3809877),SOX7 (0.2346379),VEZT (0.2248867),WNT2B (0.9298831),WTIP (0.07912698),ZMIZ2 (0.9545074)
Molecular_biology_cell	3	E_m_p_t_y	0	blue	SCP union	Adherens junction organization$Filopodium organization$Lamellipodium organization	0.407845	0.39098	0.999997	ARHGAP8 (0.5413179),ARHGEF2 (0.8057777),CBLL1 (0.4327126),CDAN1 (0.5766581),CELSR1 (0.6309202),CTNND1 (0.9019255),CYTH2 (0.8817241),DOCK1 (0.6300327),DOCK3 (0.7705201),ELMO2 (0.8864021),INPPL1 (0.8843965),MYO18A (0.8609132),NUMBL (0.9393933),PPFIA1 (0.5110269),RAPGEF1 (0.6652189),RAPGEF3 (0.3809877),SH3PXD2A (0.7952604),TIAM2 (0.1650899),TNK2 (0.8223123),VAV3 (0.3584075),VEZT (0.2248867),WTIP (0.…
Molecular_biology_cell	3	E_m_p_t_y	0	blue	SCP union	Adherens junction organization$Focal adhesion organization$Lamellipodium organization	0.602782	0.249585	0.999997	ARHGAP8 (0.5413179),ARHGEF2 (0.8057777),CBLL1 (0.4327126),CDAN1 (0.5766581),CELSR1 (0.6309202),CTNND1 (0.9019255),CYTH2 (0.8817241),DOCK1 (0.6300327),DOCK3 (0.7705201),ELMO2 (0.8864021),FERMT3 (0.3227228),GIT2 (0.945751),INPPL1 (0.8843965),ITGA3 (0.6425592),LIMD1 (0.5046424),LPP (0.9588925),MYO18A (0.8609132),NUMBL (0.9393933),PEAK1 (0.3219528),PPFIA1 (0.5110269),PTK2B (0.8637051),PXN (0.384855),…
Molecular_biology_cell	3	E_m_p_t_y	0	blue	SCP union	Adherens junction organization$Gap junction organization$Tight junction organization	0.546763	0.283947	0.999997	CBLL1 (0.4327126),CDAN1 (0.5766581),CELSR1 (0.6309202),CLDN7 (0.8849349),CNTNAP2 (0.816884),CTNND1 (0.9019255),F11R (0.7826928),KRIT1 (0.5190225),MPP5 (0.5450863),NUMBL (0.9393933),OCLN (0.9766884),PANX2 (0.7372932),RAPGEF1 (0.6652189),RAPGEF3 (0.3809877),VEZT (0.2248867),WTIP (0.07912698)
Molecular_biology_cell	3	E_m_p_t_y	0	blue	SCP union	Adherens junction organization$Insulin receptor signaling$Lamellipodium organization	0.675964	0.21088	0.999997	ARHGAP8 (0.5413179),ARHGEF2 (0.8057777),CBLL1 (0.4327126),CDAN1 (0.5766581),CELSR1 (0.6309202),CTNND1 (0.9019255),CYTH2 (0.8817241),DOCK1 (0.6300327),DOCK3 (0.7705201),ELMO2 (0.8864021),INPPL1 (0.8843965),MYO18A (0.8609132),NUMBL (0.9393933),PIK3C2A (0.8150776),PIK3C3 (0.9679232),PIK3CA (0.8034588),PPFIA1 (0.5110269),PTPN2 (0.9468511),RAPGEF1 (0.6652189),RAPGEF3 (0.3809877),SH3PXD2A (0.7952604),T…
Molecular_biology_cell	3	E_m_p_t_y	0	blue	SCP union	Adherens junction organization$Lamellipodium organization	0.667713	0.214925	0.999997	ARHGAP8 (0.5413179),ARHGEF2 (0.8057777),CBLL1 (0.4327126),CDAN1 (0.5766581),CELSR1 (0.6309202),CTNND1 (0.9019255),CYTH2 (0.8817241),DOCK1 (0.6300327),DOCK3 (0.7705201),ELMO2 (0.8864021),INPPL1 (0.8843965),MYO18A (0.8609132),NUMBL (0.9393933),PPFIA1 (0.5110269),RAPGEF1 (0.6652189),RAPGEF3 (0.3809877),SH3PXD2A (0.7952604),TIAM2 (0.1650899),VAV3 (0.3584075),VEZT (0.2248867),WTIP (0.07912698)
Molecular_biology_cell	3	E_m_p_t_y	0	blue	SCP union	Adherens junction organization$Lamellipodium organization$Recycling endosome dynamics	0.553847	0.279352	0.999997	ACAP1 (0.4746736),ARHGAP8 (0.5413179),ARHGEF2 (0.8057777),CBLL1 (0.4327126),CDAN1 (0.5766581),CELSR1 (0.6309202),CTNND1 (0.9019255),CYTH2 (0.8817241),DOCK1 (0.6300327),DOCK3 (0.7705201),ELMO2 (0.8864021),INPPL1 (0.8843965),KIF16B (0.4189274),MYO18A (0.8609132),NUMBL (0.9393933),PPFIA1 (0.5110269),PSD (0.9041023),RAB11FIP1 (0.5818275),RAB22A (0.5019124),RAPGEF1 (0.6652189),RAPGEF3 (0.3809877),SH3P…
Molecular_biology_cell	3	E_m_p_t_y	0	blue	SCP union	Adherens junction organization$Lamellipodium organization$Semaphorin signaling	0.783704	0.164549	0.999997	ARHGAP8 (0.5413179),ARHGEF2 (0.8057777),CBLL1 (0.4327126),CD72 (0.6918191),CDAN1 (0.5766581),CELSR1 (0.6309202),CTNND1 (0.9019255),CYTH2 (0.8817241),DOCK1 (0.6300327),DOCK3 (0.7705201),ELMO2 (0.8864021),FER (0.9413446),INPPL1 (0.8843965),MYO18A (0.8609132),NUMBL (0.9393933),PLXNA3 (0.8306869),PLXNB3 (0.2392151),PPFIA1 (0.5110269),RAPGEF1 (0.6652189),RAPGEF3 (0.3809877),RND1 (0.38304),SEMA3B (0.81…
Molecular_biology_cell	3	E_m_p_t_y	0	blue	SCP union	Adherens junction organization$Lamellipodium organization$Tight junction organization	0.781458	0.165403	0.999997	ARHGAP8 (0.5413179),ARHGEF2 (0.8057777),CBLL1 (0.4327126),CDAN1 (0.5766581),CELSR1 (0.6309202),CLDN7 (0.8849349),CTNND1 (0.9019255),CYTH2 (0.8817241),DOCK1 (0.6300327),DOCK3 (0.7705201),ELMO2 (0.8864021),F11R (0.7826928),INPPL1 (0.8843965),KRIT1 (0.5190225),MPP5 (0.5450863),MYO18A (0.8609132),NUMBL (0.9393933),OCLN (0.9766884),PPFIA1 (0.5110269),RAPGEF1 (0.6652189),RAPGEF3 (0.3809877),SH3PXD2A (0…
Molecular_biology_cell	3	E_m_p_t_y	0	blue	SCP union	Adherens junction organization$Lamellipodium organization$WNT-Beta-catenin signaling pathway	0.27758	0.52774	0.999997	ARHGAP8 (0.5413179),ARHGEF2 (0.8057777),CBLL1 (0.4327126),CDAN1 (0.5766581),CELSR1 (0.6309202),CTNNBIP1 (0.939297),CTNND1 (0.9019255),CYTH2 (0.8817241),DOCK1 (0.6300327),DOCK3 (0.7705201),ELMO2 (0.8864021),FRAT1 (0.5516148),GSK3B (0.754012),INPPL1 (0.8843965),IQGAP2 (0.6759273),MYO18A (0.8609132),NUMBL (0.9393933),PPFIA1 (0.5110269),RAPGEF1 (0.6652189),RAPGEF3 (0.3809877),SH3PXD2A (0.7952604),SOX…
Molecular_biology_cell	3	E_m_p_t_y	0	blue	SCP union	Adherens junction organization$Leukocyte transmigration through endothelial cells$Tight junction organization	0.397589	0.400323	0.999997	CBLL1 (0.4327126),CDAN1 (0.5766581),CELSR1 (0.6309202),CLDN7 (0.8849349),CTNND1 (0.9019255),F11R (0.7826928),KRIT1 (0.5190225),MPP5 (0.5450863),NUMBL (0.9393933),OCLN (0.9766884),PECAM1 (0.6235001),RAPGEF1 (0.6652189),RAPGEF3 (0.3809877),VEZT (0.2248867),WTIP (0.07912698)
Molecular_biology_cell	3	E_m_p_t_y	0	blue	SCP union	Adherens junction organization$Microtubule destabilization$WNT-Beta-catenin signaling pathway	0.0401479	0.9117	0.999997	CBLL1 (0.4327126),CDAN1 (0.5766581),CELSR1 (0.6309202),CTNNBIP1 (0.939297),CTNND1 (0.9019255),FRAT1 (0.5516148),GSK3B (0.754012),IQGAP2 (0.6759273),NUMBL (0.9393933),RAPGEF1 (0.6652189),RAPGEF3 (0.3809877),SOX7 (0.2346379),VEZT (0.2248867),WNT2B (0.9298831),WTIP (0.07912698),ZMIZ2 (0.9545074)
Molecular_biology_cell	3	E_m_p_t_y	0	blue	SCP union	Adherens junction organization$Retinol metabolism$Tight junction organization	0.397589	0.400323	0.999997	CBLL1 (0.4327126),CDAN1 (0.5766581),CELSR1 (0.6309202),CLDN7 (0.8849349),CTNND1 (0.9019255),F11R (0.7826928),KRIT1 (0.5190225),MPP5 (0.5450863),NUMBL (0.9393933),OCLN (0.9766884),RAPGEF1 (0.6652189),RAPGEF3 (0.3809877),RDH13 (0.6137321),VEZT (0.2248867),WTIP (0.07912698)
Molecular_biology_cell	3	E_m_p_t_y	0	blue	SCP union	Adherens junction organization$Tight junction organization	0.39	0.40738	0.999997	CBLL1 (0.4327126),CDAN1 (0.5766581),CELSR1 (0.6309202),CLDN7 (0.8849349),CTNND1 (0.9019255),F11R (0.7826928),KRIT1 (0.5190225),MPP5 (0.5450863),NUMBL (0.9393933),OCLN (0.9766884),RAPGEF1 (0.6652189),RAPGEF3 (0.3809877),VEZT (0.2248867),WTIP (0.07912698)
Molecular_biology_cell	3	E_m_p_t_y	0	blue	SCP union	Adherens junction organization$Tight junction organization$WNT-Beta-catenin signaling pathway	0.137117	0.729262	0.999997	CBLL1 (0.4327126),CDAN1 (0.5766581),CELSR1 (0.6309202),CLDN7 (0.8849349),CTNNBIP1 (0.939297),CTNND1 (0.9019255),F11R (0.7826928),FRAT1 (0.5516148),GSK3B (0.754012),IQGAP2 (0.6759273),KRIT1 (0.5190225),MPP5 (0.5450863),NUMBL (0.9393933),OCLN (0.9766884),RAPGEF1 (0.6652189),RAPGEF3 (0.3809877),SOX7 (0.2346379),VEZT (0.2248867),WNT2B (0.9298831),WTIP (0.07912698),ZMIZ2 (0.9545074)
Molecular_biology_cell	3	E_m_p_t_y	0	blue	SCP union	Adherens junction organization$WNT-Beta-catenin signaling pathway	0.0797417	0.832259	0.999997	CBLL1 (0.4327126),CDAN1 (0.5766581),CELSR1 (0.6309202),CTNNBIP1 (0.939297),CTNND1 (0.9019255),FRAT1 (0.5516148),GSK3B (0.754012),IQGAP2 (0.6759273),NUMBL (0.9393933),RAPGEF1 (0.6652189),RAPGEF3 (0.3809877),SOX7 (0.2346379),VEZT (0.2248867),WNT2B (0.9298831),WTIP (0.07912698),ZMIZ2 (0.9545074)
Molecular_biology_cell	3	E_m_p_t_y	0	blue	SCP union	Alternative complement pathway$Classical complement pathway	3.60691	0.000247225	0.102186	C1R (0.9001172),C1S (0.2310657),C2 (0.8531553),C3 (0.7417898),C4A (0.5070967),C4B (0.3336896),C5 (0.922123),CFD (0.8355463),CFP (0.9435626),RAPGEF1 (0.6652189)
Molecular_biology_cell	3	E_m_p_t_y	0	blue	SCP union	Alternative complement pathway$Classical complement pathway$Endogenous control of complement activity	3.09792	0.00079815	0.143292	C1R (0.9001172),C1S (0.2310657),C2 (0.8531553),C3 (0.7417898),C4A (0.5070967),C4B (0.3336896),C5 (0.922123),CD46 (0.8600277),CD59 (0.4508314),CFD (0.8355463),CFP (0.9435626),RAPGEF1 (0.6652189)
Molecular_biology_cell	3	E_m_p_t_y	0	blue	SCP union	Alternative complement pathway$Classical complement pathway$Lectin complement pathway	4.0522	8.86756e-05	0.102186	C1R (0.9001172),C1S (0.2310657),C2 (0.8531553),C3 (0.7417898),C4A (0.5070967),C4B (0.3336896),C5 (0.922123),CFD (0.8355463),CFP (0.9435626),MASP2 (0.2974601),RAPGEF1 (0.6652189)
Molecular_biology_cell	3	E_m_p_t_y	0	blue	SCP union	Alternative complement pathway$Classical complement pathway$Membrane attack complex formation	3.60691	0.000247225	0.102186	C1R (0.9001172),C1S (0.2310657),C2 (0.8531553),C3 (0.7417898),C4A (0.5070967),C4B (0.3336896),C5 (0.922123),CFD (0.8355463),CFP (0.9435626),RAPGEF1 (0.6652189)
Molecular_biology_cell	3	E_m_p_t_y	0	blue	SCP union	Alternative complement pathway$Endogenous control of complement activity	1.96608	0.0108124	0.588975	C1S (0.2310657),C3 (0.7417898),C5 (0.922123),CD46 (0.8600277),CD59 (0.4508314),CFD (0.8355463),CFP (0.9435626),RAPGEF1 (0.6652189)
Molecular_biology_cell	3	E_m_p_t_y	0	blue	SCP union	Alternative end joining DSB repair$Amination of alpha-keto acids and deamination of amino acids$Class switch recombination	0.0112011	0.974538	0.999997	BTK (0.829569),DCLRE1C (0.9454923),LOXL2 (0.8648657),MBD4 (0.1531371),REV3L (0.2158608)
Molecular_biology_cell	3	E_m_p_t_y	0	blue	SCP union	Alternative end joining DSB repair$Base excision repair$Class switch recombination	0.0120117	0.972721	0.999997	BTK (0.829569),DCLRE1C (0.9454923),MBD4 (0.1531371),OGG1 (0.922421),PARG (0.1835596),PARP4 (0.7452239),POLB (0.7743782),POLI (0.8682391),POLL (0.6858149),REV3L (0.2158608),USP47 (0.5089752)
Molecular_biology_cell	3	E_m_p_t_y	0	blue	SCP union	Alternative end joining DSB repair$Class switch recombination	0.00746839	0.98295	0.999997	BTK (0.829569),DCLRE1C (0.9454923),MBD4 (0.1531371),REV3L (0.2158608)
Molecular_biology_cell	3	E_m_p_t_y	0	blue	SCP union	Alternative end joining DSB repair$Class switch recombination$Mismatch repair	0.0303646	0.932471	0.999997	BTK (0.829569),DCLRE1C (0.9454923),MBD4 (0.1531371),MGMT (0.2850936),MSH4 (0.6524319),PMS2P4 (0.6341735),REV3L (0.2158608)
Molecular_biology_cell	3	E_m_p_t_y	0	blue	SCP union	Alternative end joining DSB repair$Class switch recombination$Non-homologous end joining DSB repair	0.0137184	0.968906	0.999997	APLF (0.9348798),BTK (0.829569),DCLRE1C (0.9454923),MBD4 (0.1531371),NHEJ1 (0.7392375),POLL (0.6858149),POLM (0.7108654),REV3L (0.2158608)
Molecular_biology_cell	3	E_m_p_t_y	0	blue	SCP union	Alternative end joining DSB repair$Class switch recombination$Rank signaling	0.0123192	0.972032	0.999997	BTK (0.829569),DCLRE1C (0.9454923),IKBKB (0.6896429),MBD4 (0.1531371),REV3L (0.2158608),TRAF6 (0.7217205)
Molecular_biology_cell	3	E_m_p_t_y	0	blue	SCP union	Alternative end joining DSB repair$Class switch recombination$RNA editing	0.0247491	0.944606	0.999997	APOBEC3D (0.8359452),APOBEC3F (0.2592123),BTK (0.829569),DCLRE1C (0.9454923),MBD4 (0.1531371),REV3L (0.2158608),TET1 (0.5382393)
Molecular_biology_cell	3	E_m_p_t_y	0	blue	SCP union	Alternative end joining DSB repair$Class switch recombination$Transcription repression	0.0445349	0.902537	0.999997	BTK (0.829569),CUX1 (0.9721226),DCLRE1C (0.9454923),DR1 (0.4161502),MBD4 (0.1531371),REST (0.5592194),REV3L (0.2158608),SOCS4 (0.2339508)
Molecular_biology_cell	3	E_m_p_t_y	0	blue	SCP union	Alternative end joining DSB repair$Class switch recombination$VDJ recombination	0.00333236	0.992356	0.999997	BTK (0.829569),DCLRE1C (0.9454923),MBD4 (0.1531371),REV3L (0.2158608)
Molecular_biology_cell	3	E_m_p_t_y	0	blue	SCP union	Alternative end joining DSB repair$Homologous recombination DSB repair$Non-homologous end joining DSB repair	0.00390645	0.991045	0.999997	APLF (0.9348798),ATRX (0.7716764),DCLRE1C (0.9454923),INTS3 (0.9194012),NHEJ1 (0.7392375),POLL (0.6858149),POLM (0.7108654),POLN (0.8740793),PURA (0.8656017),RECQL5 (0.9128312),REV3L (0.2158608),SPIDR (0.592517)
Molecular_biology_cell	3	E_m_p_t_y	0	blue	SCP union	Alternative end joining DSB repair$Non-homologous end joining DSB repair	0.0702065	0.850733	0.999997	APLF (0.9348798),DCLRE1C (0.9454923),NHEJ1 (0.7392375),POLL (0.6858149),POLM (0.7108654)
Molecular_biology_cell	3	E_m_p_t_y	0	blue	SCP union	Amination of alpha-keto acids and deamination of amino acids$Base excision repair$Class switch recombination	0.0207311	0.953386	0.999997	BTK (0.829569),LOXL2 (0.8648657),MBD4 (0.1531371),OGG1 (0.922421),PARG (0.1835596),PARP4 (0.7452239),POLB (0.7743782),POLI (0.8682391),POLL (0.6858149),REV3L (0.2158608),USP47 (0.5089752)
Molecular_biology_cell	3	E_m_p_t_y	0	blue	SCP union	Amination of alpha-keto acids and deamination of amino acids$Class switch recombination	0.0209915	0.952815	0.999997	BTK (0.829569),LOXL2 (0.8648657),MBD4 (0.1531371),REV3L (0.2158608)
Molecular_biology_cell	3	E_m_p_t_y	0	blue	SCP union	Amination of alpha-keto acids and deamination of amino acids$Class switch recombination$Mismatch repair	0.0665385	0.857949	0.999997	BTK (0.829569),LOXL2 (0.8648657),MBD4 (0.1531371),MGMT (0.2850936),MSH4 (0.6524319),PMS2P4 (0.6341735),REV3L (0.2158608)
Molecular_biology_cell	3	E_m_p_t_y	0	blue	SCP union	Amination of alpha-keto acids and deamination of amino acids$Class switch recombination$Non-homologous end joining DSB repair	0.043569	0.904547	0.999997	APLF (0.9348798),BTK (0.829569),DCLRE1C (0.9454923),LOXL2 (0.8648657),MBD4 (0.1531371),NHEJ1 (0.7392375),POLL (0.6858149),POLM (0.7108654),REV3L (0.2158608)
Molecular_biology_cell	3	E_m_p_t_y	0	blue	SCP union	Amination of alpha-keto acids and deamination of amino acids$Class switch recombination$Rank signaling	0.0298714	0.933531	0.999997	BTK (0.829569),IKBKB (0.6896429),LOXL2 (0.8648657),MBD4 (0.1531371),REV3L (0.2158608),TRAF6 (0.7217205)
Molecular_biology_cell	3	E_m_p_t_y	0	blue	SCP union	Amination of alpha-keto acids and deamination of amino acids$Class switch recombination$RNA editing	0.0549635	0.881123	0.999997	APOBEC3D (0.8359452),APOBEC3F (0.2592123),BTK (0.829569),LOXL2 (0.8648657),MBD4 (0.1531371),REV3L (0.2158608),TET1 (0.5382393)
Molecular_biology_cell	3	E_m_p_t_y	0	blue	SCP union	Amination of alpha-keto acids and deamination of amino acids$Class switch recombination$Transcription repression	0.0915398	0.809954	0.999997	BTK (0.829569),CUX1 (0.9721226),DR1 (0.4161502),LOXL2 (0.8648657),MBD4 (0.1531371),REST (0.5592194),REV3L (0.2158608),SOCS4 (0.2339508)
Molecular_biology_cell	3	E_m_p_t_y	0	blue	SCP union	Amination of alpha-keto acids and deamination of amino acids$Class switch recombination$VDJ recombination	0.0228712	0.9487	0.999997	BTK (0.829569),DCLRE1C (0.9454923),LOXL2 (0.8648657),MBD4 (0.1531371),REV3L (0.2158608)
Molecular_biology_cell	3	E_m_p_t_y	0	blue	SCP union	Amination of alpha-keto acids and deamination of amino acids$RNA editing	0.278443	0.526692	0.999997	APOBEC3D (0.8359452),APOBEC3F (0.2592123),LOXL2 (0.8648657),TET1 (0.5382393)
Molecular_biology_cell	3	E_m_p_t_y	0	blue	SCP union	Amyloid plaque organization$Amyloid precursor protein cleavage	0.852726	0.14037	0.999997	ADAM10 (0.5220364),APBA3 (0.6706527),APH1B (0.9574527),APOE (0.7246292),CCS (0.956636),COL25A1 (0.931461),ITM2B (0.7391689),NCSTN (0.777477),PSEN1 (0.9164567),PSEN2 (0.9336351),SNX33 (0.9581452)
Molecular_biology_cell	3	E_m_p_t_y	0	blue	SCP union	Amyloid plaque organization$Amyloid precursor protein cleavage$Notch receptor signaling	0.726522	0.187706	0.999997	ADAM10 (0.5220364),APBA3 (0.6706527),APH1B (0.9574527),APOE (0.7246292),CCS (0.956636),COL25A1 (0.931461),ITCH (0.960741),ITM2B (0.7391689),LFNG (0.4807576),MAML1 (0.735463),MAML3 (0.8235211),MIB2 (0.8181912),NCSTN (0.777477),NOTCH2 (0.8969494),PSEN1 (0.9164567),PSEN2 (0.9336351),SNX33 (0.9581452)
Molecular_biology_cell	3	E_m_p_t_y	0	blue	SCP union	Amyloid precursor protein cleavage$Notch receptor signaling	0.806279	0.156214	0.999997	ADAM10 (0.5220364),APBA3 (0.6706527),APH1B (0.9574527),CCS (0.956636),ITCH (0.960741),ITM2B (0.7391689),LFNG (0.4807576),MAML1 (0.735463),MAML3 (0.8235211),MIB2 (0.8181912),NCSTN (0.777477),NOTCH2 (0.8969494),PSEN1 (0.9164567),PSEN2 (0.9336351),SNX33 (0.9581452)
Molecular_biology_cell	3	E_m_p_t_y	0	blue	SCP union	Amyloid precursor protein cleavage$Notch receptor signaling$Transcription regulation by mediator	0.52549	0.298202	0.999997	ADAM10 (0.5220364),APBA3 (0.6706527),APH1B (0.9574527),CCS (0.956636),CDK19 (0.8097695),ITCH (0.960741),ITM2B (0.7391689),LFNG (0.4807576),MAML1 (0.735463),MAML3 (0.8235211),MED13 (0.7477144),MED13L (0.9090509),MED21 (0.5546279),MED23 (0.8176157),MED28 (0.7674235),MED7 (0.7402763),MIB2 (0.8181912),NCSTN (0.777477),NOTCH2 (0.8969494),PSEN1 (0.9164567),PSEN2 (0.9336351),SNX33 (0.9581452)
Molecular_biology_cell	3	E_m_p_t_y	0	blue	SCP union	Anchoring of nuclear membrane to cytoskeleton$Linkage of nucleoskeleton and cytoskeleton	0.573027	0.267284	0.999997	DST (0.9094703),PLEC (0.480253),SYNE1 (0.626895)
Molecular_biology_cell	3	E_m_p_t_y	0	blue	SCP union	Anterograde vesicle traffic from ER to Golgi$Protein O-linked glycosylation in Golgi Apparatus	0.702371	0.19844	0.999997	COG1 (0.9197887),COG3 (0.8959827),COG5 (0.9191928),COG6 (0.801963),COG8 (0.3340631),SEC24B (0.4224937),SEC31A (0.4623862),SEC31B (0.9741801)
Molecular_biology_cell	3	E_m_p_t_y	0	blue	SCP union	Anterograde vesicle traffic from ER to Golgi$Protein O-linked glycosylation in Golgi Apparatus$Retrograde vesicle traffic from endosome to TGN	1.02003	0.0954933	0.999997	COG1 (0.9197887),COG3 (0.8959827),COG5 (0.9191928),COG6 (0.801963),COG8 (0.3340631),RAB9A (0.6045549),SEC24B (0.4224937),SEC31A (0.4623862),SEC31B (0.9741801),SNX1 (0.9025398),STX10 (0.660886),STX16 (0.9748895),STX5 (0.9155024),STX6 (0.6558835),VAMP4 (0.9114136),VPS52 (0.8426446),VPS53 (0.9074917),VTI1A (0.7238254)
Molecular_biology_cell	3	E_m_p_t_y	0	blue	SCP union	Anterograde vesicle traffic from ER to Golgi$Protein O-linked glycosylation in Golgi Apparatus$Vesicle tethering at plasma membrane	0.669576	0.214005	0.999997	COG1 (0.9197887),COG3 (0.8959827),COG5 (0.9191928),COG6 (0.801963),COG8 (0.3340631),EXOC1 (0.8933916),EXOC2 (0.7891356),EXOC6B (0.8874464),EXOC8 (0.7265341),SEC24B (0.4224937),SEC31A (0.4623862),SEC31B (0.9741801)
Molecular_biology_cell	3	E_m_p_t_y	0	blue	SCP union	Apoptosis caspase pathway$Apoptosome assembly$Intrinsic apoptosis pathway	0.195904	0.636937	0.999997	APAF1 (0.9093684),BCL2L2 (0.453858),BMF (0.9405436),CASP3 (0.3535541),CASP8 (0.7931153),IFI6 (0.7117009),MAP3K5 (0.8746524)
Molecular_biology_cell	3	E_m_p_t_y	0	blue	SCP union	Apoptosis caspase pathway$Extrinsic apoptosis pathway	0.0909723	0.811013	0.999997	CASP3 (0.3535541),CASP8 (0.7931153),CFLAR (0.9738858)
Molecular_biology_cell	3	E_m_p_t_y	0	blue	SCP union	Apoptosis caspase pathway$Extrinsic apoptosis pathway$Inhibition of apoptosis	0.149358	0.708993	0.999997	BIRC6 (0.6994215),CASP3 (0.3535541),CASP8 (0.7931153),CFLAR (0.9738858),XAF1 (0.9308621),XIAP (0.6065024)
Molecular_biology_cell	3	E_m_p_t_y	0	blue	SCP union	Apoptosis caspase pathway$Extrinsic apoptosis pathway$Intrinsic apoptosis pathway	0.115762	0.766016	0.999997	BCL2L2 (0.453858),BMF (0.9405436),CASP3 (0.3535541),CASP8 (0.7931153),CFLAR (0.9738858),IFI6 (0.7117009),MAP3K5 (0.8746524)
Molecular_biology_cell	3	E_m_p_t_y	0	blue	SCP union	Apoptosis caspase pathway$Extrinsic apoptosis pathway$Necrosome formation	0.242699	0.571874	0.999997	CASP3 (0.3535541),CASP8 (0.7931153),CFLAR (0.9738858),RIPK1 (0.5810938),RIPK3 (0.9467267)
Molecular_biology_cell	3	E_m_p_t_y	0	blue	SCP union	Apoptosis caspase pathway$Extrinsic apoptosis pathway$Retinoic acid receptor signaling	0.164869	0.684118	0.999997	CASP3 (0.3535541),CASP8 (0.7931153),CFLAR (0.9738858),CREB1 (0.9393945),NCOA3 (0.9667194),NCOR2 (0.1654856),TAF4 (0.5983456)
Molecular_biology_cell	3	E_m_p_t_y	0	blue	SCP union	Apoptosis caspase pathway$Inhibition of apoptosis$Intrinsic apoptosis pathway	0.406528	0.392168	0.999997	BCL2L2 (0.453858),BIRC6 (0.6994215),BMF (0.9405436),CASP3 (0.3535541),CASP8 (0.7931153),CFLAR (0.9738858),IFI6 (0.7117009),MAP3K5 (0.8746524),XAF1 (0.9308621),XIAP (0.6065024)
Molecular_biology_cell	3	E_m_p_t_y	0	blue	SCP union	Apoptosis caspase pathway$Intrinsic apoptosis pathway	0.259624	0.550016	0.999997	BCL2L2 (0.453858),BMF (0.9405436),CASP3 (0.3535541),CASP8 (0.7931153),IFI6 (0.7117009),MAP3K5 (0.8746524)
Molecular_biology_cell	3	E_m_p_t_y	0	blue	SCP union	Apoptosis caspase pathway$Intrinsic apoptosis pathway$Necrosome formation	0.390018	0.407363	0.999997	BCL2L2 (0.453858),BMF (0.9405436),CASP3 (0.3535541),CASP8 (0.7931153),IFI6 (0.7117009),MAP3K5 (0.8746524),RIPK1 (0.5810938),RIPK3 (0.9467267)
Molecular_biology_cell	3	E_m_p_t_y	0	blue	SCP union	Apoptosis caspase pathway$Necroptotic release of damage-associated molecular patterns$Necrosome formation	0.687205	0.205492	0.999997	CASP3 (0.3535541),CASP8 (0.7931153),RIPK1 (0.5810938),RIPK3 (0.9467267)
Molecular_biology_cell	3	E_m_p_t_y	0	blue	SCP union	Apoptosis caspase pathway$Necrosome formation	0.687205	0.205492	0.999997	CASP3 (0.3535541),CASP8 (0.7931153),RIPK1 (0.5810938),RIPK3 (0.9467267)
Molecular_biology_cell	3	E_m_p_t_y	0	blue	SCP union	Apoptosome assembly$Extrinsic apoptosis pathway$Intrinsic apoptosis pathway	0.0369613	0.918414	0.999997	APAF1 (0.9093684),BCL2L2 (0.453858),BMF (0.9405436),CFLAR (0.9738858),IFI6 (0.7117009),MAP3K5 (0.8746524)
Molecular_biology_cell	3	E_m_p_t_y	0	blue	SCP union	Apoptosome assembly$Inhibition of apoptosis$Intrinsic apoptosis pathway	0.223417	0.597837	0.999997	APAF1 (0.9093684),BCL2L2 (0.453858),BIRC6 (0.6994215),BMF (0.9405436),CFLAR (0.9738858),IFI6 (0.7117009),MAP3K5 (0.8746524),XAF1 (0.9308621),XIAP (0.6065024)
Molecular_biology_cell	3	E_m_p_t_y	0	blue	SCP union	Apoptosome assembly$Intrinsic apoptosis pathway	0.107392	0.780922	0.999997	APAF1 (0.9093684),BCL2L2 (0.453858),BMF (0.9405436),IFI6 (0.7117009),MAP3K5 (0.8746524)
Molecular_biology_cell	3	E_m_p_t_y	0	blue	SCP union	Aspartate and arginine metabolism$Mitochondrial uncoupling by mitochondrial anion carrier proteins$Peroxisome proliferator-activated receptor gamma signaling	0.152921	0.703201	0.999997	DDAH2 (0.5124647),PPARGC1B (0.1810589),UCP3 (0.6769735)
Molecular_biology_cell	3	E_m_p_t_y	0	blue	SCP union	Aspartate and arginine metabolism$Peroxisome proliferator-activated receptor gamma signaling	0.120926	0.756962	0.999997	DDAH2 (0.5124647),PPARGC1B (0.1810589)
Molecular_biology_cell	3	E_m_p_t_y	0	blue	SCP union	Axonal intermediate filament dynamics$Lysosomal lipid degradation$Myelin biogenesis and maturation	0.844428	0.143078	0.999997	ABCA3 (0.6603716),ARSA (0.9603598),GALC (0.8310505),HEXA (0.9076353),MPZ (0.6699967),PRPH (0.6555831),PSAP (0.9381841)
Molecular_biology_cell	3	E_m_p_t_y	0	blue	SCP union	Axonal intermediate filament dynamics$Myelin biogenesis and maturation	0.165108	0.683741	0.999997	MPZ (0.6699967),PRPH (0.6555831)
Molecular_biology_cell	3	E_m_p_t_y	0	blue	SCP union	Base excision repair$Class switch recombination	0.0173104	0.960925	0.999997	BTK (0.829569),MBD4 (0.1531371),OGG1 (0.922421),PARG (0.1835596),PARP4 (0.7452239),POLB (0.7743782),POLI (0.8682391),POLL (0.6858149),REV3L (0.2158608),USP47 (0.5089752)
Molecular_biology_cell	3	E_m_p_t_y	0	blue	SCP union	Base excision repair$Class switch recombination$DNA cleavage	0.0202215	0.954506	0.999997	BTK (0.829569),CASS4 (0.9606143),DNASE1 (0.9528835),ENDOV (0.7591389),MBD4 (0.1531371),OGG1 (0.922421),PARG (0.1835596),PARP4 (0.7452239),POLB (0.7743782),POLI (0.8682391),POLL (0.6858149),REV3L (0.2158608),USP47 (0.5089752)
Molecular_biology_cell	3	E_m_p_t_y	0	blue	SCP union	Base excision repair$Class switch recombination$Mismatch repair	0.0386411	0.914869	0.999997	BTK (0.829569),MBD4 (0.1531371),MGMT (0.2850936),MSH4 (0.6524319),OGG1 (0.922421),PARG (0.1835596),PARP4 (0.7452239),PMS2P4 (0.6341735),POLB (0.7743782),POLI (0.8682391),POLL (0.6858149),REV3L (0.2158608),USP47 (0.5089752)
Molecular_biology_cell	3	E_m_p_t_y	0	blue	SCP union	Base excision repair$Class switch recombination$Non-homologous end joining DSB repair	0.0273734	0.938916	0.999997	APLF (0.9348798),BTK (0.829569),DCLRE1C (0.9454923),MBD4 (0.1531371),NHEJ1 (0.7392375),OGG1 (0.922421),PARG (0.1835596),PARP4 (0.7452239),POLB (0.7743782),POLI (0.8682391),POLL (0.6858149),POLM (0.7108654),REV3L (0.2158608),USP47 (0.5089752)
Molecular_biology_cell	3	E_m_p_t_y	0	blue	SCP union	Base excision repair$Class switch recombination$Nucleotide excision repair	0.025832	0.942254	0.999997	BTK (0.829569),ERCC4 (0.8721486),ERCC5 (0.7742458),ERCC6 (0.9521704),GTF2H2 (0.859295),MBD4 (0.1531371),OGG1 (0.922421),PARG (0.1835596),PARP4 (0.7452239),POLB (0.7743782),POLI (0.8682391),POLL (0.6858149),REV3L (0.2158608),USP47 (0.5089752),UVSSA (0.7147781),XPA (0.963262)
Molecular_biology_cell	3	E_m_p_t_y	0	blue	SCP union	Base excision repair$Class switch recombination$Rank signaling	0.0205176	0.953855	0.999997	BTK (0.829569),IKBKB (0.6896429),MBD4 (0.1531371),OGG1 (0.922421),PARG (0.1835596),PARP4 (0.7452239),POLB (0.7743782),POLI (0.8682391),POLL (0.6858149),REV3L (0.2158608),TRAF6 (0.7217205),USP47 (0.5089752)
Molecular_biology_cell	3	E_m_p_t_y	0	blue	SCP union	Base excision repair$Class switch recombination$RNA editing	0.0329993	0.926831	0.999997	APOBEC3D (0.8359452),APOBEC3F (0.2592123),BTK (0.829569),MBD4 (0.1531371),OGG1 (0.922421),PARG (0.1835596),PARP4 (0.7452239),POLB (0.7743782),POLI (0.8682391),POLL (0.6858149),REV3L (0.2158608),TET1 (0.5382393),USP47 (0.5089752)
Molecular_biology_cell	3	E_m_p_t_y	0	blue	SCP union	Base excision repair$Class switch recombination$Transcription repression	0.0503805	0.89047	0.999997	BTK (0.829569),CUX1 (0.9721226),DR1 (0.4161502),MBD4 (0.1531371),OGG1 (0.922421),PARG (0.1835596),PARP4 (0.7452239),POLB (0.7743782),POLI (0.8682391),POLL (0.6858149),REST (0.5592194),REV3L (0.2158608),SOCS4 (0.2339508),USP47 (0.5089752)
Molecular_biology_cell	3	E_m_p_t_y	0	blue	SCP union	Base excision repair$Class switch recombination$VDJ recombination	0.0173321	0.960877	0.999997	BTK (0.829569),DCLRE1C (0.9454923),MBD4 (0.1531371),OGG1 (0.922421),PARG (0.1835596),PARP4 (0.7452239),POLB (0.7743782),POLI (0.8682391),POLL (0.6858149),REV3L (0.2158608),USP47 (0.5089752)
Molecular_biology_cell	3	E_m_p_t_y	0	blue	SCP union	Base excision repair$DNA cleavage	0.0911905	0.810605	0.999997	CASS4 (0.9606143),DNASE1 (0.9528835),ENDOV (0.7591389),MBD4 (0.1531371),OGG1 (0.922421),PARG (0.1835596),PARP4 (0.7452239),POLB (0.7743782),POLI (0.8682391),POLL (0.6858149),USP47 (0.5089752)
Molecular_biology_cell	3	E_m_p_t_y	0	blue	SCP union	Base excision repair$DNA cleavage$Histone methylation and demethylation	0.244108	0.570023	0.999997	ATF7IP (0.9108709),CASS4 (0.9606143),DNASE1 (0.9528835),ENDOV (0.7591389),JMJD1C (0.9624052),KAT7 (0.1076804),KDM3A (0.6344866),KDM4A (0.919769),KDM4C (0.9441049),KDM4D (0.2843486),KDM5A (0.9846466),KDM5B (0.9559372),KDM6A (0.8953435),KDM6B (0.9150542),KMT2C (0.9320162),MBD4 (0.1531371),MGMT (0.2850936),MLLT10 (0.7999463),OGG1 (0.922421),PARG (0.1835596),PARP4 (0.7452239),PHF1 (0.8094269),PHF8 (0…
Molecular_biology_cell	3	E_m_p_t_y	0	blue	SCP union	Base excision repair$DNA cleavage$Mismatch repair	0.0774651	0.836633	0.999997	CASS4 (0.9606143),DNASE1 (0.9528835),ENDOV (0.7591389),MBD4 (0.1531371),MGMT (0.2850936),MSH4 (0.6524319),OGG1 (0.922421),PARG (0.1835596),PARP4 (0.7452239),PMS2P4 (0.6341735),POLB (0.7743782),POLI (0.8682391),POLL (0.6858149),USP47 (0.5089752)
Molecular_biology_cell	3	E_m_p_t_y	0	blue	SCP union	Base excision repair$DNA cleavage$Nucleotide excision repair	0.0974065	0.799086	0.999997	CASS4 (0.9606143),DNASE1 (0.9528835),ENDOV (0.7591389),ERCC4 (0.8721486),ERCC5 (0.7742458),ERCC6 (0.9521704),GTF2H2 (0.859295),MBD4 (0.1531371),OGG1 (0.922421),PARG (0.1835596),PARP4 (0.7452239),POLB (0.7743782),POLI (0.8682391),POLL (0.6858149),USP47 (0.5089752),UVSSA (0.7147781),XPA (0.963262)
Molecular_biology_cell	3	E_m_p_t_y	0	blue	SCP union	Base excision repair$Histone ubiquitination and deubiquitination$Nucleotide excision repair	0.306511	0.493729	0.999997	CHFR (0.4902615),CUL4B (0.6561593),DTX3L (0.5774482),ERCC4 (0.8721486),ERCC5 (0.7742458),ERCC6 (0.9521704),GTF2H2 (0.859295),MBD4 (0.1531371),MSL1 (0.3667449),MYSM1 (0.815969),OGG1 (0.922421),PARG (0.1835596),PARP4 (0.7452239),POLB (0.7743782),POLI (0.8682391),POLL (0.6858149),RYBP (0.811168),UBE2B (0.4833583),UBR2 (0.8777006),UBR5 (0.5034511),USP3 (0.8969495),USP47 (0.5089752),UVSSA (0.7147781),…
Molecular_biology_cell	3	E_m_p_t_y	0	blue	SCP union	Base excision repair$Mismatch repair	0.0782477	0.835127	0.999997	MBD4 (0.1531371),MGMT (0.2850936),MSH4 (0.6524319),OGG1 (0.922421),PARG (0.1835596),PARP4 (0.7452239),PMS2P4 (0.6341735),POLB (0.7743782),POLI (0.8682391),POLL (0.6858149),USP47 (0.5089752)
Molecular_biology_cell	3	E_m_p_t_y	0	blue	SCP union	Base excision repair$Mismatch repair$Nucleotide excision repair	0.0756297	0.840176	0.999997	ERCC4 (0.8721486),ERCC5 (0.7742458),ERCC6 (0.9521704),GTF2H2 (0.859295),MBD4 (0.1531371),MGMT (0.2850936),MSH4 (0.6524319),OGG1 (0.922421),PARG (0.1835596),PARP4 (0.7452239),PMS2P4 (0.6341735),POLB (0.7743782),POLI (0.8682391),POLL (0.6858149),USP47 (0.5089752),UVSSA (0.7147781),XPA (0.963262)
Molecular_biology_cell	3	E_m_p_t_y	0	blue	SCP union	Base excision repair$Nucleotide excision repair	0.0889551	0.814789	0.999997	ERCC4 (0.8721486),ERCC5 (0.7742458),ERCC6 (0.9521704),GTF2H2 (0.859295),MBD4 (0.1531371),OGG1 (0.922421),PARG (0.1835596),PARP4 (0.7452239),POLB (0.7743782),POLI (0.8682391),POLL (0.6858149),USP47 (0.5089752),UVSSA (0.7147781),XPA (0.963262)
Molecular_biology_cell	3	E_m_p_t_y	0	blue	SCP union	Base excision repair$Nucleotide excision repair$Transcription regulation by mediator	0.0783339	0.834961	0.999997	CDK19 (0.8097695),ERCC4 (0.8721486),ERCC5 (0.7742458),ERCC6 (0.9521704),GTF2H2 (0.859295),MBD4 (0.1531371),MED13 (0.7477144),MED13L (0.9090509),MED21 (0.5546279),MED23 (0.8176157),MED28 (0.7674235),MED7 (0.7402763),OGG1 (0.922421),PARG (0.1835596),PARP4 (0.7452239),POLB (0.7743782),POLI (0.8682391),POLL (0.6858149),USP47 (0.5089752),UVSSA (0.7147781),XPA (0.963262)
Molecular_biology_cell	3	E_m_p_t_y	0	blue	SCP union	Basement membrane assembly and organization$Extracellular matrix breakdown by adamalysins	0.107392	0.780922	0.999997	ADAM8 (0.6978456),ADAMTS10 (0.9786041),ADAMTS13 (0.8683358),ADAMTS17 (0.2674525),HSPG2 (0.9222658)
Molecular_biology_cell	3	E_m_p_t_y	0	blue	SCP union	Beta-oxidation$Fatty acid omega-hydroxylation$Peroxisome proliferator-activated receptor alpha signaling	1.3417	0.0455307	0.998656	ACAA1 (0.9109057),ACAD10 (0.827073),ACADVL (0.8013181),ACOX1 (0.9381227),AMACR (0.8562346),CYP2E1 (0.5898691),HADHA (0.8076814),NCOR1 (0.8143917),PPARA (0.8118078)
Molecular_biology_cell	3	E_m_p_t_y	0	blue	SCP union	Beta-oxidation$Fatty acid transport by Carnitine shuttle	1.26371	0.0544873	0.998656	ACAA1 (0.9109057),ACAD10 (0.827073),ACADVL (0.8013181),ACOX1 (0.9381227),AMACR (0.8562346),CPT1A (0.7591259),CPT1B (0.7924265),CROT (0.8882307),HADHA (0.8076814),SLC25A20 (0.9579785)
Molecular_biology_cell	3	E_m_p_t_y	0	blue	SCP union	Beta-oxidation$Fatty acid transport by Carnitine shuttle$Peroxisome proliferator-activated receptor alpha signaling	1.78206	0.0165174	0.650407	ACAA1 (0.9109057),ACAD10 (0.827073),ACADVL (0.8013181),ACOX1 (0.9381227),AMACR (0.8562346),CPT1A (0.7591259),CPT1B (0.7924265),CROT (0.8882307),HADHA (0.8076814),NCOR1 (0.8143917),PPARA (0.8118078),SLC25A20 (0.9579785)
Molecular_biology_cell	3	E_m_p_t_y	0	blue	SCP union	Beta-oxidation$Fatty acid transport by Carnitine shuttle$Protein import accross peroxisomal membrane	1.04121	0.0909477	0.999997	ACAA1 (0.9109057),ACAD10 (0.827073),ACADVL (0.8013181),ACOX1 (0.9381227),AMACR (0.8562346),CPT1A (0.7591259),CPT1B (0.7924265),CROT (0.8882307),HADHA (0.8076814),PEX13 (0.8190693),PEX2 (0.5805283),SLC25A20 (0.9579785)
Molecular_biology_cell	3	E_m_p_t_y	0	blue	SCP union	Beta-oxidation$Fatty acid transport by Carnitine shuttle$Transamination pathways	0.957638	0.110246	0.999997	ACAA1 (0.9109057),ACAD10 (0.827073),ACADVL (0.8013181),ACOX1 (0.9381227),AMACR (0.8562346),CPT1A (0.7591259),CPT1B (0.7924265),CROT (0.8882307),GPT (0.6065599),HADHA (0.8076814),SLC25A20 (0.9579785)
Molecular_biology_cell	3	E_m_p_t_y	0	blue	SCP union	Beta-oxidation$GABA metabolism$Transamination pathways	0.873365	0.133855	0.999997	ABAT (0.9075376),ACAA1 (0.9109057),ACAD10 (0.827073),ACADVL (0.8013181),ACOX1 (0.9381227),AMACR (0.8562346),GPT (0.6065599),HADHA (0.8076814),SLC6A11 (0.8369523),SLC6A13 (0.7758688)
Molecular_biology_cell	3	E_m_p_t_y	0	blue	SCP union	Beta-oxidation$Peroxisome proliferator-activated receptor alpha signaling	1.0832	0.0825647	0.998656	ACAA1 (0.9109057),ACAD10 (0.827073),ACADVL (0.8013181),ACOX1 (0.9381227),AMACR (0.8562346),HADHA (0.8076814),NCOR1 (0.8143917),PPARA (0.8118078)
Molecular_biology_cell	3	E_m_p_t_y	0	blue	SCP union	Beta-oxidation$Peroxisome proliferator-activated receptor alpha signaling$Protein import accross peroxisomal membrane	0.873365	0.133855	0.999997	ACAA1 (0.9109057),ACAD10 (0.827073),ACADVL (0.8013181),ACOX1 (0.9381227),AMACR (0.8562346),HADHA (0.8076814),NCOR1 (0.8143917),PEX13 (0.8190693),PEX2 (0.5805283),PPARA (0.8118078)
Molecular_biology_cell	3	E_m_p_t_y	0	blue	SCP union	Beta-oxidation$Peroxisome proliferator-activated receptor alpha signaling$Transamination pathways	0.788307	0.162815	0.999997	ACAA1 (0.9109057),ACAD10 (0.827073),ACADVL (0.8013181),ACOX1 (0.9381227),AMACR (0.8562346),GPT (0.6065599),HADHA (0.8076814),NCOR1 (0.8143917),PPARA (0.8118078)
Molecular_biology_cell	3	E_m_p_t_y	0	blue	SCP union	Beta-oxidation$Protein import accross peroxisomal membrane	0.524813	0.298667	0.999997	ACAA1 (0.9109057),ACAD10 (0.827073),ACADVL (0.8013181),ACOX1 (0.9381227),AMACR (0.8562346),HADHA (0.8076814),PEX13 (0.8190693),PEX2 (0.5805283)
Molecular_biology_cell	3	E_m_p_t_y	0	blue	SCP union	Beta-oxidation$Protein import accross peroxisomal membrane$Transamination pathways	0.398508	0.399477	0.999997	ACAA1 (0.9109057),ACAD10 (0.827073),ACADVL (0.8013181),ACOX1 (0.9381227),AMACR (0.8562346),GPT (0.6065599),HADHA (0.8076814),PEX13 (0.8190693),PEX2 (0.5805283)
Molecular_biology_cell	3	E_m_p_t_y	0	blue	SCP union	Beta-oxidation$Transamination pathways	0.447579	0.356797	0.999997	ACAA1 (0.9109057),ACAD10 (0.827073),ACADVL (0.8013181),ACOX1 (0.9381227),AMACR (0.8562346),GPT (0.6065599),HADHA (0.8076814)
Molecular_biology_cell	3	E_m_p_t_y	0	blue	SCP union	Beta-oxidation$Transamination pathways$Triacylglycerol hydrolysis and mobilization	0.452794	0.352538	0.999997	ACAA1 (0.9109057),ACAD10 (0.827073),ACADVL (0.8013181),ACOX1 (0.9381227),AMACR (0.8562346),CAPN10 (0.5583068),GPT (0.6065599),HADHA (0.8076814)
Molecular_biology_cell	3	E_m_p_t_y	0	blue	SCP union	Bicarbonate transmembrane transport$Calcium transmembrane transport$Chloride transmembrane transport	0.899645	0.125995	0.999997	ATP2B4 (0.9421598),BEST1 (0.478158),CLCN2 (0.4572989),CLCN7 (0.4936778),SLC24A1 (0.8506261),SLC24A4 (0.934575),SLC26A1 (0.6947144),SLC26A2 (0.5803285),SLC26A7 (0.8104816),SLC26A8 (0.8315608),SLC4A5 (0.9709851),SLC4A8 (0.9646564),STIM2 (0.9187903),TPCN1 (0.9181569)
Molecular_biology_cell	3	E_m_p_t_y	0	blue	SCP union	Bicarbonate transmembrane transport$Chloride transmembrane transport	1.3417	0.0455307	0.998656	BEST1 (0.478158),CLCN2 (0.4572989),CLCN7 (0.4936778),SLC26A1 (0.6947144),SLC26A2 (0.5803285),SLC26A7 (0.8104816),SLC26A8 (0.8315608),SLC4A5 (0.9709851),SLC4A8 (0.9646564)
Molecular_biology_cell	3	E_m_p_t_y	0	blue	SCP union	Bicarbonate transmembrane transport$Chloride transmembrane transport$Early endosome dynamics	1.50672	0.0311371	0.906287	AKTIP (0.8008931),ALS2 (0.2079353),BEST1 (0.478158),CLCN2 (0.4572989),CLCN7 (0.4936778),DENND1C (0.891505),KIF16B (0.4189274),RAB21 (0.2561201),RAB5B (0.7546276),RBSN (0.5735899),RIN3 (0.8705626),SLC26A1 (0.6947144),SLC26A2 (0.5803285),SLC26A7 (0.8104816),SLC26A8 (0.8315608),SLC4A5 (0.9709851),SLC4A8 (0.9646564),SNX15 (0.9138078),STAM2 (0.9119995),TOM1 (0.870804),ZFYVE1 (0.9580026),ZFYVE16 (0.963…
Molecular_biology_cell	3	E_m_p_t_y	0	blue	SCP union	Bicarbonate transmembrane transport$Chloride transmembrane transport$Epithelial intermediate filament dynamics	1.11758	0.0762809	0.998656	BEST1 (0.478158),CLCN2 (0.4572989),CLCN7 (0.4936778),KRT8 (0.4451193),SLC26A1 (0.6947144),SLC26A2 (0.5803285),SLC26A7 (0.8104816),SLC26A8 (0.8315608),SLC4A5 (0.9709851),SLC4A8 (0.9646564)
Molecular_biology_cell	3	E_m_p_t_y	0	blue	SCP union	Bicarbonate transmembrane transport$Chloride transmembrane transport$Hydrogen transmembrane transport	1.20533	0.0623263	0.998656	ASIC4 (0.7333047),BEST1 (0.478158),CLCN2 (0.4572989),CLCN7 (0.4936778),HVCN1 (0.5581949),SLC26A1 (0.6947144),SLC26A2 (0.5803285),SLC26A7 (0.8104816),SLC26A8 (0.8315608),SLC4A5 (0.9709851),SLC4A8 (0.9646564)
Molecular_biology_cell	3	E_m_p_t_y	0	blue	SCP union	Bicarbonate transmembrane transport$Chloride transmembrane transport$Potassium transmembrane transport	0.91489	0.121649	0.999997	BEST1 (0.478158),CLCN2 (0.4572989),CLCN7 (0.4936778),KCNE3 (0.8775462),KCNQ1 (0.9452639),SLC24A1 (0.8506261),SLC24A4 (0.934575),SLC26A1 (0.6947144),SLC26A2 (0.5803285),SLC26A7 (0.8104816),SLC26A8 (0.8315608),SLC4A5 (0.9709851),SLC4A8 (0.9646564)
Molecular_biology_cell	3	E_m_p_t_y	0	blue	SCP union	Bicarbonate transmembrane transport$Chloride transmembrane transport$Sodium transmembrane transport	1.77509	0.0167847	0.650407	ASIC3 (0.8699601),ASIC4 (0.7333047),BEST1 (0.478158),CLCN2 (0.4572989),CLCN7 (0.4936778),SLC10A2 (0.8482513),SLC26A1 (0.6947144),SLC26A2 (0.5803285),SLC26A7 (0.8104816),SLC26A8 (0.8315608),SLC4A5 (0.9709851),SLC4A8 (0.9646564),SLC5A5 (0.7269049),SLC6A13 (0.7758688),SLC9A8 (0.819617),TPCN1 (0.9181569)
Molecular_biology_cell	3	E_m_p_t_y	0	blue	SCP union	Bicarbonate transmembrane transport$Desmosome organization$Epithelial intermediate filament dynamics	0.702371	0.19844	0.999997	AHNAK (0.8879768),KRT8 (0.4451193),SLC26A1 (0.6947144),SLC26A2 (0.5803285),SLC26A7 (0.8104816),SLC26A8 (0.8315608),SLC4A5 (0.9709851),SLC4A8 (0.9646564)
Molecular_biology_cell	3	E_m_p_t_y	0	blue	SCP union	Bicarbonate transmembrane transport$Epithelial intermediate filament dynamics	0.989747	0.102389	0.999997	KRT8 (0.4451193),SLC26A1 (0.6947144),SLC26A2 (0.5803285),SLC26A7 (0.8104816),SLC26A8 (0.8315608),SLC4A5 (0.9709851),SLC4A8 (0.9646564)
Molecular_biology_cell	3	E_m_p_t_y	0	blue	SCP union	Bicarbonate transmembrane transport$Epithelial intermediate filament dynamics$Nuclear intermediate filaments	0.458144	0.348222	0.999997	KRT8 (0.4451193),NUMA1 (0.2453714),S100A6 (0.4543452),SLC26A1 (0.6947144),SLC26A2 (0.5803285),SLC26A7 (0.8104816),SLC26A8 (0.8315608),SLC4A5 (0.9709851),SLC4A8 (0.9646564)
Molecular_biology_cell	3	E_m_p_t_y	0	blue	SCP union	Bicarbonate transmembrane transport$Epithelial intermediate filament dynamics$Vimentin-like intermediate filament dynamics	1.0832	0.0825647	0.998656	KRT8 (0.4451193),PRPH (0.6555831),SLC26A1 (0.6947144),SLC26A2 (0.5803285),SLC26A7 (0.8104816),SLC26A8 (0.8315608),SLC4A5 (0.9709851),SLC4A8 (0.9646564)
Molecular_biology_cell	3	E_m_p_t_y	0	blue	SCP union	Bile acid secretion and re-absorbtion$Bile acid synthesis from cholesterol	0.64998	0.223882	0.999997	HSD3B7 (0.9299883),SLC10A2 (0.8482513)
Molecular_biology_cell	3	E_m_p_t_y	0	blue	SCP union	Bile acid secretion and re-absorbtion$Bile acid synthesis from cholesterol$Drug and toxin export via multidrug resistance-associated proteins	2.32994	0.00467799	0.381436	ABCA3 (0.6603716),ABCB6 (0.7700912),ABCC10 (0.8080792),ABCC2 (0.8553583),ABCC5 (0.7894635),ABCC6 (0.7697185),HSD3B7 (0.9299883),SLC10A2 (0.8482513),SLC22A1 (0.7322158)
Molecular_biology_cell	3	E_m_p_t_y	0	blue	SCP union	Bile acid secretion and re-absorbtion$Bile acid synthesis from cholesterol$Intestinal absorption and excretion of cholesterol	1.50269	0.0314277	0.906287	CEL (0.309833),HSD3B7 (0.9299883),NPC1L1 (0.9318922),SCARB2 (0.9227338),SLC10A2 (0.8482513)
Molecular_biology_cell	3	E_m_p_t_y	0	blue	SCP union	Bile acid secretion and re-absorbtion$Cellular cholesterol uptake and efflux$Intestinal absorption and excretion of cholesterol	1.0832	0.0825647	0.998656	ABCA5 (0.8440726),ABCA7 (0.9434506),CEL (0.309833),MSR1 (0.495146),MYLIP (0.1425088),NPC1L1 (0.9318922),SCARB2 (0.9227338),SLC10A2 (0.8482513)
Molecular_biology_cell	3	E_m_p_t_y	0	blue	SCP union	Bile acid secretion and re-absorbtion$Cholesterol synthesis$Intestinal absorption and excretion of cholesterol	0.195904	0.636937	0.999997	CEL (0.309833),CYP27A1 (0.8795593),CYP46A1 (0.6747711),MARCH6 (0.9775316),NPC1L1 (0.9318922),SCARB2 (0.9227338),SLC10A2 (0.8482513)
Molecular_biology_cell	3	E_m_p_t_y	0	blue	SCP union	Bile acid secretion and re-absorbtion$Drug and toxin export via multidrug resistance-associated proteins	2.30788	0.00492175	0.381436	ABCA3 (0.6603716),ABCB6 (0.7700912),ABCC10 (0.8080792),ABCC2 (0.8553583),ABCC5 (0.7894635),ABCC6 (0.7697185),SLC10A2 (0.8482513),SLC22A1 (0.7322158)
Molecular_biology_cell	3	E_m_p_t_y	0	blue	SCP union	Bile acid secretion and re-absorbtion$Drug and toxin export via multidrug resistance-associated proteins$Hydrogen transmembrane transport	1.83258	0.0147034	0.639437	ABCA3 (0.6603716),ABCB6 (0.7700912),ABCC10 (0.8080792),ABCC2 (0.8553583),ABCC5 (0.7894635),ABCC6 (0.7697185),ASIC4 (0.7333047),HVCN1 (0.5581949),SLC10A2 (0.8482513),SLC22A1 (0.7322158)
Molecular_biology_cell	3	E_m_p_t_y	0	blue	SCP union	Bile acid secretion and re-absorbtion$Drug and toxin export via multidrug resistance-associated proteins$Intestinal absorption and excretion of cholesterol	3.0921	0.000808909	0.143292	ABCA3 (0.6603716),ABCB6 (0.7700912),ABCC10 (0.8080792),ABCC2 (0.8553583),ABCC5 (0.7894635),ABCC6 (0.7697185),CEL (0.309833),NPC1L1 (0.9318922),SCARB2 (0.9227338),SLC10A2 (0.8482513),SLC22A1 (0.7322158)
Molecular_biology_cell	3	E_m_p_t_y	0	blue	SCP union	Bile acid secretion and re-absorbtion$Drug and toxin export via multidrug resistance-associated proteins$Phase I biotransformation via cytochrome P450	3.0921	0.000808909	0.143292	ABCA3 (0.6603716),ABCB6 (0.7700912),ABCC10 (0.8080792),ABCC2 (0.8553583),ABCC5 (0.7894635),ABCC6 (0.7697185),CYP1B1 (0.5432504),CYP2D6 (0.7345332),CYP2E1 (0.5898691),SLC10A2 (0.8482513),SLC22A1 (0.7322158)
Molecular_biology_cell	3	E_m_p_t_y	0	blue	SCP union	Bile acid secretion and re-absorbtion$Drug and toxin export via multidrug resistance-associated proteins$Sodium transmembrane transport	1.94498	0.0113507	0.588975	ABCA3 (0.6603716),ABCB6 (0.7700912),ABCC10 (0.8080792),ABCC2 (0.8553583),ABCC5 (0.7894635),ABCC6 (0.7697185),ASIC3 (0.8699601),ASIC4 (0.7333047),SLC10A2 (0.8482513),SLC22A1 (0.7322158),SLC5A5 (0.7269049),SLC6A13 (0.7758688),SLC9A8 (0.819617),TPCN1 (0.9181569)
Molecular_biology_cell	3	E_m_p_t_y	0	blue	SCP union	Bile acid secretion and re-absorbtion$Intestinal absorption and excretion of cholesterol	1.47935	0.0331625	0.93458	CEL (0.309833),NPC1L1 (0.9318922),SCARB2 (0.9227338),SLC10A2 (0.8482513)
Molecular_biology_cell	3	E_m_p_t_y	0	blue	SCP union	Calcium transmembrane transport$Cardiomyocyte repolarization during action potential and hyperpolarization$Hydrogen transmembrane transport	0.192175	0.642429	0.999997	ASIC4 (0.7333047),ATP2B4 (0.9421598),HVCN1 (0.5581949),KCNIP2 (0.7396206),KCNQ1 (0.9452639),SLC24A1 (0.8506261),SLC24A4 (0.934575),STIM2 (0.9187903),TPCN1 (0.9181569)
Molecular_biology_cell	3	E_m_p_t_y	0	blue	SCP union	Calcium transmembrane transport$Cardiomyocyte repolarization during action potential and hyperpolarization$Potassium transmembrane transport	0.0642597	0.862463	0.999997	ATP2B4 (0.9421598),KCNE3 (0.8775462),KCNIP2 (0.7396206),KCNQ1 (0.9452639),SLC24A1 (0.8506261),SLC24A4 (0.934575),STIM2 (0.9187903),TPCN1 (0.9181569)
Molecular_biology_cell	3	E_m_p_t_y	0	blue	SCP union	Calcium transmembrane transport$Chloride transmembrane transport	0.758584	0.174348	0.999997	ATP2B4 (0.9421598),BEST1 (0.478158),CLCN2 (0.4572989),CLCN7 (0.4936778),SLC24A1 (0.8506261),SLC24A4 (0.934575),SLC26A1 (0.6947144),SLC26A2 (0.5803285),SLC26A8 (0.8315608),STIM2 (0.9187903),TPCN1 (0.9181569)
Molecular_biology_cell	3	E_m_p_t_y	0	blue	SCP union	Calcium transmembrane transport$Chloride transmembrane transport$Early endosome dynamics	1.11296	0.077098	0.998656	AKTIP (0.8008931),ALS2 (0.2079353),ATP2B4 (0.9421598),BEST1 (0.478158),CLCN2 (0.4572989),CLCN7 (0.4936778),DENND1C (0.891505),KIF16B (0.4189274),RAB21 (0.2561201),RAB5B (0.7546276),RBSN (0.5735899),RIN3 (0.8705626),SLC24A1 (0.8506261),SLC24A4 (0.934575),SLC26A1 (0.6947144),SLC26A2 (0.5803285),SLC26A8 (0.8315608),SNX15 (0.9138078),STAM2 (0.9119995),STIM2 (0.9187903),TOM1 (0.870804),TPCN1 (0.918156…
Molecular_biology_cell	3	E_m_p_t_y	0	blue	SCP union	Calcium transmembrane transport$Chloride transmembrane transport$Hydrogen transmembrane transport	0.741631	0.181288	0.999997	ASIC4 (0.7333047),ATP2B4 (0.9421598),BEST1 (0.478158),CLCN2 (0.4572989),CLCN7 (0.4936778),HVCN1 (0.5581949),SLC24A1 (0.8506261),SLC24A4 (0.934575),SLC26A1 (0.6947144),SLC26A2 (0.5803285),SLC26A8 (0.8315608),STIM2 (0.9187903),TPCN1 (0.9181569)
Molecular_biology_cell	3	E_m_p_t_y	0	blue	SCP union	Calcium transmembrane transport$Chloride transmembrane transport$Microtubule plus-end tracking	0.373805	0.422859	0.999997	ATP2B4 (0.9421598),BEST1 (0.478158),CLCN2 (0.4572989),CLCN7 (0.4936778),PAFAH1B1 (0.544369),SLC24A1 (0.8506261),SLC24A4 (0.934575),SLC26A1 (0.6947144),SLC26A2 (0.5803285),SLC26A8 (0.8315608),STIM2 (0.9187903),TPCN1 (0.9181569)
Molecular_biology_cell	3	E_m_p_t_y	0	blue	SCP union	Calcium transmembrane transport$Chloride transmembrane transport$Potassium transmembrane transport	0.382089	0.414869	0.999997	ATP2B4 (0.9421598),BEST1 (0.478158),CLCN2 (0.4572989),CLCN7 (0.4936778),KCNE3 (0.8775462),KCNQ1 (0.9452639),SLC24A1 (0.8506261),SLC24A4 (0.934575),SLC26A1 (0.6947144),SLC26A2 (0.5803285),SLC26A8 (0.8315608),STIM2 (0.9187903),TPCN1 (0.9181569)
Molecular_biology_cell	3	E_m_p_t_y	0	blue	SCP union	Calcium transmembrane transport$Chloride transmembrane transport$Sodium transmembrane transport	1.03426	0.092415	0.999997	ASIC3 (0.8699601),ASIC4 (0.7333047),ATP2B4 (0.9421598),BEST1 (0.478158),CLCN2 (0.4572989),CLCN7 (0.4936778),SLC10A2 (0.8482513),SLC24A1 (0.8506261),SLC24A4 (0.934575),SLC26A1 (0.6947144),SLC26A2 (0.5803285),SLC26A8 (0.8315608),SLC5A5 (0.7269049),SLC6A13 (0.7758688),SLC9A8 (0.819617),STIM2 (0.9187903),TPCN1 (0.9181569)
Molecular_biology_cell	3	E_m_p_t_y	0	blue	SCP union	Calcium transmembrane transport$Chloride transmembrane transport$Vesicle fusion with plasma membrane	0.92936	0.117663	0.999997	ATP2B4 (0.9421598),BEST1 (0.478158),CLCN2 (0.4572989),CLCN7 (0.4936778),DOC2A (0.7913922),SLC24A1 (0.8506261),SLC24A4 (0.934575),SLC26A1 (0.6947144),SLC26A2 (0.5803285),SLC26A8 (0.8315608),SNAP23 (0.9014862),STIM2 (0.9187903),STX3 (0.9506826),STXBP3 (0.8760912),SYP (0.1987362),TPCN1 (0.9181569),VAMP1 (0.9123948),VAMP2 (0.9402722),VAMP7 (0.454792)
Molecular_biology_cell	3	E_m_p_t_y	0	blue	SCP union	Calcium transmembrane transport$Drug and toxin export via multidrug resistance-associated proteins$Hydrogen transmembrane transport	1.17514	0.066813	0.998656	ABCA3 (0.6603716),ABCB6 (0.7700912),ABCC10 (0.8080792),ABCC2 (0.8553583),ABCC5 (0.7894635),ABCC6 (0.7697185),ASIC4 (0.7333047),ATP2B4 (0.9421598),HVCN1 (0.5581949),SLC10A2 (0.8482513),SLC22A1 (0.7322158),SLC24A1 (0.8506261),SLC24A4 (0.934575),STIM2 (0.9187903),TPCN1 (0.9181569)
Molecular_biology_cell	3	E_m_p_t_y	0	blue	SCP union	Calcium transmembrane transport$Drug and toxin export via multidrug resistance-associated proteins$Sodium transmembrane transport	1.20283	0.0626864	0.998656	ABCA3 (0.6603716),ABCB6 (0.7700912),ABCC10 (0.8080792),ABCC2 (0.8553583),ABCC5 (0.7894635),ABCC6 (0.7697185),ASIC3 (0.8699601),ASIC4 (0.7333047),ATP2B4 (0.9421598),SLC10A2 (0.8482513),SLC22A1 (0.7322158),SLC24A1 (0.8506261),SLC24A4 (0.934575),SLC5A5 (0.7269049),SLC6A13 (0.7758688),SLC9A8 (0.819617),STIM2 (0.9187903),TPCN1 (0.9181569)
Molecular_biology_cell	3	E_m_p_t_y	0	blue	SCP union	Calcium transmembrane transport$Gap junction organization$Hydrogen transmembrane transport	0.398508	0.399477	0.999997	ASIC4 (0.7333047),ATP2B4 (0.9421598),CNTNAP2 (0.816884),HVCN1 (0.5581949),PANX2 (0.7372932),SLC24A1 (0.8506261),SLC24A4 (0.934575),STIM2 (0.9187903),TPCN1 (0.9181569)
Molecular_biology_cell	3	E_m_p_t_y	0	blue	SCP union	Calcium transmembrane transport$Hydrogen transmembrane transport	0.232156	0.585928	0.999997	ASIC4 (0.7333047),ATP2B4 (0.9421598),HVCN1 (0.5581949),SLC24A1 (0.8506261),SLC24A4 (0.934575),STIM2 (0.9187903),TPCN1 (0.9181569)
Molecular_biology_cell	3	E_m_p_t_y	0	blue	SCP union	Calcium transmembrane transport$Hydrogen transmembrane transport$Microtubule plus-end tracking	0.0915398	0.809954	0.999997	ASIC4 (0.7333047),ATP2B4 (0.9421598),HVCN1 (0.5581949),PAFAH1B1 (0.544369),SLC24A1 (0.8506261),SLC24A4 (0.934575),STIM2 (0.9187903),TPCN1 (0.9181569)
Molecular_biology_cell	3	E_m_p_t_y	0	blue	SCP union	Calcium transmembrane transport$Hydrogen transmembrane transport$Potassium transmembrane transport	0.0868207	0.818803	0.999997	ASIC4 (0.7333047),ATP2B4 (0.9421598),HVCN1 (0.5581949),KCNE3 (0.8775462),KCNQ1 (0.9452639),SLC24A1 (0.8506261),SLC24A4 (0.934575),STIM2 (0.9187903),TPCN1 (0.9181569)
Molecular_biology_cell	3	E_m_p_t_y	0	blue	SCP union	Calcium transmembrane transport$Hydrogen transmembrane transport$Retrograde vesicle traffic from endosome to TGN	0.550559	0.281476	0.999997	ASIC4 (0.7333047),ATP2B4 (0.9421598),HVCN1 (0.5581949),RAB9A (0.6045549),SLC24A1 (0.8506261),SLC24A4 (0.934575),SNX1 (0.9025398),STIM2 (0.9187903),STX10 (0.660886),STX16 (0.9748895),STX5 (0.9155024),STX6 (0.6558835),TPCN1 (0.9181569),VAMP4 (0.9114136),VPS52 (0.8426446),VPS53 (0.9074917),VTI1A (0.7238254)
Molecular_biology_cell	3	E_m_p_t_y	0	blue	SCP union	Calcium transmembrane transport$Hydrogen transmembrane transport$Sodium transmembrane transport	0.373805	0.422859	0.999997	ASIC3 (0.8699601),ASIC4 (0.7333047),ATP2B4 (0.9421598),HVCN1 (0.5581949),SLC10A2 (0.8482513),SLC24A1 (0.8506261),SLC24A4 (0.934575),SLC5A5 (0.7269049),SLC6A13 (0.7758688),SLC9A8 (0.819617),STIM2 (0.9187903),TPCN1 (0.9181569)
Molecular_biology_cell	3	E_m_p_t_y	0	blue	SCP union	Calcium transmembrane transport$Hydrogen transmembrane transport$Vesicle fusion with plasma membrane	0.441854	0.361531	0.999997	ASIC4 (0.7333047),ATP2B4 (0.9421598),DOC2A (0.7913922),HVCN1 (0.5581949),SLC24A1 (0.8506261),SLC24A4 (0.934575),SNAP23 (0.9014862),STIM2 (0.9187903),STX3 (0.9506826),STXBP3 (0.8760912),SYP (0.1987362),TPCN1 (0.9181569),VAMP1 (0.9123948),VAMP2 (0.9402722),VAMP7 (0.454792)
Molecular_biology_cell	3	E_m_p_t_y	0	blue	SCP union	Calcium transmembrane transport$Hydrogen transmembrane transport$Water transmembrane transport	0.287676	0.515613	0.999997	ASIC4 (0.7333047),ATP2B4 (0.9421598),HVCN1 (0.5581949),MIP (0.4117786),SLC24A1 (0.8506261),SLC24A4 (0.934575),STIM2 (0.9187903),TPCN1 (0.9181569)
Molecular_biology_cell	3	E_m_p_t_y	0	blue	SCP union	Calcium transmembrane transport$Microtubule plus-end tracking	0.0685955	0.853895	0.999997	ATP2B4 (0.9421598),PAFAH1B1 (0.544369),SLC24A1 (0.8506261),SLC24A4 (0.934575),STIM2 (0.9187903),TPCN1 (0.9181569)
Molecular_biology_cell	3	E_m_p_t_y	0	blue	SCP union	Calcium transmembrane transport$Microtubule plus-end tracking$Mitotic spindle assembly	0.0201053	0.954761	0.999997	ATP2B4 (0.9421598),PAFAH1B1 (0.544369),SLC24A1 (0.8506261),SLC24A4 (0.934575),STARD9 (0.8408623),STIM2 (0.9187903),TPCN1 (0.9181569)
Molecular_biology_cell	3	E_m_p_t_y	0	blue	SCP union	Calcium transmembrane transport$Microtubule plus-end tracking$Potassium transmembrane transport	0.0250771	0.943893	0.999997	ATP2B4 (0.9421598),KCNE3 (0.8775462),KCNQ1 (0.9452639),PAFAH1B1 (0.544369),SLC24A1 (0.8506261),SLC24A4 (0.934575),STIM2 (0.9187903),TPCN1 (0.9181569)
Molecular_biology_cell	3	E_m_p_t_y	0	blue	SCP union	Calcium transmembrane transport$Microtubule plus-end tracking$Sodium transmembrane transport	0.198915	0.632536	0.999997	ASIC3 (0.8699601),ASIC4 (0.7333047),ATP2B4 (0.9421598),PAFAH1B1 (0.544369),SLC10A2 (0.8482513),SLC24A1 (0.8506261),SLC24A4 (0.934575),SLC5A5 (0.7269049),SLC6A13 (0.7758688),SLC9A8 (0.819617),STIM2 (0.9187903),TPCN1 (0.9181569)
Molecular_biology_cell	3	E_m_p_t_y	0	blue	SCP union	Calcium transmembrane transport$Microtubule plus-end tracking$Vesicle fusion with plasma membrane	0.218883	0.604112	0.999997	ATP2B4 (0.9421598),DOC2A (0.7913922),PAFAH1B1 (0.544369),SLC24A1 (0.8506261),SLC24A4 (0.934575),SNAP23 (0.9014862),STIM2 (0.9187903),STX3 (0.9506826),STXBP3 (0.8760912),SYP (0.1987362),TPCN1 (0.9181569),VAMP1 (0.9123948),VAMP2 (0.9402722),VAMP7 (0.454792)
Molecular_biology_cell	3	E_m_p_t_y	0	blue	SCP union	Calcium transmembrane transport$Potassium transmembrane transport	0.0665385	0.857949	0.999997	ATP2B4 (0.9421598),KCNE3 (0.8775462),KCNQ1 (0.9452639),SLC24A1 (0.8506261),SLC24A4 (0.934575),STIM2 (0.9187903),TPCN1 (0.9181569)
Molecular_biology_cell	3	E_m_p_t_y	0	blue	SCP union	Calcium transmembrane transport$Potassium transmembrane transport$Protein palmitoylation	0.204391	0.62461	0.999997	ATP2B4 (0.9421598),HHAT (0.8118688),KCNE3 (0.8775462),KCNQ1 (0.9452639),SLC24A1 (0.8506261),SLC24A4 (0.934575),STIM2 (0.9187903),TPCN1 (0.9181569),ZDHHC17 (0.9377156),ZDHHC8 (0.819002)
Molecular_biology_cell	3	E_m_p_t_y	0	blue	SCP union	Calcium transmembrane transport$Potassium transmembrane transport$Sodium transmembrane transport	0.209127	0.617836	0.999997	ASIC3 (0.8699601),ASIC4 (0.7333047),ATP2B4 (0.9421598),KCNE3 (0.8775462),KCNQ1 (0.9452639),SLC10A2 (0.8482513),SLC24A1 (0.8506261),SLC24A4 (0.934575),SLC5A5 (0.7269049),SLC6A13 (0.7758688),SLC9A8 (0.819617),STIM2 (0.9187903),TPCN1 (0.9181569)
Molecular_biology_cell	3	E_m_p_t_y	0	blue	SCP union	Calcium transmembrane transport$Potassium transmembrane transport$Vesicle fusion with plasma membrane	0.203048	0.626545	0.999997	ATP2B4 (0.9421598),DOC2A (0.7913922),KCNE3 (0.8775462),KCNQ1 (0.9452639),SLC24A1 (0.8506261),SLC24A4 (0.934575),SNAP23 (0.9014862),STIM2 (0.9187903),STX3 (0.9506826),STXBP3 (0.8760912),SYP (0.1987362),TPCN1 (0.9181569),VAMP1 (0.9123948),VAMP2 (0.9402722),VAMP7 (0.454792)
Molecular_biology_cell	3	E_m_p_t_y	0	blue	SCP union	Calcium transmembrane transport$Recycling endosome dynamics$Vesicle fusion with plasma membrane	0.394445	0.403232	0.999997	ACAP1 (0.4746736),ATP2B4 (0.9421598),CYTH2 (0.8817241),DOC2A (0.7913922),KIF16B (0.4189274),PSD (0.9041023),RAB11FIP1 (0.5818275),RAB22A (0.5019124),SLC24A1 (0.8506261),SLC24A4 (0.934575),SLC9A5 (0.9029202),SNAP23 (0.9014862),STIM2 (0.9187903),STX3 (0.9506826),STXBP3 (0.8760912),SYP (0.1987362),TPCN1 (0.9181569),VAMP1 (0.9123948),VAMP2 (0.9402722),VAMP7 (0.454792)
Molecular_biology_cell	3	E_m_p_t_y	0	blue	SCP union	Calcium transmembrane transport$Sodium transmembrane transport	0.41416	0.385336	0.999997	ASIC3 (0.8699601),ASIC4 (0.7333047),ATP2B4 (0.9421598),SLC10A2 (0.8482513),SLC24A1 (0.8506261),SLC24A4 (0.934575),SLC5A5 (0.7269049),SLC6A13 (0.7758688),SLC9A8 (0.819617),STIM2 (0.9187903),TPCN1 (0.9181569)
Molecular_biology_cell	3	E_m_p_t_y	0	blue	SCP union	Calcium transmembrane transport$Sodium transmembrane transport$Thyroid-hormone synthesis	0.532929	0.293137	0.999997	ASIC3 (0.8699601),ASIC4 (0.7333047),ATP2B4 (0.9421598),SLC10A2 (0.8482513),SLC24A1 (0.8506261),SLC24A4 (0.934575),SLC5A5 (0.7269049),SLC6A13 (0.7758688),SLC9A8 (0.819617),STIM2 (0.9187903),TG (0.8963998),TPCN1 (0.9181569)
Molecular_biology_cell	3	E_m_p_t_y	0	blue	SCP union	Calcium transmembrane transport$Sodium transmembrane transport$Vesicle fusion with plasma membrane	0.609661	0.245662	0.999997	ASIC3 (0.8699601),ASIC4 (0.7333047),ATP2B4 (0.9421598),DOC2A (0.7913922),SLC10A2 (0.8482513),SLC24A1 (0.8506261),SLC24A4 (0.934575),SLC5A5 (0.7269049),SLC6A13 (0.7758688),SLC9A8 (0.819617),SNAP23 (0.9014862),STIM2 (0.9187903),STX3 (0.9506826),STXBP3 (0.8760912),SYP (0.1987362),TPCN1 (0.9181569),VAMP1 (0.9123948),VAMP2 (0.9402722),VAMP7 (0.454792)
Molecular_biology_cell	3	E_m_p_t_y	0	blue	SCP union	Calcium transmembrane transport$Vesicle fusion with plasma membrane	0.428494	0.372826	0.999997	ATP2B4 (0.9421598),DOC2A (0.7913922),SLC24A1 (0.8506261),SLC24A4 (0.934575),SNAP23 (0.9014862),STIM2 (0.9187903),STX3 (0.9506826),STXBP3 (0.8760912),SYP (0.1987362),TPCN1 (0.9181569),VAMP1 (0.9123948),VAMP2 (0.9402722),VAMP7 (0.454792)
Molecular_biology_cell	3	E_m_p_t_y	0	blue	SCP union	Calcium transmembrane transport$Vesicle fusion with plasma membrane$Vesicle tethering at plasma membrane	0.500575	0.315809	0.999997	ATP2B4 (0.9421598),DOC2A (0.7913922),EXOC1 (0.8933916),EXOC2 (0.7891356),EXOC6B (0.8874464),EXOC8 (0.7265341),SLC24A1 (0.8506261),SLC24A4 (0.934575),SNAP23 (0.9014862),STIM2 (0.9187903),STX3 (0.9506826),STXBP3 (0.8760912),SYP (0.1987362),TPCN1 (0.9181569),VAMP1 (0.9123948),VAMP2 (0.9402722),VAMP7 (0.454792)
Molecular_biology_cell	3	E_m_p_t_y	0	blue	SCP union	CAM kinase signaling pathway$Dopamine-mediated control of postsynaptic potential$Glutamate-mediated control of postsynaptic potential	1.45111	0.0353907	0.954011	DLG4 (0.9429294),DRD4 (0.3887106),GRID2IP (0.7427799),GRIK5 (0.8158653),GRIP1 (0.9368144),HDAC5 (0.9508896),HOMER2 (0.9026002),SYP (0.1987362)
Molecular_biology_cell	3	E_m_p_t_y	0	blue	SCP union	CAM kinase signaling pathway$Filopodium organization$Glutamate-mediated control of postsynaptic potential	0.365084	0.431436	0.999997	ARHGAP8 (0.5413179),DLG4 (0.9429294),DOCK1 (0.6300327),GRID2IP (0.7427799),GRIK5 (0.8158653),GRIP1 (0.9368144),HDAC5 (0.9508896),HOMER2 (0.9026002),SYP (0.1987362),TIAM2 (0.1650899),TNK2 (0.8223123)
Molecular_biology_cell	3	E_m_p_t_y	0	blue	SCP union	CAM kinase signaling pathway$Glutamate-mediated control of postsynaptic potential	1.16185	0.0688898	0.998656	DLG4 (0.9429294),GRID2IP (0.7427799),GRIK5 (0.8158653),GRIP1 (0.9368144),HDAC5 (0.9508896),HOMER2 (0.9026002),SYP (0.1987362)
Molecular_biology_cell	3	E_m_p_t_y	0	blue	SCP union	Cannabinoid receptor signaling$Dopamine-mediated control of postsynaptic potential	0.444522	0.359317	0.999997	ABHD6 (0.9302098),DRD4 (0.3887106)
Molecular_biology_cell	3	E_m_p_t_y	0	blue	SCP union	Cannabinoid receptor signaling$Dopamine-mediated control of postsynaptic potential$Glutamate-mediated control of postsynaptic potential	1.0832	0.0825647	0.998656	ABHD6 (0.9302098),DLG4 (0.9429294),DRD4 (0.3887106),GRID2IP (0.7427799),GRIK5 (0.8158653),GRIP1 (0.9368144),HOMER2 (0.9026002),SYP (0.1987362)
Molecular_biology_cell	3	E_m_p_t_y	0	blue	SCP union	Cardiomyocyte pacemaker current generation$Cardiomyocyte repolarization during action potential and hyperpolarization	0.649512	0.224124	0.999997	CACNA1D (0.8269988),HCN2 (0.8184578),KCNIP2 (0.7396206),KCNQ1 (0.9452639),TRPM4 (0.7739256)
Molecular_biology_cell	3	E_m_p_t_y	0	blue	SCP union	Cardiomyocyte pacemaker current generation$Cardiomyocyte repolarization during action potential and hyperpolarization$Hydrogen transmembrane transport	0.615459	0.242405	0.999997	ASIC4 (0.7333047),CACNA1D (0.8269988),HCN2 (0.8184578),HVCN1 (0.5581949),KCNIP2 (0.7396206),KCNQ1 (0.9452639),TRPM4 (0.7739256)
Molecular_biology_cell	3	E_m_p_t_y	0	blue	SCP union	Cardiomyocyte pacemaker current generation$Cardiomyocyte repolarization during action potential and hyperpolarization$Neuronal pacemaker current generation	0.989747	0.102389	0.999997	CACNA1D (0.8269988),HCN2 (0.8184578),KCNIP2 (0.7396206),KCNQ1 (0.9452639),TRPM4 (0.7739256),UNC79 (0.6286695),UNC80 (0.6467108)
Molecular_biology_cell	3	E_m_p_t_y	0	blue	SCP union	Cardiomyocyte pacemaker current generation$Cardiomyocyte repolarization during action potential and hyperpolarization$Potassium transmembrane transport	0.452794	0.352538	0.999997	CACNA1D (0.8269988),HCN2 (0.8184578),KCNE3 (0.8775462),KCNIP2 (0.7396206),KCNQ1 (0.9452639),SLC24A1 (0.8506261),SLC24A4 (0.934575),TRPM4 (0.7739256)
Molecular_biology_cell	3	E_m_p_t_y	0	blue	SCP union	Cardiomyocyte pacemaker current generation$Neuronal membrane repolarization during action potential and hyperpolarization$Neuronal pacemaker current generation	1.92351	0.0119259	0.588975	CACNA1D (0.8269988),HCN2 (0.8184578),KCNC3 (0.9525431),KCNQ3 (0.819081),TRPM4 (0.7739256),UNC79 (0.6286695),UNC80 (0.6467108)
Molecular_biology_cell	3	E_m_p_t_y	0	blue	SCP union	Cardiomyocyte pacemaker current generation$Neuronal pacemaker current generation	1.92042	0.0120109	0.588975	CACNA1D (0.8269988),HCN2 (0.8184578),TRPM4 (0.7739256),UNC79 (0.6286695),UNC80 (0.6467108)
Molecular_biology_cell	3	E_m_p_t_y	0	blue	SCP union	Cardiomyocyte repolarization during action potential and hyperpolarization$Chloride transmembrane transport$Hydrogen transmembrane transport	0.771297	0.169318	0.999997	ASIC4 (0.7333047),BEST1 (0.478158),CLCN2 (0.4572989),CLCN7 (0.4936778),HVCN1 (0.5581949),KCNIP2 (0.7396206),KCNQ1 (0.9452639),SLC26A1 (0.6947144),SLC26A2 (0.5803285),SLC26A8 (0.8315608)
Molecular_biology_cell	3	E_m_p_t_y	0	blue	SCP union	Cardiomyocyte repolarization during action potential and hyperpolarization$Chloride transmembrane transport$Potassium transmembrane transport	0.674068	0.211803	0.999997	BEST1 (0.478158),CLCN2 (0.4572989),CLCN7 (0.4936778),KCNE3 (0.8775462),KCNIP2 (0.7396206),KCNQ1 (0.9452639),SLC24A1 (0.8506261),SLC24A4 (0.934575),SLC26A1 (0.6947144),SLC26A2 (0.5803285),SLC26A8 (0.8315608)
Molecular_biology_cell	3	E_m_p_t_y	0	blue	SCP union	Cardiomyocyte repolarization during action potential and hyperpolarization$Drug and toxin export via multidrug resistance-associated proteins$Hydrogen transmembrane transport	1.29186	0.0510671	0.998656	ABCA3 (0.6603716),ABCB6 (0.7700912),ABCC10 (0.8080792),ABCC2 (0.8553583),ABCC5 (0.7894635),ABCC6 (0.7697185),ASIC4 (0.7333047),HVCN1 (0.5581949),KCNIP2 (0.7396206),KCNQ1 (0.9452639),SLC10A2 (0.8482513),SLC22A1 (0.7322158)
Molecular_biology_cell	3	E_m_p_t_y	0	blue	SCP union	Cardiomyocyte repolarization during action potential and hyperpolarization$Gap junction organization$Hydrogen transmembrane transport	0.371116	0.425485	0.999997	ASIC4 (0.7333047),CNTNAP2 (0.816884),HVCN1 (0.5581949),KCNIP2 (0.7396206),KCNQ1 (0.9452639),PANX2 (0.7372932)
Molecular_biology_cell	3	E_m_p_t_y	0	blue	SCP union	Cardiomyocyte repolarization during action potential and hyperpolarization$Hydrogen transmembrane transport	0.177963	0.6638	0.999997	ASIC4 (0.7333047),HVCN1 (0.5581949),KCNIP2 (0.7396206),KCNQ1 (0.9452639)
Molecular_biology_cell	3	E_m_p_t_y	0	blue	SCP union	Cardiomyocyte repolarization during action potential and hyperpolarization$Hydrogen transmembrane transport$Potassium transmembrane transport	0.164869	0.684118	0.999997	ASIC4 (0.7333047),HVCN1 (0.5581949),KCNE3 (0.8775462),KCNIP2 (0.7396206),KCNQ1 (0.9452639),SLC24A1 (0.8506261),SLC24A4 (0.934575)
Molecular_biology_cell	3	E_m_p_t_y	0	blue	SCP union	Cardiomyocyte repolarization during action potential and hyperpolarization$Hydrogen transmembrane transport$Retrograde vesicle traffic from endosome to TGN	0.539495	0.288738	0.999997	ASIC4 (0.7333047),HVCN1 (0.5581949),KCNIP2 (0.7396206),KCNQ1 (0.9452639),RAB9A (0.6045549),SNX1 (0.9025398),STX10 (0.660886),STX16 (0.9748895),STX5 (0.9155024),STX6 (0.6558835),VAMP4 (0.9114136),VPS52 (0.8426446),VPS53 (0.9074917),VTI1A (0.7238254)
Molecular_biology_cell	3	E_m_p_t_y	0	blue	SCP union	Cardiomyocyte repolarization during action potential and hyperpolarization$Hydrogen transmembrane transport$Sodium transmembrane transport	0.463546	0.343917	0.999997	ASIC3 (0.8699601),ASIC4 (0.7333047),HVCN1 (0.5581949),KCNIP2 (0.7396206),KCNQ1 (0.9452639),SLC10A2 (0.8482513),SLC5A5 (0.7269049),SLC6A13 (0.7758688),SLC9A8 (0.819617),TPCN1 (0.9181569)
Molecular_biology_cell	3	E_m_p_t_y	0	blue	SCP union	Cardiomyocyte repolarization during action potential and hyperpolarization$Hydrogen transmembrane transport$Water transmembrane transport	0.242699	0.571874	0.999997	ASIC4 (0.7333047),HVCN1 (0.5581949),KCNIP2 (0.7396206),KCNQ1 (0.9452639),MIP (0.4117786)
Molecular_biology_cell	3	E_m_p_t_y	0	blue	SCP union	Cardiomyocyte repolarization during action potential and hyperpolarization$Potassium transmembrane transport	0.132204	0.737558	0.999997	KCNE3 (0.8775462),KCNIP2 (0.7396206),KCNQ1 (0.9452639),SLC24A1 (0.8506261),SLC24A4 (0.934575)
Molecular_biology_cell	3	E_m_p_t_y	0	blue	SCP union	Cardiomyocyte repolarization during action potential and hyperpolarization$Potassium transmembrane transport$Protein palmitoylation	0.390018	0.407363	0.999997	HHAT (0.8118688),KCNE3 (0.8775462),KCNIP2 (0.7396206),KCNQ1 (0.9452639),SLC24A1 (0.8506261),SLC24A4 (0.934575),ZDHHC17 (0.9377156),ZDHHC8 (0.819002)
Molecular_biology_cell	3	E_m_p_t_y	0	blue	SCP union	Cardiomyocyte repolarization during action potential and hyperpolarization$Potassium transmembrane transport$Sodium transmembrane transport	0.474339	0.335476	0.999997	ASIC3 (0.8699601),ASIC4 (0.7333047),KCNE3 (0.8775462),KCNIP2 (0.7396206),KCNQ1 (0.9452639),SLC10A2 (0.8482513),SLC24A1 (0.8506261),SLC24A4 (0.934575),SLC5A5 (0.7269049),SLC6A13 (0.7758688),SLC9A8 (0.819617),TPCN1 (0.9181569)
Molecular_biology_cell	3	E_m_p_t_y	0	blue	SCP union	Cell cycle arrest in response to DNA damage$Centrosome organization$Homologous recombination DSB repair	0.00012478	0.999713	0.999997	ATM (0.8816566),ATRX (0.7716764),BLOC1S2 (0.5873207),CEP350 (0.7565526),CEP63 (0.9369883),EVI5 (0.9637622),HOOK2 (0.6625249),HUS1 (0.7478382),INTS3 (0.9194012),KIZ (0.88968),MARK2 (0.8777195),MARK4 (0.9428926),NDFIP1 (0.9638935),PCM1 (0.4451518),POLN (0.8740793),PURA (0.8656017),RAD17 (0.576422),RECQL5 (0.9128312),REV3L (0.2158608),SDCCAG8 (0.9622275),SPATC1 (0.8853305),SPIDR (0.592517)
Molecular_biology_cell	3	E_m_p_t_y	0	blue	SCP union	Cell cycle arrest in response to DNA damage$Fanconi anemia interstrand cross-link repair pathway$Homologous recombination DSB repair	0.000161835	0.999627	0.999997	ATM (0.8816566),ATRX (0.7716764),FANCF (0.6403902),HUS1 (0.7478382),INTS3 (0.9194012),NDFIP1 (0.9638935),POLN (0.8740793),PURA (0.8656017),RAD17 (0.576422),RECQL5 (0.9128312),REV1 (0.7682228),REV3L (0.2158608),SPIDR (0.592517),WDR48 (0.850794)
Molecular_biology_cell	3	E_m_p_t_y	0	blue	SCP union	Cell cycle arrest in response to DNA damage$G2 M transition checkpoint	0.00684732	0.984357	0.999997	ATM (0.8816566),HUS1 (0.7478382),NDFIP1 (0.9638935),RAD17 (0.576422),SFN (0.8855234)
Molecular_biology_cell	3	E_m_p_t_y	0	blue	SCP union	Cell cycle arrest in response to DNA damage$G2 M transition checkpoint$Homologous recombination DSB repair	0.000393781	0.999094	0.999997	ATM (0.8816566),ATRX (0.7716764),HUS1 (0.7478382),INTS3 (0.9194012),NDFIP1 (0.9638935),POLN (0.8740793),PURA (0.8656017),RAD17 (0.576422),RECQL5 (0.9128312),REV3L (0.2158608),SFN (0.8855234),SPIDR (0.592517)
Molecular_biology_cell	3	E_m_p_t_y	0	blue	SCP union	Cell cycle arrest in response to DNA damage$Homologous recombination DSB repair	0.000857299	0.998028	0.999997	ATM (0.8816566),ATRX (0.7716764),HUS1 (0.7478382),INTS3 (0.9194012),NDFIP1 (0.9638935),POLN (0.8740793),PURA (0.8656017),RAD17 (0.576422),RECQL5 (0.9128312),REV3L (0.2158608),SPIDR (0.592517)
Molecular_biology_cell	3	E_m_p_t_y	0	blue	SCP union	Cell cycle arrest in response to DNA damage$Homologous recombination DSB repair$Non-homologous end joining DSB repair	0.00425746	0.990245	0.999997	APLF (0.9348798),ATM (0.8816566),ATRX (0.7716764),DCLRE1C (0.9454923),HUS1 (0.7478382),INTS3 (0.9194012),NDFIP1 (0.9638935),NHEJ1 (0.7392375),POLL (0.6858149),POLM (0.7108654),POLN (0.8740793),PURA (0.8656017),RAD17 (0.576422),RECQL5 (0.9128312),REV3L (0.2158608),SPIDR (0.592517)
Molecular_biology_cell	3	E_m_p_t_y	0	blue	SCP union	Cell cycle arrest in response to DNA damage$Homologous recombination DSB repair$Single strand annealing DSB repair	0.0014232	0.996728	0.999997	ATM (0.8816566),ATRX (0.7716764),HUS1 (0.7478382),INTS3 (0.9194012),NDFIP1 (0.9638935),POLN (0.8740793),PURA (0.8656017),RAD17 (0.576422),RAD52 (0.9096752),RECQL5 (0.9128312),REV3L (0.2158608),SPIDR (0.592517)
Molecular_biology_cell	3	E_m_p_t_y	0	blue	SCP union	Cell cycle arrest in response to DNA damage$Homologous recombination DSB repair$Sister chromatid cohesion	0.000156976	0.999639	0.999997	ATM (0.8816566),ATRX (0.7716764),ESCO1 (0.4539256),HUS1 (0.7478382),INTS3 (0.9194012),MAU2 (0.7732319),NDFIP1 (0.9638935),NIPBL (0.8134605),POLN (0.8740793),PURA (0.8656017),RAD17 (0.576422),REC8 (0.9597477),RECQL5 (0.9128312),REV3L (0.2158608),SPIDR (0.592517),WAPL (0.2467493)
Molecular_biology_cell	3	E_m_p_t_y	0	blue	SCP union	Cell cycle arrest in response to DNA damage$Homologous recombination DSB repair$Telomere replication	0.00603532	0.986199	0.999997	ATM (0.8816566),ATRX (0.7716764),CTC1 (0.7295151),HUS1 (0.7478382),INTS3 (0.9194012),NDFIP1 (0.9638935),POLN (0.8740793),POT1 (0.4247459),PURA (0.8656017),RAD17 (0.576422),RECQL5 (0.9128312),REV3L (0.2158608),SPIDR (0.592517),TEP1 (0.9222908),TERC (0.5979279),TERF1 (0.7609661)
Molecular_biology_cell	3	E_m_p_t_y	0	blue	SCP union	Cellular cholesterol uptake and efflux$Cholesterol synthesis	0.108744	0.778496	0.999997	ABCA5 (0.8440726),ABCA7 (0.9434506),CYP27A1 (0.8795593),CYP46A1 (0.6747711),MARCH6 (0.9775316),MSR1 (0.495146),MYLIP (0.1425088),SCARB2 (0.9227338)
Molecular_biology_cell	3	E_m_p_t_y	0	blue	SCP union	Cellular cholesterol uptake and efflux$Cholesterol synthesis$Cholesterol transport by lipoproteins	0.112786	0.771283	0.999997	ABCA5 (0.8440726),ABCA7 (0.9434506),APOBR (0.608045),APOE (0.7246292),CYP27A1 (0.8795593),CYP46A1 (0.6747711),MARCH6 (0.9775316),MSR1 (0.495146),MYLIP (0.1425088),SCARB2 (0.9227338)
Molecular_biology_cell	3	E_m_p_t_y	0	blue	SCP union	Cellular cholesterol uptake and efflux$Cholesterol synthesis$Cholesterol-sensitive control of SREBP activation	0.0734133	0.844475	0.999997	ABCA5 (0.8440726),ABCA7 (0.9434506),CYP27A1 (0.8795593),CYP46A1 (0.6747711),INSIG2 (0.4321395),MARCH6 (0.9775316),MSR1 (0.495146),MYLIP (0.1425088),SCARB2 (0.9227338)
Molecular_biology_cell	3	E_m_p_t_y	0	blue	SCP union	Cellular cholesterol uptake and efflux$Cholesterol synthesis$Intestinal absorption and excretion of cholesterol	0.204391	0.62461	0.999997	ABCA5 (0.8440726),ABCA7 (0.9434506),CEL (0.309833),CYP27A1 (0.8795593),CYP46A1 (0.6747711),MARCH6 (0.9775316),MSR1 (0.495146),MYLIP (0.1425088),NPC1L1 (0.9318922),SCARB2 (0.9227338)
Molecular_biology_cell	3	E_m_p_t_y	0	blue	SCP union	Cellular cholesterol uptake and efflux$Cholesterol synthesis$Protein farnesylation and geranylation	0.176867	0.665477	0.999997	ABCA5 (0.8440726),ABCA7 (0.9434506),CYP27A1 (0.8795593),CYP46A1 (0.6747711),GGPS1 (0.7936918),MARCH6 (0.9775316),MSR1 (0.495146),MYLIP (0.1425088),PGGT1B (0.9779428),SCARB2 (0.9227338)
Molecular_biology_cell	3	E_m_p_t_y	0	blue	SCP union	Cellular cholesterol uptake and efflux$Cholesterol synthesis$Triacylglycerol hydrolysis and mobilization	0.120337	0.757989	0.999997	ABCA5 (0.8440726),ABCA7 (0.9434506),CAPN10 (0.5583068),CYP27A1 (0.8795593),CYP46A1 (0.6747711),MARCH6 (0.9775316),MSR1 (0.495146),MYLIP (0.1425088),SCARB2 (0.9227338)
Molecular_biology_cell	3	E_m_p_t_y	0	blue	SCP union	Cellular cholesterol uptake and efflux$Cholesterol transport by lipoproteins	0.447579	0.356797	0.999997	ABCA5 (0.8440726),ABCA7 (0.9434506),APOBR (0.608045),APOE (0.7246292),MSR1 (0.495146),MYLIP (0.1425088),SCARB2 (0.9227338)
Molecular_biology_cell	3	E_m_p_t_y	0	blue	SCP union	Cellular cholesterol uptake and efflux$Cholesterol transport by lipoproteins$Intestinal absorption and excretion of cholesterol	0.788307	0.162815	0.999997	ABCA5 (0.8440726),ABCA7 (0.9434506),APOBR (0.608045),APOE (0.7246292),CEL (0.309833),MSR1 (0.495146),MYLIP (0.1425088),NPC1L1 (0.9318922),SCARB2 (0.9227338)
Molecular_biology_cell	3	E_m_p_t_y	0	blue	SCP union	Cellular cholesterol uptake and efflux$Cholesterol transport by lipoproteins$Non-vesicular phospholipid transport	0.599626	0.251405	0.999997	ABCA5 (0.8440726),ABCA7 (0.9434506),APOBR (0.608045),APOE (0.7246292),MSR1 (0.495146),MYLIP (0.1425088),PITPNM1 (0.8801848),PLTP (0.455925),SCARB2 (0.9227338),SCP2 (0.7634842)
Molecular_biology_cell	3	E_m_p_t_y	0	blue	SCP union	Cellular cholesterol uptake and efflux$Cholesterol transport by lipoproteins$Triacylglycerol hydrolysis and mobilization	0.452794	0.352538	0.999997	ABCA5 (0.8440726),ABCA7 (0.9434506),APOBR (0.608045),APOE (0.7246292),CAPN10 (0.5583068),MSR1 (0.495146),MYLIP (0.1425088),SCARB2 (0.9227338)
Molecular_biology_cell	3	E_m_p_t_y	0	blue	SCP union	Cellular cholesterol uptake and efflux$Cholesterol transport by lipoproteins$Triacylglycerol transport by lipoproteins	0.524813	0.298667	0.999997	ABCA5 (0.8440726),ABCA7 (0.9434506),APOBR (0.608045),APOE (0.7246292),MSR1 (0.495146),MYLIP (0.1425088),PLTP (0.455925),SCARB2 (0.9227338)
Molecular_biology_cell	3	E_m_p_t_y	0	blue	SCP union	Cellular cholesterol uptake and efflux$Interferon gamma receptor signaling$Triacylglycerol hydrolysis and mobilization	0.380944	0.415965	0.999997	ABCA5 (0.8440726),ABCA7 (0.9434506),CAPN10 (0.5583068),JAK1 (0.9485173),MSR1 (0.495146),MYLIP (0.1425088),SCARB2 (0.9227338)
Molecular_biology_cell	3	E_m_p_t_y	0	blue	SCP union	Cellular cholesterol uptake and efflux$Intestinal absorption and excretion of cholesterol	0.844428	0.143078	0.999997	ABCA5 (0.8440726),ABCA7 (0.9434506),CEL (0.309833),MSR1 (0.495146),MYLIP (0.1425088),NPC1L1 (0.9318922),SCARB2 (0.9227338)
Molecular_biology_cell	3	E_m_p_t_y	0	blue	SCP union	Cellular cholesterol uptake and efflux$Intestinal absorption and excretion of cholesterol$Triacylglycerol hydrolysis and mobilization	0.81156	0.154326	0.999997	ABCA5 (0.8440726),ABCA7 (0.9434506),CAPN10 (0.5583068),CEL (0.309833),MSR1 (0.495146),MYLIP (0.1425088),NPC1L1 (0.9318922),SCARB2 (0.9227338)
Molecular_biology_cell	3	E_m_p_t_y	0	blue	SCP union	Cellular cholesterol uptake and efflux$Mammalian target of rapamycin signaling pathway$Triacylglycerol hydrolysis and mobilization	0.899645	0.125995	0.999997	ABCA5 (0.8440726),ABCA7 (0.9434506),AKT3 (0.9109742),CAPN10 (0.5583068),CRTC1 (0.9467928),DEPTOR (0.8841847),MSR1 (0.495146),MYLIP (0.1425088),PIK3R1 (0.8490936),RICTOR (0.6033189),SCARB2 (0.9227338),TAS2R63P (0.5025939),TSC1 (0.7637623),TSC2 (0.8280956)
Molecular_biology_cell	3	E_m_p_t_y	0	blue	SCP union	Cellular cholesterol uptake and efflux$Niacin metabolism$Triacylglycerol hydrolysis and mobilization	0.900566	0.125729	0.999997	ABCA5 (0.8440726),ABCA7 (0.9434506),CAPN10 (0.5583068),MSR1 (0.495146),MYLIP (0.1425088),NAPRT (0.7675671),NMNAT1 (0.8398999),QPRT (0.4819732),SCARB2 (0.9227338)
Molecular_biology_cell	3	E_m_p_t_y	0	blue	SCP union	Cellular cholesterol uptake and efflux$Transamination pathways$Triacylglycerol hydrolysis and mobilization	0.380944	0.415965	0.999997	ABCA5 (0.8440726),ABCA7 (0.9434506),CAPN10 (0.5583068),GPT (0.6065599),MSR1 (0.495146),MYLIP (0.1425088),SCARB2 (0.9227338)
Molecular_biology_cell	3	E_m_p_t_y	0	blue	SCP union	Cellular cholesterol uptake and efflux$Triacylglycerol hydrolysis and mobilization	0.527468	0.296846	0.999997	ABCA5 (0.8440726),ABCA7 (0.9434506),CAPN10 (0.5583068),MSR1 (0.495146),MYLIP (0.1425088),SCARB2 (0.9227338)
Molecular_biology_cell	3	E_m_p_t_y	0	blue	SCP union	Cellular iron storage$Cellular iron uptake	0.360276	0.436239	0.999997	FTH1 (0.8744884),RASD1 (0.4998176),SLC40A1 (0.8843842),SLC48A1 (0.8819777),TF (0.9616438)
Molecular_biology_cell	3	E_m_p_t_y	0	blue	SCP union	Cellular iron storage$Cellular iron uptake$Regulation of iron homeostasis	0.900566	0.125729	0.999997	FBXL5 (0.5360641),FTH1 (0.8744884),HAMP (0.7822854),IREB2 (0.4198193),PCSK7 (0.2791937),RASD1 (0.4998176),SLC40A1 (0.8843842),SLC48A1 (0.8819777),TF (0.9616438)
Molecular_biology_cell	3	E_m_p_t_y	0	blue	SCP union	Cellular iron storage$Copper transmembrane transport$Regulation of iron homeostasis	0.893349	0.127835	0.999997	ATP7A (0.9629499),FBXL5 (0.5360641),FTH1 (0.8744884),HAMP (0.7822854),IREB2 (0.4198193),PCSK7 (0.2791937)
Molecular_biology_cell	3	E_m_p_t_y	0	blue	SCP union	Cellular iron storage$Heme synthesis$Regulation of iron homeostasis	0.957638	0.110246	0.999997	ABCB6 (0.7700912),ABCB7 (0.1002096),ALAD (0.8739725),FBXL5 (0.5360641),FTH1 (0.8744884),HAMP (0.7822854),IREB2 (0.4198193),PCSK7 (0.2791937),PPOX (0.828427),SLC25A37 (0.5993075),TMEM14C (0.8593785)
Molecular_biology_cell	3	E_m_p_t_y	0	blue	SCP union	Cellular iron storage$Regulation of iron homeostasis	0.972552	0.106524	0.999997	FBXL5 (0.5360641),FTH1 (0.8744884),HAMP (0.7822854),IREB2 (0.4198193),PCSK7 (0.2791937)
Molecular_biology_cell	3	E_m_p_t_y	0	blue	SCP union	Cellular iron uptake$Copper transmembrane transport$Regulation of iron homeostasis	0.900566	0.125729	0.999997	ATP7A (0.9629499),FBXL5 (0.5360641),HAMP (0.7822854),IREB2 (0.4198193),PCSK7 (0.2791937),RASD1 (0.4998176),SLC40A1 (0.8843842),SLC48A1 (0.8819777),TF (0.9616438)
Molecular_biology_cell	3	E_m_p_t_y	0	blue	SCP union	Cellular iron uptake$Heme synthesis$Regulation of iron homeostasis	0.899645	0.125995	0.999997	ABCB6 (0.7700912),ABCB7 (0.1002096),ALAD (0.8739725),FBXL5 (0.5360641),HAMP (0.7822854),IREB2 (0.4198193),PCSK7 (0.2791937),PPOX (0.828427),RASD1 (0.4998176),SLC25A37 (0.5993075),SLC40A1 (0.8843842),SLC48A1 (0.8819777),TF (0.9616438),TMEM14C (0.8593785)
Molecular_biology_cell	3	E_m_p_t_y	0	blue	SCP union	Cellular iron uptake$Regulation of iron homeostasis	0.937479	0.115484	0.999997	FBXL5 (0.5360641),HAMP (0.7822854),IREB2 (0.4198193),PCSK7 (0.2791937),RASD1 (0.4998176),SLC40A1 (0.8843842),SLC48A1 (0.8819777),TF (0.9616438)
Molecular_biology_cell	3	E_m_p_t_y	0	blue	SCP union	Centriolar satelites organization$Centrosome duplication$Centrosome organization	0.0147719	0.966558	0.999997	BBS4 (0.4654579),BLOC1S2 (0.5873207),BNIP2 (0.2839),CCDC14 (0.6878138),CEP290 (0.9084449),CEP350 (0.7565526),CEP63 (0.9369883),EVI5 (0.9637622),HOOK2 (0.6625249),KIZ (0.88968),MARK2 (0.8777195),MARK4 (0.9428926),MIB1 (0.7361442),OFD1 (0.8072047),PCM1 (0.4451518),PIBF1 (0.8465233),SDCCAG8 (0.9622275),SPATC1 (0.8853305),STK38 (0.9684414),ZER1 (0.9523741)
Molecular_biology_cell	3	E_m_p_t_y	0	blue	SCP union	Centriolar satelites organization$Centrosome maturation$Centrosome organization	0.0356129	0.92127	0.999997	BBS4 (0.4654579),BLOC1S2 (0.5873207),CCDC14 (0.6878138),CEP192 (0.7595674),CEP290 (0.9084449),CEP350 (0.7565526),CEP63 (0.9369883),EVI5 (0.9637622),HOOK2 (0.6625249),KIZ (0.88968),MARK2 (0.8777195),MARK4 (0.9428926),MCPH1 (0.8829397),MIB1 (0.7361442),OFD1 (0.8072047),PCM1 (0.4451518),PIBF1 (0.8465233),SDCCAG8 (0.9622275),SPATC1 (0.8853305)
Molecular_biology_cell	3	E_m_p_t_y	0	blue	SCP union	Centriolar satelites organization$Centrosome organization	0.0508591	0.88949	0.999997	BBS4 (0.4654579),BLOC1S2 (0.5873207),CCDC14 (0.6878138),CEP290 (0.9084449),CEP350 (0.7565526),CEP63 (0.9369883),EVI5 (0.9637622),HOOK2 (0.6625249),KIZ (0.88968),MARK2 (0.8777195),MARK4 (0.9428926),MIB1 (0.7361442),OFD1 (0.8072047),PCM1 (0.4451518),PIBF1 (0.8465233),SDCCAG8 (0.9622275),SPATC1 (0.8853305)
Molecular_biology_cell	3	E_m_p_t_y	0	blue	SCP union	Centriolar satelites organization$Centrosome organization$Centrosome separation	0.0356129	0.92127	0.999997	BBS4 (0.4654579),BLOC1S2 (0.5873207),CCDC14 (0.6878138),CEP290 (0.9084449),CEP350 (0.7565526),CEP63 (0.9369883),CROCC (0.8277805),EVI5 (0.9637622),HOOK2 (0.6625249),KIZ (0.88968),MARK2 (0.8777195),MARK4 (0.9428926),MIB1 (0.7361442),OFD1 (0.8072047),PCM1 (0.4451518),PIBF1 (0.8465233),SDCCAG8 (0.9622275),SPATC1 (0.8853305),STK3 (0.5946223)
Molecular_biology_cell	3	E_m_p_t_y	0	blue	SCP union	Centriolar satelites organization$Centrosome organization$Eukaryotic basal body organization	0.0121099	0.972501	0.999997	BBS10 (0.9205058),BBS2 (0.974627),BBS4 (0.4654579),BLOC1S2 (0.5873207),CCDC14 (0.6878138),CEP290 (0.9084449),CEP350 (0.7565526),CEP63 (0.9369883),EVI5 (0.9637622),FOPNL (0.6497639),HOOK2 (0.6625249),KIZ (0.88968),MARK2 (0.8777195),MARK4 (0.9428926),MIB1 (0.7361442),NEDD9 (0.5035876),OFD1 (0.8072047),PCM1 (0.4451518),PIBF1 (0.8465233),POC1B (0.5214323),SDCCAG8 (0.9622275),SPATC1 (0.8853305)
Molecular_biology_cell	3	E_m_p_t_y	0	blue	SCP union	Centriolar satelites organization$Centrosome organization$Eukaryotic kinetochore dynamics	0.000757604	0.998257	0.999997	BBS4 (0.4654579),BLOC1S2 (0.5873207),CCDC14 (0.6878138),CEP290 (0.9084449),CEP350 (0.7565526),CEP63 (0.9369883),EVI5 (0.9637622),HOOK2 (0.6625249),KIZ (0.88968),MARK2 (0.8777195),MARK4 (0.9428926),MIB1 (0.7361442),MIS18BP1 (0.2682362),OFD1 (0.8072047),PCM1 (0.4451518),PIBF1 (0.8465233),SDCCAG8 (0.9622275),SENP6 (0.6550739),SPATC1 (0.8853305),SUGT1 (0.2686419)
Molecular_biology_cell	3	E_m_p_t_y	0	blue	SCP union	Centriolar satelites organization$Centrosome organization$Hippo signaling	0.0588091	0.873355	0.999997	ANKHD1 (0.8377542),AXL (0.5946776),BBS4 (0.4654579),BLOC1S2 (0.5873207),CCDC14 (0.6878138),CEP290 (0.9084449),CEP350 (0.7565526),CEP63 (0.9369883),EVI5 (0.9637622),HOOK2 (0.6625249),KIZ (0.88968),LATS1 (0.3514016),LIMD1 (0.5046424),MARK2 (0.8777195),MARK4 (0.9428926),MIB1 (0.7361442),MOB1B (0.9844592),OFD1 (0.8072047),PCM1 (0.4451518),PIBF1 (0.8465233),SDCCAG8 (0.9622275),SPATC1 (0.8853305)
Molecular_biology_cell	3	E_m_p_t_y	0	blue	SCP union	Centriolar satelites organization$Centrosome organization$Histone ubiquitination and deubiquitination	0.165279	0.683472	0.999997	BBS4 (0.4654579),BLOC1S2 (0.5873207),CCDC14 (0.6878138),CEP290 (0.9084449),CEP350 (0.7565526),CEP63 (0.9369883),CHFR (0.4902615),CUL4B (0.6561593),DTX3L (0.5774482),EVI5 (0.9637622),HOOK2 (0.6625249),KIZ (0.88968),MARK2 (0.8777195),MARK4 (0.9428926),MIB1 (0.7361442),MSL1 (0.3667449),MYSM1 (0.815969),OFD1 (0.8072047),PCM1 (0.4451518),PIBF1 (0.8465233),RYBP (0.811168),SDCCAG8 (0.9622275),SPATC1 (0.…
Molecular_biology_cell	3	E_m_p_t_y	0	blue	SCP union	Centriolar satelites organization$Centrosome organization$Homologous recombination DSB repair	0.00256785	0.994105	0.999997	ATRX (0.7716764),BBS4 (0.4654579),BLOC1S2 (0.5873207),CCDC14 (0.6878138),CEP290 (0.9084449),CEP350 (0.7565526),CEP63 (0.9369883),EVI5 (0.9637622),HOOK2 (0.6625249),INTS3 (0.9194012),KIZ (0.88968),MARK2 (0.8777195),MARK4 (0.9428926),MIB1 (0.7361442),OFD1 (0.8072047),PCM1 (0.4451518),PIBF1 (0.8465233),POLN (0.8740793),PURA (0.8656017),RECQL5 (0.9128312),REV3L (0.2158608),SDCCAG8 (0.9622275),SPATC1 …
Molecular_biology_cell	3	E_m_p_t_y	0	blue	SCP union	Centriolar satelites organization$Centrosome organization$Intracellular bridge abscission	0.0886925	0.815281	0.999997	BBS4 (0.4654579),BLOC1S2 (0.5873207),CCDC14 (0.6878138),CEP290 (0.9084449),CEP350 (0.7565526),CEP63 (0.9369883),CHMP1B (0.8728313),EVI5 (0.9637622),EXOC1 (0.8933916),EXOC2 (0.7891356),EXOC6B (0.8874464),EXOC8 (0.7265341),HOOK2 (0.6625249),KIZ (0.88968),MARK2 (0.8777195),MARK4 (0.9428926),MIB1 (0.7361442),OFD1 (0.8072047),PCM1 (0.4451518),PDCD6IP (0.7908738),PIBF1 (0.8465233),PIK3C3 (0.9679232),RA…
Molecular_biology_cell	3	E_m_p_t_y	0	blue	SCP union	Centriolar satelites organization$Centrosome organization$Metaphase to anaphase checkpoint	0.00904203	0.979395	0.999997	ANAPC4 (0.6047092),BBS4 (0.4654579),BLOC1S2 (0.5873207),CCDC14 (0.6878138),CCNB3 (0.8153005),CDC16 (0.6042956),CEP290 (0.9084449),CEP350 (0.7565526),CEP63 (0.9369883),CHFR (0.4902615),EVI5 (0.9637622),HOOK2 (0.6625249),KIZ (0.88968),MARK2 (0.8777195),MARK4 (0.9428926),MIB1 (0.7361442),OFD1 (0.8072047),PCM1 (0.4451518),PIBF1 (0.8465233),SDCCAG8 (0.9622275),SPATC1 (0.8853305),TAOK1 (0.8349548)
Molecular_biology_cell	3	E_m_p_t_y	0	blue	SCP union	Centriolar satelites organization$Centrosome organization$Microtubule depolymerization, severing and catastrophe	0.0407383	0.910462	0.999997	BBS4 (0.4654579),BLOC1S2 (0.5873207),CCDC14 (0.6878138),CEP290 (0.9084449),CEP350 (0.7565526),CEP63 (0.9369883),EVI5 (0.9637622),HOOK2 (0.6625249),KIN (0.7275058),KIZ (0.88968),MARK2 (0.8777195),MARK4 (0.9428926),MIB1 (0.7361442),OFD1 (0.8072047),PCM1 (0.4451518),PIBF1 (0.8465233),SDCCAG8 (0.9622275),SPAST (0.847299),SPATC1 (0.8853305)
Molecular_biology_cell	3	E_m_p_t_y	0	blue	SCP union	Centriolar satelites organization$Centrosome organization$Microtubule nucleation and rescue	0.0546583	0.881742	0.999997	AKAP9 (0.9706515),BBS4 (0.4654579),BLOC1S2 (0.5873207),CCDC14 (0.6878138),CEP290 (0.9084449),CEP350 (0.7565526),CEP63 (0.9369883),EVI5 (0.9637622),GOLGA2 (0.4902823),HOOK2 (0.6625249),KIZ (0.88968),MARK2 (0.8777195),MARK4 (0.9428926),MIB1 (0.7361442),OFD1 (0.8072047),PCM1 (0.4451518),PIBF1 (0.8465233),SDCCAG8 (0.9622275),SPATC1 (0.8853305),TUBGCP5 (0.6448861),TUBGCP6 (0.9339803)
Molecular_biology_cell	3	E_m_p_t_y	0	blue	SCP union	Centriolar satelites organization$Centrosome organization$Mitotic spindle assembly	0.0180727	0.95924	0.999997	BBS4 (0.4654579),BLOC1S2 (0.5873207),CCDC14 (0.6878138),CEP290 (0.9084449),CEP350 (0.7565526),CEP63 (0.9369883),EVI5 (0.9637622),HOOK2 (0.6625249),KIZ (0.88968),MARK2 (0.8777195),MARK4 (0.9428926),MIB1 (0.7361442),OFD1 (0.8072047),PCM1 (0.4451518),PIBF1 (0.8465233),SDCCAG8 (0.9622275),SPATC1 (0.8853305),STARD9 (0.8408623)
Molecular_biology_cell	3	E_m_p_t_y	0	blue	SCP union	Centriolar satelites organization$Centrosome organization$Roundabout signaling	0.0682274	0.854619	0.999997	BBS4 (0.4654579),BLOC1S2 (0.5873207),CCDC14 (0.6878138),CEP290 (0.9084449),CEP350 (0.7565526),CEP63 (0.9369883),EVI5 (0.9637622),HOOK2 (0.6625249),KIZ (0.88968),MARK2 (0.8777195),MARK4 (0.9428926),MIB1 (0.7361442),OFD1 (0.8072047),PCM1 (0.4451518),PIBF1 (0.8465233),SDCCAG8 (0.9622275),SPATC1 (0.8853305),SRGAP3 (0.9630592),USP33 (0.5421878)
Molecular_biology_cell	3	E_m_p_t_y	0	blue	SCP union	Centriolar satelites organization$Ciliary transition zone organization$Eukaryotic basal body organization	0.0707129	0.849742	0.999997	BBS10 (0.9205058),BBS2 (0.974627),BBS4 (0.4654579),CCDC14 (0.6878138),CEP290 (0.9084449),CEP63 (0.9369883),FOPNL (0.6497639),MIB1 (0.7361442),NEDD9 (0.5035876),OFD1 (0.8072047),PCM1 (0.4451518),PIBF1 (0.8465233),POC1B (0.5214323)
Molecular_biology_cell	3	E_m_p_t_y	0	blue	SCP union	Centriolar satelites organization$Eukaryotic basal body organization	0.141862	0.721336	0.999997	BBS10 (0.9205058),BBS2 (0.974627),BBS4 (0.4654579),CCDC14 (0.6878138),CEP290 (0.9084449),CEP63 (0.9369883),FOPNL (0.6497639),MIB1 (0.7361442),NEDD9 (0.5035876),OFD1 (0.8072047),PCM1 (0.4451518),PIBF1 (0.8465233),POC1B (0.5214323)
Molecular_biology_cell	3	E_m_p_t_y	0	blue	SCP union	Centriolar satelites organization$Eukaryotic basal body organization$Eukaryotic intraflagellar transport	0.137117	0.729262	0.999997	BBS10 (0.9205058),BBS2 (0.974627),BBS4 (0.4654579),CCDC14 (0.6878138),CEP290 (0.9084449),CEP63 (0.9369883),DYNC2H1 (0.7989151),FOPNL (0.6497639),IFT172 (0.7168919),IFT20 (0.8413281),IFT52 (0.9064768),IFT80 (0.5493599),KIF3A (0.6799622),MIB1 (0.7361442),NEDD9 (0.5035876),OFD1 (0.8072047),PCM1 (0.4451518),PIBF1 (0.8465233),POC1B (0.5214323),TTC21B (0.8343809),WDR35 (0.5336107)
Molecular_biology_cell	3	E_m_p_t_y	0	blue	SCP union	Centrosome duplication$Centrosome maturation	0.0037888	0.991314	0.999997	BNIP2 (0.2839),CEP192 (0.7595674),CEP63 (0.9369883),MCPH1 (0.8829397),STK38 (0.9684414),ZER1 (0.9523741)
Molecular_biology_cell	3	E_m_p_t_y	0	blue	SCP union	Centrosome duplication$Centrosome maturation$Centrosome organization	0.00117186	0.997305	0.999997	BLOC1S2 (0.5873207),BNIP2 (0.2839),CEP192 (0.7595674),CEP350 (0.7565526),CEP63 (0.9369883),EVI5 (0.9637622),HOOK2 (0.6625249),KIZ (0.88968),MARK2 (0.8777195),MARK4 (0.9428926),MCPH1 (0.8829397),PCM1 (0.4451518),SDCCAG8 (0.9622275),SPATC1 (0.8853305),STK38 (0.9684414),ZER1 (0.9523741)
Molecular_biology_cell	3	E_m_p_t_y	0	blue	SCP union	Centrosome duplication$Centrosome maturation$Centrosome separation	0.00378159	0.99133	0.999997	BNIP2 (0.2839),CEP192 (0.7595674),CEP63 (0.9369883),CROCC (0.8277805),MCPH1 (0.8829397),STK3 (0.5946223),STK38 (0.9684414),ZER1 (0.9523741)
Molecular_biology_cell	3	E_m_p_t_y	0	blue	SCP union	Centrosome duplication$Centrosome maturation$Microtubule nucleation and rescue	0.00975331	0.977792	0.999997	AKAP9 (0.9706515),BNIP2 (0.2839),CEP192 (0.7595674),CEP63 (0.9369883),GOLGA2 (0.4902823),MCPH1 (0.8829397),STK38 (0.9684414),TUBGCP5 (0.6448861),TUBGCP6 (0.9339803),ZER1 (0.9523741)
Molecular_biology_cell	3	E_m_p_t_y	0	blue	SCP union	Centrosome duplication$Centrosome maturation$Translation termination	0.00903418	0.979413	0.999997	BNIP2 (0.2839),CEP192 (0.7595674),CEP63 (0.9369883),GSPT2 (0.6650587),MCPH1 (0.8829397),N6AMT1 (0.3995101),STK38 (0.9684414),ZER1 (0.9523741)
Molecular_biology_cell	3	E_m_p_t_y	0	blue	SCP union	Centrosome duplication$Centrosome organization	0.0015902	0.996345	0.999997	BLOC1S2 (0.5873207),BNIP2 (0.2839),CEP350 (0.7565526),CEP63 (0.9369883),EVI5 (0.9637622),HOOK2 (0.6625249),KIZ (0.88968),MARK2 (0.8777195),MARK4 (0.9428926),PCM1 (0.4451518),SDCCAG8 (0.9622275),SPATC1 (0.8853305),STK38 (0.9684414),ZER1 (0.9523741)
Molecular_biology_cell	3	E_m_p_t_y	0	blue	SCP union	Centrosome duplication$Centrosome organization$Centrosome separation	0.00117186	0.997305	0.999997	BLOC1S2 (0.5873207),BNIP2 (0.2839),CEP350 (0.7565526),CEP63 (0.9369883),CROCC (0.8277805),EVI5 (0.9637622),HOOK2 (0.6625249),KIZ (0.88968),MARK2 (0.8777195),MARK4 (0.9428926),PCM1 (0.4451518),SDCCAG8 (0.9622275),SPATC1 (0.8853305),STK3 (0.5946223),STK38 (0.9684414),ZER1 (0.9523741)
Molecular_biology_cell	3	E_m_p_t_y	0	blue	SCP union	Centrosome duplication$Centrosome organization$Eukaryotic basal body organization	0.00186399	0.995717	0.999997	BBS10 (0.9205058),BBS2 (0.974627),BBS4 (0.4654579),BLOC1S2 (0.5873207),BNIP2 (0.2839),CEP290 (0.9084449),CEP350 (0.7565526),CEP63 (0.9369883),EVI5 (0.9637622),FOPNL (0.6497639),HOOK2 (0.6625249),KIZ (0.88968),MARK2 (0.8777195),MARK4 (0.9428926),NEDD9 (0.5035876),OFD1 (0.8072047),PCM1 (0.4451518),POC1B (0.5214323),SDCCAG8 (0.9622275),SPATC1 (0.8853305),STK38 (0.9684414),ZER1 (0.9523741)
Molecular_biology_cell	3	E_m_p_t_y	0	blue	SCP union	Centrosome duplication$Centrosome organization$Eukaryotic kinetochore dynamics	8.21448e-06	0.999981	0.999997	BLOC1S2 (0.5873207),BNIP2 (0.2839),CEP350 (0.7565526),CEP63 (0.9369883),EVI5 (0.9637622),HOOK2 (0.6625249),KIZ (0.88968),MARK2 (0.8777195),MARK4 (0.9428926),MIS18BP1 (0.2682362),PCM1 (0.4451518),SDCCAG8 (0.9622275),SENP6 (0.6550739),SPATC1 (0.8853305),STK38 (0.9684414),SUGT1 (0.2686419),ZER1 (0.9523741)
Molecular_biology_cell	3	E_m_p_t_y	0	blue	SCP union	Centrosome duplication$Centrosome organization$Hippo signaling	0.003066	0.992965	0.999997	ANKHD1 (0.8377542),AXL (0.5946776),BLOC1S2 (0.5873207),BNIP2 (0.2839),CEP350 (0.7565526),CEP63 (0.9369883),EVI5 (0.9637622),HOOK2 (0.6625249),KIZ (0.88968),LATS1 (0.3514016),LIMD1 (0.5046424),MARK2 (0.8777195),MARK4 (0.9428926),MOB1B (0.9844592),PCM1 (0.4451518),SDCCAG8 (0.9622275),SPATC1 (0.8853305),STK38 (0.9684414),ZER1 (0.9523741)
Molecular_biology_cell	3	E_m_p_t_y	0	blue	SCP union	Centrosome duplication$Centrosome organization$Histone ubiquitination and deubiquitination	0.0190629	0.957055	0.999997	BLOC1S2 (0.5873207),BNIP2 (0.2839),CEP350 (0.7565526),CEP63 (0.9369883),CHFR (0.4902615),CUL4B (0.6561593),DTX3L (0.5774482),EVI5 (0.9637622),HOOK2 (0.6625249),KIZ (0.88968),MARK2 (0.8777195),MARK4 (0.9428926),MSL1 (0.3667449),MYSM1 (0.815969),PCM1 (0.4451518),RYBP (0.811168),SDCCAG8 (0.9622275),SPATC1 (0.8853305),STK38 (0.9684414),UBE2B (0.4833583),UBR2 (0.8777006),UBR5 (0.5034511),USP3 (0.89694…
Molecular_biology_cell	3	E_m_p_t_y	0	blue	SCP union	Centrosome duplication$Centrosome organization$Homologous recombination DSB repair	5.37388e-05	0.999876	0.999997	ATRX (0.7716764),BLOC1S2 (0.5873207),BNIP2 (0.2839),CEP350 (0.7565526),CEP63 (0.9369883),EVI5 (0.9637622),HOOK2 (0.6625249),INTS3 (0.9194012),KIZ (0.88968),MARK2 (0.8777195),MARK4 (0.9428926),PCM1 (0.4451518),POLN (0.8740793),PURA (0.8656017),RECQL5 (0.9128312),REV3L (0.2158608),SDCCAG8 (0.9622275),SPATC1 (0.8853305),SPIDR (0.592517),STK38 (0.9684414),ZER1 (0.9523741)
Molecular_biology_cell	3	E_m_p_t_y	0	blue	SCP union	Centrosome duplication$Centrosome organization$Intracellular bridge abscission	0.00669706	0.984698	0.999997	BLOC1S2 (0.5873207),BNIP2 (0.2839),CEP350 (0.7565526),CEP63 (0.9369883),CHMP1B (0.8728313),EVI5 (0.9637622),EXOC1 (0.8933916),EXOC2 (0.7891356),EXOC6B (0.8874464),EXOC8 (0.7265341),HOOK2 (0.6625249),KIZ (0.88968),MARK2 (0.8777195),MARK4 (0.9428926),PCM1 (0.4451518),PDCD6IP (0.7908738),PIK3C3 (0.9679232),RAB11FIP3 (0.482136),SDCCAG8 (0.9622275),SPATC1 (0.8853305),STK38 (0.9684414),ZER1 (0.9523741)
Molecular_biology_cell	3	E_m_p_t_y	0	blue	SCP union	Centrosome duplication$Centrosome organization$Metaphase to anaphase checkpoint	0.000234334	0.999461	0.999997	ANAPC4 (0.6047092),BLOC1S2 (0.5873207),BNIP2 (0.2839),CCNB3 (0.8153005),CDC16 (0.6042956),CEP350 (0.7565526),CEP63 (0.9369883),CHFR (0.4902615),EVI5 (0.9637622),HOOK2 (0.6625249),KIZ (0.88968),MARK2 (0.8777195),MARK4 (0.9428926),PCM1 (0.4451518),SDCCAG8 (0.9622275),SPATC1 (0.8853305),STK38 (0.9684414),TAOK1 (0.8349548),ZER1 (0.9523741)
Molecular_biology_cell	3	E_m_p_t_y	0	blue	SCP union	Centrosome duplication$Centrosome organization$Microtubule depolymerization, severing and catastrophe	0.00141789	0.996741	0.999997	BLOC1S2 (0.5873207),BNIP2 (0.2839),CEP350 (0.7565526),CEP63 (0.9369883),EVI5 (0.9637622),HOOK2 (0.6625249),KIN (0.7275058),KIZ (0.88968),MARK2 (0.8777195),MARK4 (0.9428926),PCM1 (0.4451518),SDCCAG8 (0.9622275),SPAST (0.847299),SPATC1 (0.8853305),STK38 (0.9684414),ZER1 (0.9523741)
Molecular_biology_cell	3	E_m_p_t_y	0	blue	SCP union	Centrosome duplication$Centrosome organization$Microtubule nucleation and rescue	0.00256046	0.994122	0.999997	AKAP9 (0.9706515),BLOC1S2 (0.5873207),BNIP2 (0.2839),CEP350 (0.7565526),CEP63 (0.9369883),EVI5 (0.9637622),GOLGA2 (0.4902823),HOOK2 (0.6625249),KIZ (0.88968),MARK2 (0.8777195),MARK4 (0.9428926),PCM1 (0.4451518),SDCCAG8 (0.9622275),SPATC1 (0.8853305),STK38 (0.9684414),TUBGCP5 (0.6448861),TUBGCP6 (0.9339803),ZER1 (0.9523741)
Molecular_biology_cell	3	E_m_p_t_y	0	blue	SCP union	Centrosome duplication$Centrosome organization$Mitotic spindle assembly	0.000411388	0.999053	0.999997	BLOC1S2 (0.5873207),BNIP2 (0.2839),CEP350 (0.7565526),CEP63 (0.9369883),EVI5 (0.9637622),HOOK2 (0.6625249),KIZ (0.88968),MARK2 (0.8777195),MARK4 (0.9428926),PCM1 (0.4451518),SDCCAG8 (0.9622275),SPATC1 (0.8853305),STARD9 (0.8408623),STK38 (0.9684414),ZER1 (0.9523741)
Molecular_biology_cell	3	E_m_p_t_y	0	blue	SCP union	Centrosome duplication$Centrosome organization$Roundabout signaling	0.00297657	0.99317	0.999997	BLOC1S2 (0.5873207),BNIP2 (0.2839),CEP350 (0.7565526),CEP63 (0.9369883),EVI5 (0.9637622),HOOK2 (0.6625249),KIZ (0.88968),MARK2 (0.8777195),MARK4 (0.9428926),PCM1 (0.4451518),SDCCAG8 (0.9622275),SPATC1 (0.8853305),SRGAP3 (0.9630592),STK38 (0.9684414),USP33 (0.5421878),ZER1 (0.9523741)
Molecular_biology_cell	3	E_m_p_t_y	0	blue	SCP union	Centrosome duplication$Centrosome organization$Translation termination	0.00297657	0.99317	0.999997	BLOC1S2 (0.5873207),BNIP2 (0.2839),CEP350 (0.7565526),CEP63 (0.9369883),EVI5 (0.9637622),GSPT2 (0.6650587),HOOK2 (0.6625249),KIZ (0.88968),MARK2 (0.8777195),MARK4 (0.9428926),N6AMT1 (0.3995101),PCM1 (0.4451518),SDCCAG8 (0.9622275),SPATC1 (0.8853305),STK38 (0.9684414),ZER1 (0.9523741)
Molecular_biology_cell	3	E_m_p_t_y	0	blue	SCP union	Centrosome duplication$Nonsense-mediated mRNA decay pathway$Translation termination	0.0111496	0.974654	0.999997	BNIP2 (0.2839),CEP63 (0.9369883),GSPT2 (0.6650587),N6AMT1 (0.3995101),SMG1 (0.5352036),STK38 (0.9684414),UPF3A (0.7958245),ZER1 (0.9523741)
Molecular_biology_cell	3	E_m_p_t_y	0	blue	SCP union	Centrosome duplication$Nuclear mRNA export$Translation termination	0.00102374	0.997646	0.999997	BNIP2 (0.2839),CEP63 (0.9369883),GSPT2 (0.6650587),N6AMT1 (0.3995101),NXF1 (0.7716037),STK38 (0.9684414),ZER1 (0.9523741)
Molecular_biology_cell	3	E_m_p_t_y	0	blue	SCP union	Centrosome duplication$Translation termination	0.019312	0.956507	0.999997	BNIP2 (0.2839),CEP63 (0.9369883),GSPT2 (0.6650587),N6AMT1 (0.3995101),STK38 (0.9684414),ZER1 (0.9523741)
Molecular_biology_cell	3	E_m_p_t_y	0	blue	SCP union	Centrosome maturation$Centrosome organization	0.00487617	0.988835	0.999997	BLOC1S2 (0.5873207),CEP192 (0.7595674),CEP350 (0.7565526),CEP63 (0.9369883),EVI5 (0.9637622),HOOK2 (0.6625249),KIZ (0.88968),MARK2 (0.8777195),MARK4 (0.9428926),MCPH1 (0.8829397),PCM1 (0.4451518),SDCCAG8 (0.9622275),SPATC1 (0.8853305)
Molecular_biology_cell	3	E_m_p_t_y	0	blue	SCP union	Centrosome maturation$Centrosome organization$Centrosome separation	0.00503633	0.98847	0.999997	BLOC1S2 (0.5873207),CEP192 (0.7595674),CEP350 (0.7565526),CEP63 (0.9369883),CROCC (0.8277805),EVI5 (0.9637622),HOOK2 (0.6625249),KIZ (0.88968),MARK2 (0.8777195),MARK4 (0.9428926),MCPH1 (0.8829397),PCM1 (0.4451518),SDCCAG8 (0.9622275),SPATC1 (0.8853305),STK3 (0.5946223)
Molecular_biology_cell	3	E_m_p_t_y	0	blue	SCP union	Centrosome maturation$Centrosome organization$Eukaryotic basal body organization	0.00498005	0.988598	0.999997	BBS10 (0.9205058),BBS2 (0.974627),BBS4 (0.4654579),BLOC1S2 (0.5873207),CEP192 (0.7595674),CEP290 (0.9084449),CEP350 (0.7565526),CEP63 (0.9369883),EVI5 (0.9637622),FOPNL (0.6497639),HOOK2 (0.6625249),KIZ (0.88968),MARK2 (0.8777195),MARK4 (0.9428926),MCPH1 (0.8829397),NEDD9 (0.5035876),OFD1 (0.8072047),PCM1 (0.4451518),POC1B (0.5214323),SDCCAG8 (0.9622275),SPATC1 (0.8853305)
Molecular_biology_cell	3	E_m_p_t_y	0	blue	SCP union	Centrosome maturation$Centrosome organization$Eukaryotic kinetochore dynamics	2.78226e-05	0.999936	0.999997	BLOC1S2 (0.5873207),CEP192 (0.7595674),CEP350 (0.7565526),CEP63 (0.9369883),EVI5 (0.9637622),HOOK2 (0.6625249),KIZ (0.88968),MARK2 (0.8777195),MARK4 (0.9428926),MCPH1 (0.8829397),MIS18BP1 (0.2682362),PCM1 (0.4451518),SDCCAG8 (0.9622275),SENP6 (0.6550739),SPATC1 (0.8853305),SUGT1 (0.2686419)
Molecular_biology_cell	3	E_m_p_t_y	0	blue	SCP union	Centrosome maturation$Centrosome organization$Hippo signaling	0.00832031	0.981024	0.999997	ANKHD1 (0.8377542),AXL (0.5946776),BLOC1S2 (0.5873207),CEP192 (0.7595674),CEP350 (0.7565526),CEP63 (0.9369883),EVI5 (0.9637622),HOOK2 (0.6625249),KIZ (0.88968),LATS1 (0.3514016),LIMD1 (0.5046424),MARK2 (0.8777195),MARK4 (0.9428926),MCPH1 (0.8829397),MOB1B (0.9844592),PCM1 (0.4451518),SDCCAG8 (0.9622275),SPATC1 (0.8853305)
Molecular_biology_cell	3	E_m_p_t_y	0	blue	SCP union	Centrosome maturation$Centrosome organization$Histone ubiquitination and deubiquitination	0.0421576	0.907491	0.999997	BLOC1S2 (0.5873207),CEP192 (0.7595674),CEP350 (0.7565526),CEP63 (0.9369883),CHFR (0.4902615),CUL4B (0.6561593),DTX3L (0.5774482),EVI5 (0.9637622),HOOK2 (0.6625249),KIZ (0.88968),MARK2 (0.8777195),MARK4 (0.9428926),MCPH1 (0.8829397),MSL1 (0.3667449),MYSM1 (0.815969),PCM1 (0.4451518),RYBP (0.811168),SDCCAG8 (0.9622275),SPATC1 (0.8853305),UBE2B (0.4833583),UBR2 (0.8777006),UBR5 (0.5034511),USP3 (0.8…
Molecular_biology_cell	3	E_m_p_t_y	0	blue	SCP union	Centrosome maturation$Centrosome organization$Homologous recombination DSB repair	0.0001668	0.999616	0.999997	ATRX (0.7716764),BLOC1S2 (0.5873207),CEP192 (0.7595674),CEP350 (0.7565526),CEP63 (0.9369883),EVI5 (0.9637622),HOOK2 (0.6625249),INTS3 (0.9194012),KIZ (0.88968),MARK2 (0.8777195),MARK4 (0.9428926),MCPH1 (0.8829397),PCM1 (0.4451518),POLN (0.8740793),PURA (0.8656017),RECQL5 (0.9128312),REV3L (0.2158608),SDCCAG8 (0.9622275),SPATC1 (0.8853305),SPIDR (0.592517)
Molecular_biology_cell	3	E_m_p_t_y	0	blue	SCP union	Centrosome maturation$Centrosome organization$Intracellular bridge abscission	0.0165845	0.962533	0.999997	BLOC1S2 (0.5873207),CEP192 (0.7595674),CEP350 (0.7565526),CEP63 (0.9369883),CHMP1B (0.8728313),EVI5 (0.9637622),EXOC1 (0.8933916),EXOC2 (0.7891356),EXOC6B (0.8874464),EXOC8 (0.7265341),HOOK2 (0.6625249),KIZ (0.88968),MARK2 (0.8777195),MARK4 (0.9428926),MCPH1 (0.8829397),PCM1 (0.4451518),PDCD6IP (0.7908738),PIK3C3 (0.9679232),RAB11FIP3 (0.482136),SDCCAG8 (0.9622275),SPATC1 (0.8853305)
Molecular_biology_cell	3	E_m_p_t_y	0	blue	SCP union	Centrosome maturation$Centrosome organization$Metaphase to anaphase checkpoint	0.000712888	0.99836	0.999997	ANAPC4 (0.6047092),BLOC1S2 (0.5873207),CCNB3 (0.8153005),CDC16 (0.6042956),CEP192 (0.7595674),CEP350 (0.7565526),CEP63 (0.9369883),CHFR (0.4902615),EVI5 (0.9637622),HOOK2 (0.6625249),KIZ (0.88968),MARK2 (0.8777195),MARK4 (0.9428926),MCPH1 (0.8829397),PCM1 (0.4451518),SDCCAG8 (0.9622275),SPATC1 (0.8853305),TAOK1 (0.8349548)
Molecular_biology_cell	3	E_m_p_t_y	0	blue	SCP union	Centrosome maturation$Centrosome organization$Microtubule depolymerization, severing and catastrophe	0.00420789	0.990358	0.999997	BLOC1S2 (0.5873207),CEP192 (0.7595674),CEP350 (0.7565526),CEP63 (0.9369883),EVI5 (0.9637622),HOOK2 (0.6625249),KIN (0.7275058),KIZ (0.88968),MARK2 (0.8777195),MARK4 (0.9428926),MCPH1 (0.8829397),PCM1 (0.4451518),SDCCAG8 (0.9622275),SPAST (0.847299),SPATC1 (0.8853305)
Molecular_biology_cell	3	E_m_p_t_y	0	blue	SCP union	Centrosome maturation$Centrosome organization$Microtubule nucleation and rescue	0.00989885	0.977465	0.999997	AKAP9 (0.9706515),BLOC1S2 (0.5873207),CEP192 (0.7595674),CEP350 (0.7565526),CEP63 (0.9369883),EVI5 (0.9637622),GOLGA2 (0.4902823),HOOK2 (0.6625249),KIZ (0.88968),MARK2 (0.8777195),MARK4 (0.9428926),MCPH1 (0.8829397),PCM1 (0.4451518),SDCCAG8 (0.9622275),SPATC1 (0.8853305),TUBGCP5 (0.6448861),TUBGCP6 (0.9339803)
Molecular_biology_cell	3	E_m_p_t_y	0	blue	SCP union	Centrosome maturation$Centrosome organization$Mitotic spindle assembly	0.0015902	0.996345	0.999997	BLOC1S2 (0.5873207),CEP192 (0.7595674),CEP350 (0.7565526),CEP63 (0.9369883),EVI5 (0.9637622),HOOK2 (0.6625249),KIZ (0.88968),MARK2 (0.8777195),MARK4 (0.9428926),MCPH1 (0.8829397),PCM1 (0.4451518),SDCCAG8 (0.9622275),SPATC1 (0.8853305),STARD9 (0.8408623)
Molecular_biology_cell	3	E_m_p_t_y	0	blue	SCP union	Centrosome maturation$Centrosome organization$Roundabout signaling	0.00851424	0.980586	0.999997	BLOC1S2 (0.5873207),CEP192 (0.7595674),CEP350 (0.7565526),CEP63 (0.9369883),EVI5 (0.9637622),HOOK2 (0.6625249),KIZ (0.88968),MARK2 (0.8777195),MARK4 (0.9428926),MCPH1 (0.8829397),PCM1 (0.4451518),SDCCAG8 (0.9622275),SPATC1 (0.8853305),SRGAP3 (0.9630592),USP33 (0.5421878)
Molecular_biology_cell	3	E_m_p_t_y	0	blue	SCP union	Centrosome maturation$Centrosome separation	0.0345092	0.923615	0.999997	CEP192 (0.7595674),CROCC (0.8277805),MCPH1 (0.8829397),STK3 (0.5946223)
Molecular_biology_cell	3	E_m_p_t_y	0	blue	SCP union	Centrosome maturation$Centrosome separation$Microtubule nucleation and rescue	0.0642597	0.862463	0.999997	AKAP9 (0.9706515),CEP192 (0.7595674),CROCC (0.8277805),GOLGA2 (0.4902823),MCPH1 (0.8829397),STK3 (0.5946223),TUBGCP5 (0.6448861),TUBGCP6 (0.9339803)
Molecular_biology_cell	3	E_m_p_t_y	0	blue	SCP union	Centrosome maturation$Centrosome separation$Mitotic spindle assembly	0.00877149	0.980005	0.999997	CEP192 (0.7595674),CROCC (0.8277805),MCPH1 (0.8829397),STARD9 (0.8408623),STK3 (0.5946223)
Molecular_biology_cell	3	E_m_p_t_y	0	blue	SCP union	Centrosome maturation$Centrosome separation$Sister chromatid segregation	0.0288202	0.935793	0.999997	CEP192 (0.7595674),CROCC (0.8277805),MCPH1 (0.8829397),STK3 (0.5946223),WAPL (0.2467493)
Molecular_biology_cell	3	E_m_p_t_y	0	blue	SCP union	Centrosome maturation$Microtubule nucleation and rescue	0.0837283	0.824654	0.999997	AKAP9 (0.9706515),CEP192 (0.7595674),GOLGA2 (0.4902823),MCPH1 (0.8829397),TUBGCP5 (0.6448861),TUBGCP6 (0.9339803)
Molecular_biology_cell	3	E_m_p_t_y	0	blue	SCP union	Centrosome maturation$Microtubule nucleation and rescue$Mitotic spindle assembly	0.0303646	0.932471	0.999997	AKAP9 (0.9706515),CEP192 (0.7595674),GOLGA2 (0.4902823),MCPH1 (0.8829397),STARD9 (0.8408623),TUBGCP5 (0.6448861),TUBGCP6 (0.9339803)
Molecular_biology_cell	3	E_m_p_t_y	0	blue	SCP union	Centrosome organization$Centrosome separation	0.00487617	0.988835	0.999997	BLOC1S2 (0.5873207),CEP350 (0.7565526),CEP63 (0.9369883),CROCC (0.8277805),EVI5 (0.9637622),HOOK2 (0.6625249),KIZ (0.88968),MARK2 (0.8777195),MARK4 (0.9428926),PCM1 (0.4451518),SDCCAG8 (0.9622275),SPATC1 (0.8853305),STK3 (0.5946223)
Molecular_biology_cell	3	E_m_p_t_y	0	blue	SCP union	Centrosome organization$Centrosome separation$Eukaryotic basal body organization	0.00498005	0.988598	0.999997	BBS10 (0.9205058),BBS2 (0.974627),BBS4 (0.4654579),BLOC1S2 (0.5873207),CEP290 (0.9084449),CEP350 (0.7565526),CEP63 (0.9369883),CROCC (0.8277805),EVI5 (0.9637622),FOPNL (0.6497639),HOOK2 (0.6625249),KIZ (0.88968),MARK2 (0.8777195),MARK4 (0.9428926),NEDD9 (0.5035876),OFD1 (0.8072047),PCM1 (0.4451518),POC1B (0.5214323),SDCCAG8 (0.9622275),SPATC1 (0.8853305),STK3 (0.5946223)
Molecular_biology_cell	3	E_m_p_t_y	0	blue	SCP union	Centrosome organization$Centrosome separation$Eukaryotic kinetochore dynamics	2.78226e-05	0.999936	0.999997	BLOC1S2 (0.5873207),CEP350 (0.7565526),CEP63 (0.9369883),CROCC (0.8277805),EVI5 (0.9637622),HOOK2 (0.6625249),KIZ (0.88968),MARK2 (0.8777195),MARK4 (0.9428926),MIS18BP1 (0.2682362),PCM1 (0.4451518),SDCCAG8 (0.9622275),SENP6 (0.6550739),SPATC1 (0.8853305),STK3 (0.5946223),SUGT1 (0.2686419)
Molecular_biology_cell	3	E_m_p_t_y	0	blue	SCP union	Centrosome organization$Centrosome separation$Hippo signaling	0.00832031	0.981024	0.999997	ANKHD1 (0.8377542),AXL (0.5946776),BLOC1S2 (0.5873207),CEP350 (0.7565526),CEP63 (0.9369883),CROCC (0.8277805),EVI5 (0.9637622),HOOK2 (0.6625249),KIZ (0.88968),LATS1 (0.3514016),LIMD1 (0.5046424),MARK2 (0.8777195),MARK4 (0.9428926),MOB1B (0.9844592),PCM1 (0.4451518),SDCCAG8 (0.9622275),SPATC1 (0.8853305),STK3 (0.5946223)
Molecular_biology_cell	3	E_m_p_t_y	0	blue	SCP union	Centrosome organization$Centrosome separation$Histone ubiquitination and deubiquitination	0.0421576	0.907491	0.999997	BLOC1S2 (0.5873207),CEP350 (0.7565526),CEP63 (0.9369883),CHFR (0.4902615),CROCC (0.8277805),CUL4B (0.6561593),DTX3L (0.5774482),EVI5 (0.9637622),HOOK2 (0.6625249),KIZ (0.88968),MARK2 (0.8777195),MARK4 (0.9428926),MSL1 (0.3667449),MYSM1 (0.815969),PCM1 (0.4451518),RYBP (0.811168),SDCCAG8 (0.9622275),SPATC1 (0.8853305),STK3 (0.5946223),UBE2B (0.4833583),UBR2 (0.8777006),UBR5 (0.5034511),USP3 (0.896…
Molecular_biology_cell	3	E_m_p_t_y	0	blue	SCP union	Centrosome organization$Centrosome separation$Homologous recombination DSB repair	0.0001668	0.999616	0.999997	ATRX (0.7716764),BLOC1S2 (0.5873207),CEP350 (0.7565526),CEP63 (0.9369883),CROCC (0.8277805),EVI5 (0.9637622),HOOK2 (0.6625249),INTS3 (0.9194012),KIZ (0.88968),MARK2 (0.8777195),MARK4 (0.9428926),PCM1 (0.4451518),POLN (0.8740793),PURA (0.8656017),RECQL5 (0.9128312),REV3L (0.2158608),SDCCAG8 (0.9622275),SPATC1 (0.8853305),SPIDR (0.592517),STK3 (0.5946223)
Molecular_biology_cell	3	E_m_p_t_y	0	blue	SCP union	Centrosome organization$Centrosome separation$Intracellular bridge abscission	0.0165845	0.962533	0.999997	BLOC1S2 (0.5873207),CEP350 (0.7565526),CEP63 (0.9369883),CHMP1B (0.8728313),CROCC (0.8277805),EVI5 (0.9637622),EXOC1 (0.8933916),EXOC2 (0.7891356),EXOC6B (0.8874464),EXOC8 (0.7265341),HOOK2 (0.6625249),KIZ (0.88968),MARK2 (0.8777195),MARK4 (0.9428926),PCM1 (0.4451518),PDCD6IP (0.7908738),PIK3C3 (0.9679232),RAB11FIP3 (0.482136),SDCCAG8 (0.9622275),SPATC1 (0.8853305),STK3 (0.5946223)
Molecular_biology_cell	3	E_m_p_t_y	0	blue	SCP union	Centrosome organization$Centrosome separation$Metaphase to anaphase checkpoint	0.000712888	0.99836	0.999997	ANAPC4 (0.6047092),BLOC1S2 (0.5873207),CCNB3 (0.8153005),CDC16 (0.6042956),CEP350 (0.7565526),CEP63 (0.9369883),CHFR (0.4902615),CROCC (0.8277805),EVI5 (0.9637622),HOOK2 (0.6625249),KIZ (0.88968),MARK2 (0.8777195),MARK4 (0.9428926),PCM1 (0.4451518),SDCCAG8 (0.9622275),SPATC1 (0.8853305),STK3 (0.5946223),TAOK1 (0.8349548)
Molecular_biology_cell	3	E_m_p_t_y	0	blue	SCP union	Centrosome organization$Centrosome separation$Microtubule depolymerization, severing and catastrophe	0.00420789	0.990358	0.999997	BLOC1S2 (0.5873207),CEP350 (0.7565526),CEP63 (0.9369883),CROCC (0.8277805),EVI5 (0.9637622),HOOK2 (0.6625249),KIN (0.7275058),KIZ (0.88968),MARK2 (0.8777195),MARK4 (0.9428926),PCM1 (0.4451518),SDCCAG8 (0.9622275),SPAST (0.847299),SPATC1 (0.8853305),STK3 (0.5946223)
Molecular_biology_cell	3	E_m_p_t_y	0	blue	SCP union	Centrosome organization$Centrosome separation$Microtubule nucleation and rescue	0.00713062	0.983715	0.999997	AKAP9 (0.9706515),BLOC1S2 (0.5873207),CEP350 (0.7565526),CEP63 (0.9369883),CROCC (0.8277805),EVI5 (0.9637622),GOLGA2 (0.4902823),HOOK2 (0.6625249),KIZ (0.88968),MARK2 (0.8777195),MARK4 (0.9428926),PCM1 (0.4451518),SDCCAG8 (0.9622275),SPATC1 (0.8853305),STK3 (0.5946223),TUBGCP5 (0.6448861),TUBGCP6 (0.9339803)
Molecular_biology_cell	3	E_m_p_t_y	0	blue	SCP union	Centrosome organization$Centrosome separation$Mitotic spindle assembly	0.0015902	0.996345	0.999997	BLOC1S2 (0.5873207),CEP350 (0.7565526),CEP63 (0.9369883),CROCC (0.8277805),EVI5 (0.9637622),HOOK2 (0.6625249),KIZ (0.88968),MARK2 (0.8777195),MARK4 (0.9428926),PCM1 (0.4451518),SDCCAG8 (0.9622275),SPATC1 (0.8853305),STARD9 (0.8408623),STK3 (0.5946223)
Molecular_biology_cell	3	E_m_p_t_y	0	blue	SCP union	Centrosome organization$Centrosome separation$Roundabout signaling	0.00851424	0.980586	0.999997	BLOC1S2 (0.5873207),CEP350 (0.7565526),CEP63 (0.9369883),CROCC (0.8277805),EVI5 (0.9637622),HOOK2 (0.6625249),KIZ (0.88968),MARK2 (0.8777195),MARK4 (0.9428926),PCM1 (0.4451518),SDCCAG8 (0.9622275),SPATC1 (0.8853305),SRGAP3 (0.9630592),STK3 (0.5946223),USP33 (0.5421878)
Molecular_biology_cell	3	E_m_p_t_y	0	blue	SCP union	Centrosome organization$Centrosome separation$Sister chromatid segregation	0.00413498	0.990524	0.999997	BLOC1S2 (0.5873207),CEP350 (0.7565526),CEP63 (0.9369883),CROCC (0.8277805),EVI5 (0.9637622),HOOK2 (0.6625249),KIZ (0.88968),MARK2 (0.8777195),MARK4 (0.9428926),PCM1 (0.4451518),SDCCAG8 (0.9622275),SPATC1 (0.8853305),STK3 (0.5946223),WAPL (0.2467493)
Molecular_biology_cell	3	E_m_p_t_y	0	blue	SCP union	Centrosome organization$Chromatin organization by Polycomb repressive complexes$Histone ubiquitination and deubiquitination	0.0544957	0.882073	0.999997	BLOC1S2 (0.5873207),BMI1 (0.7483985),CBX7 (0.964465),CBX8 (0.7646731),CEP350 (0.7565526),CEP63 (0.9369883),CHFR (0.4902615),CUL4B (0.6561593),DTX3L (0.5774482),EVI5 (0.9637622),HOOK2 (0.6625249),KIZ (0.88968),MARK2 (0.8777195),MARK4 (0.9428926),MSL1 (0.3667449),MYSM1 (0.815969),PCGF1 (0.3570109),PCM1 (0.4451518),RYBP (0.811168),SDCCAG8 (0.9622275),SPATC1 (0.8853305),UBE2B (0.4833583),UBR2 (0.8777…
Molecular_biology_cell	3	E_m_p_t_y	0	blue	SCP union	Centrosome organization$Ciliary transition zone organization$Eukaryotic basal body organization	0.003066	0.992965	0.999997	BBS10 (0.9205058),BBS2 (0.974627),BBS4 (0.4654579),BLOC1S2 (0.5873207),CEP290 (0.9084449),CEP350 (0.7565526),CEP63 (0.9369883),EVI5 (0.9637622),FOPNL (0.6497639),HOOK2 (0.6625249),KIZ (0.88968),MARK2 (0.8777195),MARK4 (0.9428926),NEDD9 (0.5035876),OFD1 (0.8072047),PCM1 (0.4451518),POC1B (0.5214323),SDCCAG8 (0.9622275),SPATC1 (0.8853305)
Molecular_biology_cell	3	E_m_p_t_y	0	blue	SCP union	Centrosome organization$Endoplasmic reticulum tubulus maintenance$Microtubule depolymerization, severing and catastrophe	0.0100943	0.977025	0.999997	BLOC1S2 (0.5873207),CEP350 (0.7565526),CEP63 (0.9369883),EVI5 (0.9637622),HOOK2 (0.6625249),KIN (0.7275058),KIZ (0.88968),MARK2 (0.8777195),MARK4 (0.9428926),PCM1 (0.4451518),RTN4 (0.3662003),SDCCAG8 (0.9622275),SPAST (0.847299),SPATC1 (0.8853305),ZFYVE27 (0.7710272)
Molecular_biology_cell	3	E_m_p_t_y	0	blue	SCP union	Centrosome organization$Eukaryotic basal body organization	0.00700352	0.984003	0.999997	BBS10 (0.9205058),BBS2 (0.974627),BBS4 (0.4654579),BLOC1S2 (0.5873207),CEP290 (0.9084449),CEP350 (0.7565526),CEP63 (0.9369883),EVI5 (0.9637622),FOPNL (0.6497639),HOOK2 (0.6625249),KIZ (0.88968),MARK2 (0.8777195),MARK4 (0.9428926),NEDD9 (0.5035876),OFD1 (0.8072047),PCM1 (0.4451518),POC1B (0.5214323),SDCCAG8 (0.9622275),SPATC1 (0.8853305)
Molecular_biology_cell	3	E_m_p_t_y	0	blue	SCP union	Centrosome organization$Eukaryotic basal body organization$Eukaryotic intraflagellar transport	0.0104888	0.976138	0.999997	BBS10 (0.9205058),BBS2 (0.974627),BBS4 (0.4654579),BLOC1S2 (0.5873207),CEP290 (0.9084449),CEP350 (0.7565526),CEP63 (0.9369883),DYNC2H1 (0.7989151),EVI5 (0.9637622),FOPNL (0.6497639),HOOK2 (0.6625249),IFT172 (0.7168919),IFT20 (0.8413281),IFT52 (0.9064768),IFT80 (0.5493599),KIF3A (0.6799622),KIZ (0.88968),MARK2 (0.8777195),MARK4 (0.9428926),NEDD9 (0.5035876),OFD1 (0.8072047),PCM1 (0.4451518),POC1B …
Molecular_biology_cell	3	E_m_p_t_y	0	blue	SCP union	Centrosome organization$Eukaryotic basal body organization$Eukaryotic kinetochore dynamics	6.96326e-05	0.99984	0.999997	BBS10 (0.9205058),BBS2 (0.974627),BBS4 (0.4654579),BLOC1S2 (0.5873207),CEP290 (0.9084449),CEP350 (0.7565526),CEP63 (0.9369883),EVI5 (0.9637622),FOPNL (0.6497639),HOOK2 (0.6625249),KIZ (0.88968),MARK2 (0.8777195),MARK4 (0.9428926),MIS18BP1 (0.2682362),NEDD9 (0.5035876),OFD1 (0.8072047),PCM1 (0.4451518),POC1B (0.5214323),SDCCAG8 (0.9622275),SENP6 (0.6550739),SPATC1 (0.8853305),SUGT1 (0.2686419)
Molecular_biology_cell	3	E_m_p_t_y	0	blue	SCP union	Centrosome organization$Eukaryotic basal body organization$Hippo signaling	0.00995211	0.977345	0.999997	ANKHD1 (0.8377542),AXL (0.5946776),BBS10 (0.9205058),BBS2 (0.974627),BBS4 (0.4654579),BLOC1S2 (0.5873207),CEP290 (0.9084449),CEP350 (0.7565526),CEP63 (0.9369883),EVI5 (0.9637622),FOPNL (0.6497639),HOOK2 (0.6625249),KIZ (0.88968),LATS1 (0.3514016),LIMD1 (0.5046424),MARK2 (0.8777195),MARK4 (0.9428926),MOB1B (0.9844592),NEDD9 (0.5035876),OFD1 (0.8072047),PCM1 (0.4451518),POC1B (0.5214323),SDCCAG8 (0…
Molecular_biology_cell	3	E_m_p_t_y	0	blue	SCP union	Centrosome organization$Eukaryotic basal body organization$Histone ubiquitination and deubiquitination	0.0405607	0.910834	0.999997	BBS10 (0.9205058),BBS2 (0.974627),BBS4 (0.4654579),BLOC1S2 (0.5873207),CEP290 (0.9084449),CEP350 (0.7565526),CEP63 (0.9369883),CHFR (0.4902615),CUL4B (0.6561593),DTX3L (0.5774482),EVI5 (0.9637622),FOPNL (0.6497639),HOOK2 (0.6625249),KIZ (0.88968),MARK2 (0.8777195),MARK4 (0.9428926),MSL1 (0.3667449),MYSM1 (0.815969),NEDD9 (0.5035876),OFD1 (0.8072047),PCM1 (0.4451518),POC1B (0.5214323),RYBP (0.8111…
Molecular_biology_cell	3	E_m_p_t_y	0	blue	SCP union	Centrosome organization$Eukaryotic basal body organization$Homologous recombination DSB repair	0.00029388	0.999324	0.999997	ATRX (0.7716764),BBS10 (0.9205058),BBS2 (0.974627),BBS4 (0.4654579),BLOC1S2 (0.5873207),CEP290 (0.9084449),CEP350 (0.7565526),CEP63 (0.9369883),EVI5 (0.9637622),FOPNL (0.6497639),HOOK2 (0.6625249),INTS3 (0.9194012),KIZ (0.88968),MARK2 (0.8777195),MARK4 (0.9428926),NEDD9 (0.5035876),OFD1 (0.8072047),PCM1 (0.4451518),POC1B (0.5214323),POLN (0.8740793),PURA (0.8656017),RECQL5 (0.9128312),REV3L (0.21…
Molecular_biology_cell	3	E_m_p_t_y	0	blue	SCP union	Centrosome organization$Eukaryotic basal body organization$Intracellular bridge abscission	0.0177379	0.95998	0.999997	BBS10 (0.9205058),BBS2 (0.974627),BBS4 (0.4654579),BLOC1S2 (0.5873207),CEP290 (0.9084449),CEP350 (0.7565526),CEP63 (0.9369883),CHMP1B (0.8728313),EVI5 (0.9637622),EXOC1 (0.8933916),EXOC2 (0.7891356),EXOC6B (0.8874464),EXOC8 (0.7265341),FOPNL (0.6497639),HOOK2 (0.6625249),KIZ (0.88968),MARK2 (0.8777195),MARK4 (0.9428926),NEDD9 (0.5035876),OFD1 (0.8072047),PCM1 (0.4451518),PDCD6IP (0.7908738),PIK3C…
Molecular_biology_cell	3	E_m_p_t_y	0	blue	SCP union	Centrosome organization$Eukaryotic basal body organization$Metaphase to anaphase checkpoint	0.00113521	0.99739	0.999997	ANAPC4 (0.6047092),BBS10 (0.9205058),BBS2 (0.974627),BBS4 (0.4654579),BLOC1S2 (0.5873207),CCNB3 (0.8153005),CDC16 (0.6042956),CEP290 (0.9084449),CEP350 (0.7565526),CEP63 (0.9369883),CHFR (0.4902615),EVI5 (0.9637622),FOPNL (0.6497639),HOOK2 (0.6625249),KIZ (0.88968),MARK2 (0.8777195),MARK4 (0.9428926),NEDD9 (0.5035876),OFD1 (0.8072047),PCM1 (0.4451518),POC1B (0.5214323),SDCCAG8 (0.9622275),SPATC1 …
Molecular_biology_cell	3	E_m_p_t_y	0	blue	SCP union	Centrosome organization$Eukaryotic basal body organization$Microtubule depolymerization, severing and catastrophe	0.00582992	0.986666	0.999997	BBS10 (0.9205058),BBS2 (0.974627),BBS4 (0.4654579),BLOC1S2 (0.5873207),CEP290 (0.9084449),CEP350 (0.7565526),CEP63 (0.9369883),EVI5 (0.9637622),FOPNL (0.6497639),HOOK2 (0.6625249),KIN (0.7275058),KIZ (0.88968),MARK2 (0.8777195),MARK4 (0.9428926),NEDD9 (0.5035876),OFD1 (0.8072047),PCM1 (0.4451518),POC1B (0.5214323),SDCCAG8 (0.9622275),SPAST (0.847299),SPATC1 (0.8853305)
Molecular_biology_cell	3	E_m_p_t_y	0	blue	SCP union	Centrosome organization$Eukaryotic basal body organization$Microtubule nucleation and rescue	0.00883693	0.979858	0.999997	AKAP9 (0.9706515),BBS10 (0.9205058),BBS2 (0.974627),BBS4 (0.4654579),BLOC1S2 (0.5873207),CEP290 (0.9084449),CEP350 (0.7565526),CEP63 (0.9369883),EVI5 (0.9637622),FOPNL (0.6497639),GOLGA2 (0.4902823),HOOK2 (0.6625249),KIZ (0.88968),MARK2 (0.8777195),MARK4 (0.9428926),NEDD9 (0.5035876),OFD1 (0.8072047),PCM1 (0.4451518),POC1B (0.5214323),SDCCAG8 (0.9622275),SPATC1 (0.8853305),TUBGCP5 (0.6448861),TUB…
Molecular_biology_cell	3	E_m_p_t_y	0	blue	SCP union	Centrosome organization$Eukaryotic basal body organization$Mitotic spindle assembly	0.00218941	0.994971	0.999997	BBS10 (0.9205058),BBS2 (0.974627),BBS4 (0.4654579),BLOC1S2 (0.5873207),CEP290 (0.9084449),CEP350 (0.7565526),CEP63 (0.9369883),EVI5 (0.9637622),FOPNL (0.6497639),HOOK2 (0.6625249),KIZ (0.88968),MARK2 (0.8777195),MARK4 (0.9428926),NEDD9 (0.5035876),OFD1 (0.8072047),PCM1 (0.4451518),POC1B (0.5214323),SDCCAG8 (0.9622275),SPATC1 (0.8853305),STARD9 (0.8408623)
Molecular_biology_cell	3	E_m_p_t_y	0	blue	SCP union	Centrosome organization$Eukaryotic basal body organization$Roundabout signaling	0.0107282	0.9756	0.999997	BBS10 (0.9205058),BBS2 (0.974627),BBS4 (0.4654579),BLOC1S2 (0.5873207),CEP290 (0.9084449),CEP350 (0.7565526),CEP63 (0.9369883),EVI5 (0.9637622),FOPNL (0.6497639),HOOK2 (0.6625249),KIZ (0.88968),MARK2 (0.8777195),MARK4 (0.9428926),NEDD9 (0.5035876),OFD1 (0.8072047),PCM1 (0.4451518),POC1B (0.5214323),SDCCAG8 (0.9622275),SPATC1 (0.8853305),SRGAP3 (0.9630592),USP33 (0.5421878)
Molecular_biology_cell	3	E_m_p_t_y	0	blue	SCP union	Centrosome organization$Eukaryotic kinetochore dynamics	3.37856e-05	0.999922	0.999997	BLOC1S2 (0.5873207),CEP350 (0.7565526),CEP63 (0.9369883),EVI5 (0.9637622),HOOK2 (0.6625249),KIZ (0.88968),MARK2 (0.8777195),MARK4 (0.9428926),MIS18BP1 (0.2682362),PCM1 (0.4451518),SDCCAG8 (0.9622275),SENP6 (0.6550739),SPATC1 (0.8853305),SUGT1 (0.2686419)
Molecular_biology_cell	3	E_m_p_t_y	0	blue	SCP union	Centrosome organization$Eukaryotic kinetochore dynamics$Hippo signaling	0.000105603	0.999757	0.999997	ANKHD1 (0.8377542),AXL (0.5946776),BLOC1S2 (0.5873207),CEP350 (0.7565526),CEP63 (0.9369883),EVI5 (0.9637622),HOOK2 (0.6625249),KIZ (0.88968),LATS1 (0.3514016),LIMD1 (0.5046424),MARK2 (0.8777195),MARK4 (0.9428926),MIS18BP1 (0.2682362),MOB1B (0.9844592),PCM1 (0.4451518),SDCCAG8 (0.9622275),SENP6 (0.6550739),SPATC1 (0.8853305),SUGT1 (0.2686419)
Molecular_biology_cell	3	E_m_p_t_y	0	blue	SCP union	Centrosome organization$Eukaryotic kinetochore dynamics$Histone ubiquitination and deubiquitination	0.00134169	0.996915	0.999997	BLOC1S2 (0.5873207),CEP350 (0.7565526),CEP63 (0.9369883),CHFR (0.4902615),CUL4B (0.6561593),DTX3L (0.5774482),EVI5 (0.9637622),HOOK2 (0.6625249),KIZ (0.88968),MARK2 (0.8777195),MARK4 (0.9428926),MIS18BP1 (0.2682362),MSL1 (0.3667449),MYSM1 (0.815969),PCM1 (0.4451518),RYBP (0.811168),SDCCAG8 (0.9622275),SENP6 (0.6550739),SPATC1 (0.8853305),SUGT1 (0.2686419),UBE2B (0.4833583),UBR2 (0.8777006),UBR5 (…
Molecular_biology_cell	3	E_m_p_t_y	0	blue	SCP union	Centrosome organization$Eukaryotic kinetochore dynamics$Homologous recombination DSB repair	1.1625e-06	0.999997	0.999997	ATRX (0.7716764),BLOC1S2 (0.5873207),CEP350 (0.7565526),CEP63 (0.9369883),EVI5 (0.9637622),HOOK2 (0.6625249),INTS3 (0.9194012),KIZ (0.88968),MARK2 (0.8777195),MARK4 (0.9428926),MIS18BP1 (0.2682362),PCM1 (0.4451518),POLN (0.8740793),PURA (0.8656017),RECQL5 (0.9128312),REV3L (0.2158608),SDCCAG8 (0.9622275),SENP6 (0.6550739),SPATC1 (0.8853305),SPIDR (0.592517),SUGT1 (0.2686419)
Molecular_biology_cell	3	E_m_p_t_y	0	blue	SCP union	Centrosome organization$Eukaryotic kinetochore dynamics$Intracellular bridge abscission	0.000320136	0.999263	0.999997	BLOC1S2 (0.5873207),CEP350 (0.7565526),CEP63 (0.9369883),CHMP1B (0.8728313),EVI5 (0.9637622),EXOC1 (0.8933916),EXOC2 (0.7891356),EXOC6B (0.8874464),EXOC8 (0.7265341),HOOK2 (0.6625249),KIZ (0.88968),MARK2 (0.8777195),MARK4 (0.9428926),MIS18BP1 (0.2682362),PCM1 (0.4451518),PDCD6IP (0.7908738),PIK3C3 (0.9679232),RAB11FIP3 (0.482136),SDCCAG8 (0.9622275),SENP6 (0.6550739),SPATC1 (0.8853305),SUGT1 (0.2…
Molecular_biology_cell	3	E_m_p_t_y	0	blue	SCP union	Centrosome organization$Eukaryotic kinetochore dynamics$Metaphase to anaphase checkpoint	1.60963e-05	0.999963	0.999997	ANAPC4 (0.6047092),BLOC1S2 (0.5873207),CCNB3 (0.8153005),CDC16 (0.6042956),CEP350 (0.7565526),CEP63 (0.9369883),CHFR (0.4902615),EVI5 (0.9637622),HOOK2 (0.6625249),KIZ (0.88968),MARK2 (0.8777195),MARK4 (0.9428926),MIS18BP1 (0.2682362),PCM1 (0.4451518),SDCCAG8 (0.9622275),SENP6 (0.6550739),SPATC1 (0.8853305),SUGT1 (0.2686419),TAOK1 (0.8349548)
Molecular_biology_cell	3	E_m_p_t_y	0	blue	SCP union	Centrosome organization$Eukaryotic kinetochore dynamics$Microtubule depolymerization, severing and catastrophe	4.32771e-05	0.9999	0.999997	BLOC1S2 (0.5873207),CEP350 (0.7565526),CEP63 (0.9369883),EVI5 (0.9637622),HOOK2 (0.6625249),KIN (0.7275058),KIZ (0.88968),MARK2 (0.8777195),MARK4 (0.9428926),MIS18BP1 (0.2682362),PCM1 (0.4451518),SDCCAG8 (0.9622275),SENP6 (0.6550739),SPAST (0.847299),SPATC1 (0.8853305),SUGT1 (0.2686419)
Molecular_biology_cell	3	E_m_p_t_y	0	blue	SCP union	Centrosome organization$Eukaryotic kinetochore dynamics$Microtubule nucleation and rescue	7.99971e-05	0.999816	0.999997	AKAP9 (0.9706515),BLOC1S2 (0.5873207),CEP350 (0.7565526),CEP63 (0.9369883),EVI5 (0.9637622),GOLGA2 (0.4902823),HOOK2 (0.6625249),KIZ (0.88968),MARK2 (0.8777195),MARK4 (0.9428926),MIS18BP1 (0.2682362),PCM1 (0.4451518),SDCCAG8 (0.9622275),SENP6 (0.6550739),SPATC1 (0.8853305),SUGT1 (0.2686419),TUBGCP5 (0.6448861),TUBGCP6 (0.9339803)
Molecular_biology_cell	3	E_m_p_t_y	0	blue	SCP union	Centrosome organization$Eukaryotic kinetochore dynamics$Mitotic spindle assembly	9.77696e-06	0.999977	0.999997	BLOC1S2 (0.5873207),CEP350 (0.7565526),CEP63 (0.9369883),EVI5 (0.9637622),HOOK2 (0.6625249),KIZ (0.88968),MARK2 (0.8777195),MARK4 (0.9428926),MIS18BP1 (0.2682362),PCM1 (0.4451518),SDCCAG8 (0.9622275),SENP6 (0.6550739),SPATC1 (0.8853305),STARD9 (0.8408623),SUGT1 (0.2686419)
Molecular_biology_cell	3	E_m_p_t_y	0	blue	SCP union	Centrosome organization$Eukaryotic kinetochore dynamics$Roundabout signaling	8.30115e-05	0.999809	0.999997	BLOC1S2 (0.5873207),CEP350 (0.7565526),CEP63 (0.9369883),EVI5 (0.9637622),HOOK2 (0.6625249),KIZ (0.88968),MARK2 (0.8777195),MARK4 (0.9428926),MIS18BP1 (0.2682362),PCM1 (0.4451518),SDCCAG8 (0.9622275),SENP6 (0.6550739),SPATC1 (0.8853305),SRGAP3 (0.9630592),SUGT1 (0.2686419),USP33 (0.5421878)
Molecular_biology_cell	3	E_m_p_t_y	0	blue	SCP union	Centrosome organization$Fanconi anemia interstrand cross-link repair pathway$Histone ubiquitination and deubiquitination	0.0141523	0.967938	0.999997	BLOC1S2 (0.5873207),CEP350 (0.7565526),CEP63 (0.9369883),CHFR (0.4902615),CUL4B (0.6561593),DTX3L (0.5774482),EVI5 (0.9637622),FANCF (0.6403902),HOOK2 (0.6625249),KIZ (0.88968),MARK2 (0.8777195),MARK4 (0.9428926),MSL1 (0.3667449),MYSM1 (0.815969),PCM1 (0.4451518),RECQL5 (0.9128312),REV1 (0.7682228),RYBP (0.811168),SDCCAG8 (0.9622275),SPATC1 (0.8853305),UBE2B (0.4833583),UBR2 (0.8777006),UBR5 (0.5…
Molecular_biology_cell	3	E_m_p_t_y	0	blue	SCP union	Centrosome organization$Fanconi anemia interstrand cross-link repair pathway$Homologous recombination DSB repair	4.39112e-05	0.999899	0.999997	ATRX (0.7716764),BLOC1S2 (0.5873207),CEP350 (0.7565526),CEP63 (0.9369883),EVI5 (0.9637622),FANCF (0.6403902),HOOK2 (0.6625249),INTS3 (0.9194012),KIZ (0.88968),MARK2 (0.8777195),MARK4 (0.9428926),PCM1 (0.4451518),POLN (0.8740793),PURA (0.8656017),RECQL5 (0.9128312),REV1 (0.7682228),REV3L (0.2158608),SDCCAG8 (0.9622275),SPATC1 (0.8853305),SPIDR (0.592517),WDR48 (0.850794)
Molecular_biology_cell	3	E_m_p_t_y	0	blue	SCP union	Centrosome organization$Filopodium organization$Hippo signaling	0.00590251	0.986501	0.999997	ANKHD1 (0.8377542),ARHGAP8 (0.5413179),AXL (0.5946776),BLOC1S2 (0.5873207),CEP350 (0.7565526),CEP63 (0.9369883),DOCK1 (0.6300327),EVI5 (0.9637622),HOOK2 (0.6625249),KIZ (0.88968),LATS1 (0.3514016),LIMD1 (0.5046424),MARK2 (0.8777195),MARK4 (0.9428926),MOB1B (0.9844592),PCM1 (0.4451518),SDCCAG8 (0.9622275),SPATC1 (0.8853305),TIAM2 (0.1650899),TNK2 (0.8223123)
Molecular_biology_cell	3	E_m_p_t_y	0	blue	SCP union	Centrosome organization$G2 M transition checkpoint$Homologous recombination DSB repair	0.000461557	0.998938	0.999997	ATM (0.8816566),ATRX (0.7716764),BLOC1S2 (0.5873207),CEP350 (0.7565526),CEP63 (0.9369883),EVI5 (0.9637622),HOOK2 (0.6625249),HUS1 (0.7478382),INTS3 (0.9194012),KIZ (0.88968),MARK2 (0.8777195),MARK4 (0.9428926),PCM1 (0.4451518),POLN (0.8740793),PURA (0.8656017),RAD17 (0.576422),RECQL5 (0.9128312),REV3L (0.2158608),SDCCAG8 (0.9622275),SFN (0.8855234),SPATC1 (0.8853305),SPIDR (0.592517)
Molecular_biology_cell	3	E_m_p_t_y	0	blue	SCP union	Centrosome organization$Hippo signaling	0.0117963	0.973204	0.999997	ANKHD1 (0.8377542),AXL (0.5946776),BLOC1S2 (0.5873207),CEP350 (0.7565526),CEP63 (0.9369883),EVI5 (0.9637622),HOOK2 (0.6625249),KIZ (0.88968),LATS1 (0.3514016),LIMD1 (0.5046424),MARK2 (0.8777195),MARK4 (0.9428926),MOB1B (0.9844592),PCM1 (0.4451518),SDCCAG8 (0.9622275),SPATC1 (0.8853305)
Molecular_biology_cell	3	E_m_p_t_y	0	blue	SCP union	Centrosome organization$Hippo signaling$Histone ubiquitination and deubiquitination	0.064718	0.861553	0.999997	ANKHD1 (0.8377542),AXL (0.5946776),BLOC1S2 (0.5873207),CEP350 (0.7565526),CEP63 (0.9369883),CHFR (0.4902615),CUL4B (0.6561593),DTX3L (0.5774482),EVI5 (0.9637622),HOOK2 (0.6625249),KIZ (0.88968),LATS1 (0.3514016),LIMD1 (0.5046424),MARK2 (0.8777195),MARK4 (0.9428926),MOB1B (0.9844592),MSL1 (0.3667449),MYSM1 (0.815969),PCM1 (0.4451518),RYBP (0.811168),SDCCAG8 (0.9622275),SPATC1 (0.8853305),UBE2B (0.…
Molecular_biology_cell	3	E_m_p_t_y	0	blue	SCP union	Centrosome organization$Hippo signaling$Homologous recombination DSB repair	0.000472146	0.998913	0.999997	ANKHD1 (0.8377542),ATRX (0.7716764),AXL (0.5946776),BLOC1S2 (0.5873207),CEP350 (0.7565526),CEP63 (0.9369883),EVI5 (0.9637622),HOOK2 (0.6625249),INTS3 (0.9194012),KIZ (0.88968),LATS1 (0.3514016),LIMD1 (0.5046424),MARK2 (0.8777195),MARK4 (0.9428926),MOB1B (0.9844592),PCM1 (0.4451518),POLN (0.8740793),PURA (0.8656017),RECQL5 (0.9128312),REV3L (0.2158608),SDCCAG8 (0.9622275),SPATC1 (0.8853305),SPIDR …
Molecular_biology_cell	3	E_m_p_t_y	0	blue	SCP union	Centrosome organization$Hippo signaling$Intracellular bridge abscission	0.0291143	0.93516	0.999997	ANKHD1 (0.8377542),AXL (0.5946776),BLOC1S2 (0.5873207),CEP350 (0.7565526),CEP63 (0.9369883),CHMP1B (0.8728313),EVI5 (0.9637622),EXOC1 (0.8933916),EXOC2 (0.7891356),EXOC6B (0.8874464),EXOC8 (0.7265341),HOOK2 (0.6625249),KIZ (0.88968),LATS1 (0.3514016),LIMD1 (0.5046424),MARK2 (0.8777195),MARK4 (0.9428926),MOB1B (0.9844592),PCM1 (0.4451518),PDCD6IP (0.7908738),PIK3C3 (0.9679232),RAB11FIP3 (0.482136)…
Molecular_biology_cell	3	E_m_p_t_y	0	blue	SCP union	Centrosome organization$Hippo signaling$Metaphase to anaphase checkpoint	0.00185667	0.995734	0.999997	ANAPC4 (0.6047092),ANKHD1 (0.8377542),AXL (0.5946776),BLOC1S2 (0.5873207),CCNB3 (0.8153005),CDC16 (0.6042956),CEP350 (0.7565526),CEP63 (0.9369883),CHFR (0.4902615),EVI5 (0.9637622),HOOK2 (0.6625249),KIZ (0.88968),LATS1 (0.3514016),LIMD1 (0.5046424),MARK2 (0.8777195),MARK4 (0.9428926),MOB1B (0.9844592),PCM1 (0.4451518),SDCCAG8 (0.9622275),SPATC1 (0.8853305),TAOK1 (0.8349548)
Molecular_biology_cell	3	E_m_p_t_y	0	blue	SCP union	Centrosome organization$Hippo signaling$Microtubule depolymerization, severing and catastrophe	0.00976061	0.977776	0.999997	ANKHD1 (0.8377542),AXL (0.5946776),BLOC1S2 (0.5873207),CEP350 (0.7565526),CEP63 (0.9369883),EVI5 (0.9637622),HOOK2 (0.6625249),KIN (0.7275058),KIZ (0.88968),LATS1 (0.3514016),LIMD1 (0.5046424),MARK2 (0.8777195),MARK4 (0.9428926),MOB1B (0.9844592),PCM1 (0.4451518),SDCCAG8 (0.9622275),SPAST (0.847299),SPATC1 (0.8853305)
Molecular_biology_cell	3	E_m_p_t_y	0	blue	SCP union	Centrosome organization$Hippo signaling$Microtubule nucleation and rescue	0.0147719	0.966558	0.999997	AKAP9 (0.9706515),ANKHD1 (0.8377542),AXL (0.5946776),BLOC1S2 (0.5873207),CEP350 (0.7565526),CEP63 (0.9369883),EVI5 (0.9637622),GOLGA2 (0.4902823),HOOK2 (0.6625249),KIZ (0.88968),LATS1 (0.3514016),LIMD1 (0.5046424),MARK2 (0.8777195),MARK4 (0.9428926),MOB1B (0.9844592),PCM1 (0.4451518),SDCCAG8 (0.9622275),SPATC1 (0.8853305),TUBGCP5 (0.6448861),TUBGCP6 (0.9339803)
Molecular_biology_cell	3	E_m_p_t_y	0	blue	SCP union	Centrosome organization$Hippo signaling$Mitotic spindle assembly	0.00360182	0.991741	0.999997	ANKHD1 (0.8377542),AXL (0.5946776),BLOC1S2 (0.5873207),CEP350 (0.7565526),CEP63 (0.9369883),EVI5 (0.9637622),HOOK2 (0.6625249),KIZ (0.88968),LATS1 (0.3514016),LIMD1 (0.5046424),MARK2 (0.8777195),MARK4 (0.9428926),MOB1B (0.9844592),PCM1 (0.4451518),SDCCAG8 (0.9622275),SPATC1 (0.8853305),STARD9 (0.8408623)
Molecular_biology_cell	3	E_m_p_t_y	0	blue	SCP union	Centrosome organization$Hippo signaling$Roundabout signaling	0.0180727	0.95924	0.999997	ANKHD1 (0.8377542),AXL (0.5946776),BLOC1S2 (0.5873207),CEP350 (0.7565526),CEP63 (0.9369883),EVI5 (0.9637622),HOOK2 (0.6625249),KIZ (0.88968),LATS1 (0.3514016),LIMD1 (0.5046424),MARK2 (0.8777195),MARK4 (0.9428926),MOB1B (0.9844592),PCM1 (0.4451518),SDCCAG8 (0.9622275),SPATC1 (0.8853305),SRGAP3 (0.9630592),USP33 (0.5421878)
Molecular_biology_cell	3	E_m_p_t_y	0	blue	SCP union	Centrosome organization$Histone acetylation and deactylation$Histone ubiquitination and deubiquitination	0.123125	0.753139	0.999997	BLOC1S2 (0.5873207),BRD1 (0.866695),BRPF3 (0.9020089),CEP350 (0.7565526),CEP63 (0.9369883),CHFR (0.4902615),CUL4B (0.6561593),DTX3L (0.5774482),EVI5 (0.9637622),HDAC11 (0.8389425),HDAC4 (0.8315652),HDAC5 (0.9508896),HDAC6 (0.89971),HDAC8 (0.8718904),HOOK2 (0.6625249),KANSL1 (0.7494683),KAT6A (0.6202849),KAT6B (0.86283),KAT7 (0.1076804),KAT8 (0.9057963),KIZ (0.88968),MARK2 (0.8777195),MARK4 (0.942…
Molecular_biology_cell	3	E_m_p_t_y	0	blue	SCP union	Centrosome organization$Histone methylation and demethylation$Histone ubiquitination and deubiquitination	0.154257	0.70104	0.999997	ATF7IP (0.9108709),BLOC1S2 (0.5873207),CEP350 (0.7565526),CEP63 (0.9369883),CHFR (0.4902615),CUL4B (0.6561593),DTX3L (0.5774482),EVI5 (0.9637622),HOOK2 (0.6625249),JMJD1C (0.9624052),KAT7 (0.1076804),KDM3A (0.6344866),KDM4A (0.919769),KDM4C (0.9441049),KDM4D (0.2843486),KDM5A (0.9846466),KDM5B (0.9559372),KDM6A (0.8953435),KDM6B (0.9150542),KIZ (0.88968),KMT2C (0.9320162),MARK2 (0.8777195),MARK4 …
Molecular_biology_cell	3	E_m_p_t_y	0	blue	SCP union	Centrosome organization$Histone ubiquitination and deubiquitination	0.0588091	0.873355	0.999997	BLOC1S2 (0.5873207),CEP350 (0.7565526),CEP63 (0.9369883),CHFR (0.4902615),CUL4B (0.6561593),DTX3L (0.5774482),EVI5 (0.9637622),HOOK2 (0.6625249),KIZ (0.88968),MARK2 (0.8777195),MARK4 (0.9428926),MSL1 (0.3667449),MYSM1 (0.815969),PCM1 (0.4451518),RYBP (0.811168),SDCCAG8 (0.9622275),SPATC1 (0.8853305),UBE2B (0.4833583),UBR2 (0.8777006),UBR5 (0.5034511),USP3 (0.8969495),WAC (0.5107603)
Molecular_biology_cell	3	E_m_p_t_y	0	blue	SCP union	Centrosome organization$Histone ubiquitination and deubiquitination$Homologous recombination DSB repair	0.00374937	0.991404	0.999997	ATRX (0.7716764),BLOC1S2 (0.5873207),CEP350 (0.7565526),CEP63 (0.9369883),CHFR (0.4902615),CUL4B (0.6561593),DTX3L (0.5774482),EVI5 (0.9637622),HOOK2 (0.6625249),INTS3 (0.9194012),KIZ (0.88968),MARK2 (0.8777195),MARK4 (0.9428926),MSL1 (0.3667449),MYSM1 (0.815969),PCM1 (0.4451518),POLN (0.8740793),PURA (0.8656017),RECQL5 (0.9128312),REV3L (0.2158608),RYBP (0.811168),SDCCAG8 (0.9622275),SPATC1 (0.8…
Molecular_biology_cell	3	E_m_p_t_y	0	blue	SCP union	Centrosome organization$Histone ubiquitination and deubiquitination$Interleukin 1 receptor signaling	0.103571	0.787823	0.999997	BLOC1S2 (0.5873207),CEP350 (0.7565526),CEP63 (0.9369883),CHFR (0.4902615),CUL4B (0.6561593),DTX3L (0.5774482),EVI5 (0.9637622),GADD45B (0.5191385),HOOK2 (0.6625249),IRAK4 (0.9246362),KIZ (0.88968),MARK2 (0.8777195),MARK4 (0.9428926),MSL1 (0.3667449),MYSM1 (0.815969),PCM1 (0.4451518),RYBP (0.811168),SDCCAG8 (0.9622275),SPATC1 (0.8853305),TOLLIP (0.5231136),TRAF6 (0.7217205),UBE2B (0.4833583),UBR2 …
Molecular_biology_cell	3	E_m_p_t_y	0	blue	SCP union	Centrosome organization$Histone ubiquitination and deubiquitination$Intracellular bridge abscission	0.0929232	0.807378	0.999997	BLOC1S2 (0.5873207),CEP350 (0.7565526),CEP63 (0.9369883),CHFR (0.4902615),CHMP1B (0.8728313),CUL4B (0.6561593),DTX3L (0.5774482),EVI5 (0.9637622),EXOC1 (0.8933916),EXOC2 (0.7891356),EXOC6B (0.8874464),EXOC8 (0.7265341),HOOK2 (0.6625249),KIZ (0.88968),MARK2 (0.8777195),MARK4 (0.9428926),MSL1 (0.3667449),MYSM1 (0.815969),PCM1 (0.4451518),PDCD6IP (0.7908738),PIK3C3 (0.9679232),RAB11FIP3 (0.482136),R…
Molecular_biology_cell	3	E_m_p_t_y	0	blue	SCP union	Centrosome organization$Histone ubiquitination and deubiquitination$Metaphase to anaphase checkpoint	0.00819561	0.981306	0.999997	ANAPC4 (0.6047092),BLOC1S2 (0.5873207),CCNB3 (0.8153005),CDC16 (0.6042956),CEP350 (0.7565526),CEP63 (0.9369883),CHFR (0.4902615),CUL4B (0.6561593),DTX3L (0.5774482),EVI5 (0.9637622),HOOK2 (0.6625249),KIZ (0.88968),MARK2 (0.8777195),MARK4 (0.9428926),MSL1 (0.3667449),MYSM1 (0.815969),PCM1 (0.4451518),RYBP (0.811168),SDCCAG8 (0.9622275),SPATC1 (0.8853305),TAOK1 (0.8349548),UBE2B (0.4833583),UBR2 (0…
Molecular_biology_cell	3	E_m_p_t_y	0	blue	SCP union	Centrosome organization$Histone ubiquitination and deubiquitination$Microtubule depolymerization, severing and catastrophe	0.047509	0.896378	0.999997	BLOC1S2 (0.5873207),CEP350 (0.7565526),CEP63 (0.9369883),CHFR (0.4902615),CUL4B (0.6561593),DTX3L (0.5774482),EVI5 (0.9637622),HOOK2 (0.6625249),KIN (0.7275058),KIZ (0.88968),MARK2 (0.8777195),MARK4 (0.9428926),MSL1 (0.3667449),MYSM1 (0.815969),PCM1 (0.4451518),RYBP (0.811168),SDCCAG8 (0.9622275),SPAST (0.847299),SPATC1 (0.8853305),UBE2B (0.4833583),UBR2 (0.8777006),UBR5 (0.5034511),USP3 (0.89694…
Molecular_biology_cell	3	E_m_p_t_y	0	blue	SCP union	Centrosome organization$Histone ubiquitination and deubiquitination$Microtubule nucleation and rescue	0.0609218	0.869117	0.999997	AKAP9 (0.9706515),BLOC1S2 (0.5873207),CEP350 (0.7565526),CEP63 (0.9369883),CHFR (0.4902615),CUL4B (0.6561593),DTX3L (0.5774482),EVI5 (0.9637622),GOLGA2 (0.4902823),HOOK2 (0.6625249),KIZ (0.88968),MARK2 (0.8777195),MARK4 (0.9428926),MSL1 (0.3667449),MYSM1 (0.815969),PCM1 (0.4451518),RYBP (0.811168),SDCCAG8 (0.9622275),SPATC1 (0.8853305),TUBGCP5 (0.6448861),TUBGCP6 (0.9339803),UBE2B (0.4833583),UBR…
Molecular_biology_cell	3	E_m_p_t_y	0	blue	SCP union	Centrosome organization$Histone ubiquitination and deubiquitination$Mitotic spindle assembly	0.0233756	0.947599	0.999997	BLOC1S2 (0.5873207),CEP350 (0.7565526),CEP63 (0.9369883),CHFR (0.4902615),CUL4B (0.6561593),DTX3L (0.5774482),EVI5 (0.9637622),HOOK2 (0.6625249),KIZ (0.88968),MARK2 (0.8777195),MARK4 (0.9428926),MSL1 (0.3667449),MYSM1 (0.815969),PCM1 (0.4451518),RYBP (0.811168),SDCCAG8 (0.9622275),SPATC1 (0.8853305),STARD9 (0.8408623),UBE2B (0.4833583),UBR2 (0.8777006),UBR5 (0.5034511),USP3 (0.8969495),WAC (0.510…
Molecular_biology_cell	3	E_m_p_t_y	0	blue	SCP union	Centrosome organization$Histone ubiquitination and deubiquitination$Nucleotide excision repair	0.049612	0.892047	0.999997	BLOC1S2 (0.5873207),CEP350 (0.7565526),CEP63 (0.9369883),CHFR (0.4902615),CUL4B (0.6561593),DTX3L (0.5774482),ERCC4 (0.8721486),ERCC5 (0.7742458),ERCC6 (0.9521704),EVI5 (0.9637622),GTF2H2 (0.859295),HOOK2 (0.6625249),KIZ (0.88968),MARK2 (0.8777195),MARK4 (0.9428926),MSL1 (0.3667449),MYSM1 (0.815969),PCM1 (0.4451518),RYBP (0.811168),SDCCAG8 (0.9622275),SPATC1 (0.8853305),UBE2B (0.4833583),UBR2 (0.…
Molecular_biology_cell	3	E_m_p_t_y	0	blue	SCP union	Centrosome organization$Histone ubiquitination and deubiquitination$Protein polyubiquitination	0.0155929	0.964733	0.999997	BLOC1S2 (0.5873207),CEP350 (0.7565526),CEP63 (0.9369883),CHFR (0.4902615),CUL4B (0.6561593),DTX3L (0.5774482),EVI5 (0.9637622),HOOK2 (0.6625249),KIZ (0.88968),MARK2 (0.8777195),MARK4 (0.9428926),MSL1 (0.3667449),MYSM1 (0.815969),PCM1 (0.4451518),RYBP (0.811168),SDCCAG8 (0.9622275),SPATC1 (0.8853305),UBE2B (0.4833583),UBR1 (0.8737029),UBR2 (0.8777006),UBR5 (0.5034511),USP3 (0.8969495),WAC (0.51076…
Molecular_biology_cell	3	E_m_p_t_y	0	blue	SCP union	Centrosome organization$Histone ubiquitination and deubiquitination$Roundabout signaling	0.0751735	0.841059	0.999997	BLOC1S2 (0.5873207),CEP350 (0.7565526),CEP63 (0.9369883),CHFR (0.4902615),CUL4B (0.6561593),DTX3L (0.5774482),EVI5 (0.9637622),HOOK2 (0.6625249),KIZ (0.88968),MARK2 (0.8777195),MARK4 (0.9428926),MSL1 (0.3667449),MYSM1 (0.815969),PCM1 (0.4451518),RYBP (0.811168),SDCCAG8 (0.9622275),SPATC1 (0.8853305),SRGAP3 (0.9630592),UBE2B (0.4833583),UBR2 (0.8777006),UBR5 (0.5034511),USP3 (0.8969495),USP33 (0.5…
Molecular_biology_cell	3	E_m_p_t_y	0	blue	SCP union	Centrosome organization$Homologous recombination DSB repair	0.0002217	0.99949	0.999997	ATRX (0.7716764),BLOC1S2 (0.5873207),CEP350 (0.7565526),CEP63 (0.9369883),EVI5 (0.9637622),HOOK2 (0.6625249),INTS3 (0.9194012),KIZ (0.88968),MARK2 (0.8777195),MARK4 (0.9428926),PCM1 (0.4451518),POLN (0.8740793),PURA (0.8656017),RECQL5 (0.9128312),REV3L (0.2158608),SDCCAG8 (0.9622275),SPATC1 (0.8853305),SPIDR (0.592517)
Molecular_biology_cell	3	E_m_p_t_y	0	blue	SCP union	Centrosome organization$Homologous recombination DSB repair$Intracellular bridge abscission	0.00113853	0.997382	0.999997	ATRX (0.7716764),BLOC1S2 (0.5873207),CEP350 (0.7565526),CEP63 (0.9369883),CHMP1B (0.8728313),EVI5 (0.9637622),EXOC1 (0.8933916),EXOC2 (0.7891356),EXOC6B (0.8874464),EXOC8 (0.7265341),HOOK2 (0.6625249),INTS3 (0.9194012),KIZ (0.88968),MARK2 (0.8777195),MARK4 (0.9428926),PCM1 (0.4451518),PDCD6IP (0.7908738),PIK3C3 (0.9679232),POLN (0.8740793),PURA (0.8656017),RAB11FIP3 (0.482136),RECQL5 (0.9128312),…
Molecular_biology_cell	3	E_m_p_t_y	0	blue	SCP union	Centrosome organization$Homologous recombination DSB repair$Metaphase to anaphase checkpoint	3.34541e-05	0.999923	0.999997	ANAPC4 (0.6047092),ATRX (0.7716764),BLOC1S2 (0.5873207),CCNB3 (0.8153005),CDC16 (0.6042956),CEP350 (0.7565526),CEP63 (0.9369883),CHFR (0.4902615),EVI5 (0.9637622),HOOK2 (0.6625249),INTS3 (0.9194012),KIZ (0.88968),MARK2 (0.8777195),MARK4 (0.9428926),PCM1 (0.4451518),POLN (0.8740793),PURA (0.8656017),RECQL5 (0.9128312),REV3L (0.2158608),SDCCAG8 (0.9622275),SPATC1 (0.8853305),SPIDR (0.592517),TAOK1 …
Molecular_biology_cell	3	E_m_p_t_y	0	blue	SCP union	Centrosome organization$Homologous recombination DSB repair$Microtubule depolymerization, severing and catastrophe	0.000202699	0.999533	0.999997	ATRX (0.7716764),BLOC1S2 (0.5873207),CEP350 (0.7565526),CEP63 (0.9369883),EVI5 (0.9637622),HOOK2 (0.6625249),INTS3 (0.9194012),KIN (0.7275058),KIZ (0.88968),MARK2 (0.8777195),MARK4 (0.9428926),PCM1 (0.4451518),POLN (0.8740793),PURA (0.8656017),RECQL5 (0.9128312),REV3L (0.2158608),SDCCAG8 (0.9622275),SPAST (0.847299),SPATC1 (0.8853305),SPIDR (0.592517)
Molecular_biology_cell	3	E_m_p_t_y	0	blue	SCP union	Centrosome organization$Homologous recombination DSB repair$Microtubule nucleation and rescue	0.000384708	0.999115	0.999997	AKAP9 (0.9706515),ATRX (0.7716764),BLOC1S2 (0.5873207),CEP350 (0.7565526),CEP63 (0.9369883),EVI5 (0.9637622),GOLGA2 (0.4902823),HOOK2 (0.6625249),INTS3 (0.9194012),KIZ (0.88968),MARK2 (0.8777195),MARK4 (0.9428926),PCM1 (0.4451518),POLN (0.8740793),PURA (0.8656017),RECQL5 (0.9128312),REV3L (0.2158608),SDCCAG8 (0.9622275),SPATC1 (0.8853305),SPIDR (0.592517),TUBGCP5 (0.6448861),TUBGCP6 (0.9339803)
Molecular_biology_cell	3	E_m_p_t_y	0	blue	SCP union	Centrosome organization$Homologous recombination DSB repair$Mitotic spindle assembly	5.71483e-05	0.999868	0.999997	ATRX (0.7716764),BLOC1S2 (0.5873207),CEP350 (0.7565526),CEP63 (0.9369883),EVI5 (0.9637622),HOOK2 (0.6625249),INTS3 (0.9194012),KIZ (0.88968),MARK2 (0.8777195),MARK4 (0.9428926),PCM1 (0.4451518),POLN (0.8740793),PURA (0.8656017),RECQL5 (0.9128312),REV3L (0.2158608),SDCCAG8 (0.9622275),SPATC1 (0.8853305),SPIDR (0.592517),STARD9 (0.8408623)
Molecular_biology_cell	3	E_m_p_t_y	0	blue	SCP union	Centrosome organization$Homologous recombination DSB repair$Non-homologous end joining DSB repair	0.000951435	0.997812	0.999997	APLF (0.9348798),ATRX (0.7716764),BLOC1S2 (0.5873207),CEP350 (0.7565526),CEP63 (0.9369883),DCLRE1C (0.9454923),EVI5 (0.9637622),HOOK2 (0.6625249),INTS3 (0.9194012),KIZ (0.88968),MARK2 (0.8777195),MARK4 (0.9428926),NHEJ1 (0.7392375),PCM1 (0.4451518),POLL (0.6858149),POLM (0.7108654),POLN (0.8740793),PURA (0.8656017),RECQL5 (0.9128312),REV3L (0.2158608),SDCCAG8 (0.9622275),SPATC1 (0.8853305),SPIDR …
Molecular_biology_cell	3	E_m_p_t_y	0	blue	SCP union	Centrosome organization$Homologous recombination DSB repair$Roundabout signaling	0.000434953	0.998999	0.999997	ATRX (0.7716764),BLOC1S2 (0.5873207),CEP350 (0.7565526),CEP63 (0.9369883),EVI5 (0.9637622),HOOK2 (0.6625249),INTS3 (0.9194012),KIZ (0.88968),MARK2 (0.8777195),MARK4 (0.9428926),PCM1 (0.4451518),POLN (0.8740793),PURA (0.8656017),RECQL5 (0.9128312),REV3L (0.2158608),SDCCAG8 (0.9622275),SPATC1 (0.8853305),SPIDR (0.592517),SRGAP3 (0.9630592),USP33 (0.5421878)
Molecular_biology_cell	3	E_m_p_t_y	0	blue	SCP union	Centrosome organization$Homologous recombination DSB repair$Single strand annealing DSB repair	0.000345687	0.999204	0.999997	ATRX (0.7716764),BLOC1S2 (0.5873207),CEP350 (0.7565526),CEP63 (0.9369883),EVI5 (0.9637622),HOOK2 (0.6625249),INTS3 (0.9194012),KIZ (0.88968),MARK2 (0.8777195),MARK4 (0.9428926),PCM1 (0.4451518),POLN (0.8740793),PURA (0.8656017),RAD52 (0.9096752),RECQL5 (0.9128312),REV3L (0.2158608),SDCCAG8 (0.9622275),SPATC1 (0.8853305),SPIDR (0.592517)
Molecular_biology_cell	3	E_m_p_t_y	0	blue	SCP union	Centrosome organization$Homologous recombination DSB repair$Sister chromatid cohesion	4.0794e-05	0.999906	0.999997	ATRX (0.7716764),BLOC1S2 (0.5873207),CEP350 (0.7565526),CEP63 (0.9369883),ESCO1 (0.4539256),EVI5 (0.9637622),HOOK2 (0.6625249),INTS3 (0.9194012),KIZ (0.88968),MARK2 (0.8777195),MARK4 (0.9428926),MAU2 (0.7732319),NIPBL (0.8134605),PCM1 (0.4451518),POLN (0.8740793),PURA (0.8656017),REC8 (0.9597477),RECQL5 (0.9128312),REV3L (0.2158608),SDCCAG8 (0.9622275),SPATC1 (0.8853305),SPIDR (0.592517),WAPL (0.…
Molecular_biology_cell	3	E_m_p_t_y	0	blue	SCP union	Centrosome organization$Homologous recombination DSB repair$Telomere replication	0.00133699	0.996926	0.999997	ATRX (0.7716764),BLOC1S2 (0.5873207),CEP350 (0.7565526),CEP63 (0.9369883),CTC1 (0.7295151),EVI5 (0.9637622),HOOK2 (0.6625249),INTS3 (0.9194012),KIZ (0.88968),MARK2 (0.8777195),MARK4 (0.9428926),PCM1 (0.4451518),POLN (0.8740793),POT1 (0.4247459),PURA (0.8656017),RECQL5 (0.9128312),REV3L (0.2158608),SDCCAG8 (0.9622275),SPATC1 (0.8853305),SPIDR (0.592517),TEP1 (0.9222908),TERC (0.5979279),TERF1 (0.7…
Molecular_biology_cell	3	E_m_p_t_y	0	blue	SCP union	Centrosome organization$Intracellular bridge abscission	0.0234741	0.947384	0.999997	BLOC1S2 (0.5873207),CEP350 (0.7565526),CEP63 (0.9369883),CHMP1B (0.8728313),EVI5 (0.9637622),EXOC1 (0.8933916),EXOC2 (0.7891356),EXOC6B (0.8874464),EXOC8 (0.7265341),HOOK2 (0.6625249),KIZ (0.88968),MARK2 (0.8777195),MARK4 (0.9428926),PCM1 (0.4451518),PDCD6IP (0.7908738),PIK3C3 (0.9679232),RAB11FIP3 (0.482136),SDCCAG8 (0.9622275),SPATC1 (0.8853305)
Molecular_biology_cell	3	E_m_p_t_y	0	blue	SCP union	Centrosome organization$Intracellular bridge abscission$Late endosome dynamics	0.0801645	0.831449	0.999997	BLOC1S2 (0.5873207),CEP350 (0.7565526),CEP63 (0.9369883),CHMP1B (0.8728313),EVI5 (0.9637622),EXOC1 (0.8933916),EXOC2 (0.7891356),EXOC6B (0.8874464),EXOC8 (0.7265341),FYCO1 (0.6560173),HOOK2 (0.6625249),KIZ (0.88968),LAMTOR3 (0.5700097),LYST (0.8042996),MARK2 (0.8777195),MARK4 (0.9428926),PCM1 (0.4451518),PDCD6IP (0.7908738),PIK3C3 (0.9679232),RAB11FIP3 (0.482136),RAB9A (0.6045549),RILP (0.6910113…
Molecular_biology_cell	3	E_m_p_t_y	0	blue	SCP union	Centrosome organization$Intracellular bridge abscission$Metaphase to anaphase checkpoint	0.00410183	0.9906	0.999997	ANAPC4 (0.6047092),BLOC1S2 (0.5873207),CCNB3 (0.8153005),CDC16 (0.6042956),CEP350 (0.7565526),CEP63 (0.9369883),CHFR (0.4902615),CHMP1B (0.8728313),EVI5 (0.9637622),EXOC1 (0.8933916),EXOC2 (0.7891356),EXOC6B (0.8874464),EXOC8 (0.7265341),HOOK2 (0.6625249),KIZ (0.88968),MARK2 (0.8777195),MARK4 (0.9428926),PCM1 (0.4451518),PDCD6IP (0.7908738),PIK3C3 (0.9679232),RAB11FIP3 (0.482136),SDCCAG8 (0.96222…
Molecular_biology_cell	3	E_m_p_t_y	0	blue	SCP union	Centrosome organization$Intracellular bridge abscission$Microtubule depolymerization, severing and catastrophe	0.0190955	0.956984	0.999997	BLOC1S2 (0.5873207),CEP350 (0.7565526),CEP63 (0.9369883),CHMP1B (0.8728313),EVI5 (0.9637622),EXOC1 (0.8933916),EXOC2 (0.7891356),EXOC6B (0.8874464),EXOC8 (0.7265341),HOOK2 (0.6625249),KIN (0.7275058),KIZ (0.88968),MARK2 (0.8777195),MARK4 (0.9428926),PCM1 (0.4451518),PDCD6IP (0.7908738),PIK3C3 (0.9679232),RAB11FIP3 (0.482136),SDCCAG8 (0.9622275),SPAST (0.847299),SPATC1 (0.8853305)
Molecular_biology_cell	3	E_m_p_t_y	0	blue	SCP union	Centrosome organization$Intracellular bridge abscission$Microtubule nucleation and rescue	0.0266456	0.940491	0.999997	AKAP9 (0.9706515),BLOC1S2 (0.5873207),CEP350 (0.7565526),CEP63 (0.9369883),CHMP1B (0.8728313),EVI5 (0.9637622),EXOC1 (0.8933916),EXOC2 (0.7891356),EXOC6B (0.8874464),EXOC8 (0.7265341),GOLGA2 (0.4902823),HOOK2 (0.6625249),KIZ (0.88968),MARK2 (0.8777195),MARK4 (0.9428926),PCM1 (0.4451518),PDCD6IP (0.7908738),PIK3C3 (0.9679232),RAB11FIP3 (0.482136),SDCCAG8 (0.9622275),SPATC1 (0.8853305),TUBGCP5 (0.6…
Molecular_biology_cell	3	E_m_p_t_y	0	blue	SCP union	Centrosome organization$Intracellular bridge abscission$Mitotic spindle assembly	0.00808193	0.981563	0.999997	BLOC1S2 (0.5873207),CEP350 (0.7565526),CEP63 (0.9369883),CHMP1B (0.8728313),EVI5 (0.9637622),EXOC1 (0.8933916),EXOC2 (0.7891356),EXOC6B (0.8874464),EXOC8 (0.7265341),HOOK2 (0.6625249),KIZ (0.88968),MARK2 (0.8777195),MARK4 (0.9428926),PCM1 (0.4451518),PDCD6IP (0.7908738),PIK3C3 (0.9679232),RAB11FIP3 (0.482136),SDCCAG8 (0.9622275),SPATC1 (0.8853305),STARD9 (0.8408623)
Molecular_biology_cell	3	E_m_p_t_y	0	blue	SCP union	Centrosome organization$Intracellular bridge abscission$Multivesicular body dynamics	0.0464655	0.898534	0.999997	BLOC1S2 (0.5873207),CEP350 (0.7565526),CEP63 (0.9369883),CHMP1B (0.8728313),CHMP5 (0.2748885),EVI5 (0.9637622),EXOC1 (0.8933916),EXOC2 (0.7891356),EXOC6B (0.8874464),EXOC8 (0.7265341),HOOK2 (0.6625249),KIZ (0.88968),LRRK1 (0.9416522),MARK2 (0.8777195),MARK4 (0.9428926),PCM1 (0.4451518),PDCD6IP (0.7908738),PIK3C3 (0.9679232),PIKFYVE (0.6907486),RAB11FIP3 (0.482136),SDCCAG8 (0.9622275),SPATC1 (0.88…
Molecular_biology_cell	3	E_m_p_t_y	0	blue	SCP union	Centrosome organization$Intracellular bridge abscission$Recycling endosome dynamics	0.0414587	0.908953	0.999997	ACAP1 (0.4746736),BLOC1S2 (0.5873207),CEP350 (0.7565526),CEP63 (0.9369883),CHMP1B (0.8728313),CYTH2 (0.8817241),EVI5 (0.9637622),EXOC1 (0.8933916),EXOC2 (0.7891356),EXOC6B (0.8874464),EXOC8 (0.7265341),HOOK2 (0.6625249),KIF16B (0.4189274),KIZ (0.88968),MARK2 (0.8777195),MARK4 (0.9428926),PCM1 (0.4451518),PDCD6IP (0.7908738),PIK3C3 (0.9679232),PSD (0.9041023),RAB11FIP1 (0.5818275),RAB11FIP3 (0.482…
Molecular_biology_cell	3	E_m_p_t_y	0	blue	SCP union	Centrosome organization$Intracellular bridge abscission$Roundabout signaling	0.0328576	0.927134	0.999997	BLOC1S2 (0.5873207),CEP350 (0.7565526),CEP63 (0.9369883),CHMP1B (0.8728313),EVI5 (0.9637622),EXOC1 (0.8933916),EXOC2 (0.7891356),EXOC6B (0.8874464),EXOC8 (0.7265341),HOOK2 (0.6625249),KIZ (0.88968),MARK2 (0.8777195),MARK4 (0.9428926),PCM1 (0.4451518),PDCD6IP (0.7908738),PIK3C3 (0.9679232),RAB11FIP3 (0.482136),SDCCAG8 (0.9622275),SPATC1 (0.8853305),SRGAP3 (0.9630592),USP33 (0.5421878)
Molecular_biology_cell	3	E_m_p_t_y	0	blue	SCP union	Centrosome organization$Metaphase to anaphase checkpoint	0.000966581	0.997777	0.999997	ANAPC4 (0.6047092),BLOC1S2 (0.5873207),CCNB3 (0.8153005),CDC16 (0.6042956),CEP350 (0.7565526),CEP63 (0.9369883),CHFR (0.4902615),EVI5 (0.9637622),HOOK2 (0.6625249),KIZ (0.88968),MARK2 (0.8777195),MARK4 (0.9428926),PCM1 (0.4451518),SDCCAG8 (0.9622275),SPATC1 (0.8853305),TAOK1 (0.8349548)
Molecular_biology_cell	3	E_m_p_t_y	0	blue	SCP union	Centrosome organization$Metaphase to anaphase checkpoint$Microtubule depolymerization, severing and catastrophe	0.000860691	0.99802	0.999997	ANAPC4 (0.6047092),BLOC1S2 (0.5873207),CCNB3 (0.8153005),CDC16 (0.6042956),CEP350 (0.7565526),CEP63 (0.9369883),CHFR (0.4902615),EVI5 (0.9637622),HOOK2 (0.6625249),KIN (0.7275058),KIZ (0.88968),MARK2 (0.8777195),MARK4 (0.9428926),PCM1 (0.4451518),SDCCAG8 (0.9622275),SPAST (0.847299),SPATC1 (0.8853305),TAOK1 (0.8349548)
Molecular_biology_cell	3	E_m_p_t_y	0	blue	SCP union	Centrosome organization$Metaphase to anaphase checkpoint$Microtubule nucleation and rescue	0.00154858	0.996441	0.999997	AKAP9 (0.9706515),ANAPC4 (0.6047092),BLOC1S2 (0.5873207),CCNB3 (0.8153005),CDC16 (0.6042956),CEP350 (0.7565526),CEP63 (0.9369883),CHFR (0.4902615),EVI5 (0.9637622),GOLGA2 (0.4902823),HOOK2 (0.6625249),KIZ (0.88968),MARK2 (0.8777195),MARK4 (0.9428926),PCM1 (0.4451518),SDCCAG8 (0.9622275),SPATC1 (0.8853305),TAOK1 (0.8349548),TUBGCP5 (0.6448861),TUBGCP6 (0.9339803)
Molecular_biology_cell	3	E_m_p_t_y	0	blue	SCP union	Centrosome organization$Metaphase to anaphase checkpoint$Mitotic spindle assembly	0.000311743	0.999282	0.999997	ANAPC4 (0.6047092),BLOC1S2 (0.5873207),CCNB3 (0.8153005),CDC16 (0.6042956),CEP350 (0.7565526),CEP63 (0.9369883),CHFR (0.4902615),EVI5 (0.9637622),HOOK2 (0.6625249),KIZ (0.88968),MARK2 (0.8777195),MARK4 (0.9428926),PCM1 (0.4451518),SDCCAG8 (0.9622275),SPATC1 (0.8853305),STARD9 (0.8408623),TAOK1 (0.8349548)
Molecular_biology_cell	3	E_m_p_t_y	0	blue	SCP union	Centrosome organization$Metaphase to anaphase checkpoint$Roundabout signaling	0.00179437	0.995877	0.999997	ANAPC4 (0.6047092),BLOC1S2 (0.5873207),CCNB3 (0.8153005),CDC16 (0.6042956),CEP350 (0.7565526),CEP63 (0.9369883),CHFR (0.4902615),EVI5 (0.9637622),HOOK2 (0.6625249),KIZ (0.88968),MARK2 (0.8777195),MARK4 (0.9428926),PCM1 (0.4451518),SDCCAG8 (0.9622275),SPATC1 (0.8853305),SRGAP3 (0.9630592),TAOK1 (0.8349548),USP33 (0.5421878)
Molecular_biology_cell	3	E_m_p_t_y	0	blue	SCP union	Centrosome organization$Metaphase to anaphase checkpoint$Sister chromatid cohesion	0.000175113	0.999597	0.999997	ANAPC4 (0.6047092),BLOC1S2 (0.5873207),CCNB3 (0.8153005),CDC16 (0.6042956),CEP350 (0.7565526),CEP63 (0.9369883),CHFR (0.4902615),ESCO1 (0.4539256),EVI5 (0.9637622),HOOK2 (0.6625249),KIZ (0.88968),MARK2 (0.8777195),MARK4 (0.9428926),MAU2 (0.7732319),NIPBL (0.8134605),PCM1 (0.4451518),REC8 (0.9597477),SDCCAG8 (0.9622275),SPATC1 (0.8853305),TAOK1 (0.8349548),WAPL (0.2467493)
Molecular_biology_cell	3	E_m_p_t_y	0	blue	SCP union	Centrosome organization$Metaphase to anaphase checkpoint$Sister chromatid segregation	0.000830464	0.99809	0.999997	ANAPC4 (0.6047092),BLOC1S2 (0.5873207),CCNB3 (0.8153005),CDC16 (0.6042956),CEP350 (0.7565526),CEP63 (0.9369883),CHFR (0.4902615),EVI5 (0.9637622),HOOK2 (0.6625249),KIZ (0.88968),MARK2 (0.8777195),MARK4 (0.9428926),PCM1 (0.4451518),SDCCAG8 (0.9622275),SPATC1 (0.8853305),TAOK1 (0.8349548),WAPL (0.2467493)
Molecular_biology_cell	3	E_m_p_t_y	0	blue	SCP union	Centrosome organization$Microtubule depolymerization, severing and catastrophe	0.00587736	0.986558	0.999997	BLOC1S2 (0.5873207),CEP350 (0.7565526),CEP63 (0.9369883),EVI5 (0.9637622),HOOK2 (0.6625249),KIN (0.7275058),KIZ (0.88968),MARK2 (0.8777195),MARK4 (0.9428926),PCM1 (0.4451518),SDCCAG8 (0.9622275),SPAST (0.847299),SPATC1 (0.8853305)
Molecular_biology_cell	3	E_m_p_t_y	0	blue	SCP union	Centrosome organization$Microtubule depolymerization, severing and catastrophe$Microtubule destabilization	0.00497142	0.988618	0.999997	BLOC1S2 (0.5873207),CEP350 (0.7565526),CEP63 (0.9369883),EVI5 (0.9637622),GSK3B (0.754012),HOOK2 (0.6625249),KIN (0.7275058),KIZ (0.88968),MARK2 (0.8777195),MARK4 (0.9428926),PCM1 (0.4451518),SDCCAG8 (0.9622275),SPAST (0.847299),SPATC1 (0.8853305)
Molecular_biology_cell	3	E_m_p_t_y	0	blue	SCP union	Centrosome organization$Microtubule depolymerization, severing and catastrophe$Microtubule nucleation and rescue	0.00841108	0.980819	0.999997	AKAP9 (0.9706515),BLOC1S2 (0.5873207),CEP350 (0.7565526),CEP63 (0.9369883),EVI5 (0.9637622),GOLGA2 (0.4902823),HOOK2 (0.6625249),KIN (0.7275058),KIZ (0.88968),MARK2 (0.8777195),MARK4 (0.9428926),PCM1 (0.4451518),SDCCAG8 (0.9622275),SPAST (0.847299),SPATC1 (0.8853305),TUBGCP5 (0.6448861),TUBGCP6 (0.9339803)
Molecular_biology_cell	3	E_m_p_t_y	0	blue	SCP union	Centrosome organization$Microtubule depolymerization, severing and catastrophe$Mitotic spindle assembly	0.0015902	0.996345	0.999997	BLOC1S2 (0.5873207),CEP350 (0.7565526),CEP63 (0.9369883),EVI5 (0.9637622),HOOK2 (0.6625249),KIN (0.7275058),KIZ (0.88968),MARK2 (0.8777195),MARK4 (0.9428926),PCM1 (0.4451518),SDCCAG8 (0.9622275),SPAST (0.847299),SPATC1 (0.8853305),STARD9 (0.8408623)
Molecular_biology_cell	3	E_m_p_t_y	0	blue	SCP union	Centrosome organization$Microtubule depolymerization, severing and catastrophe$Roundabout signaling	0.0100943	0.977025	0.999997	BLOC1S2 (0.5873207),CEP350 (0.7565526),CEP63 (0.9369883),EVI5 (0.9637622),HOOK2 (0.6625249),KIN (0.7275058),KIZ (0.88968),MARK2 (0.8777195),MARK4 (0.9428926),PCM1 (0.4451518),SDCCAG8 (0.9622275),SPAST (0.847299),SPATC1 (0.8853305),SRGAP3 (0.9630592),USP33 (0.5421878)
Molecular_biology_cell	3	E_m_p_t_y	0	blue	SCP union	Centrosome organization$Microtubule nucleation and rescue	0.0100943	0.977025	0.999997	AKAP9 (0.9706515),BLOC1S2 (0.5873207),CEP350 (0.7565526),CEP63 (0.9369883),EVI5 (0.9637622),GOLGA2 (0.4902823),HOOK2 (0.6625249),KIZ (0.88968),MARK2 (0.8777195),MARK4 (0.9428926),PCM1 (0.4451518),SDCCAG8 (0.9622275),SPATC1 (0.8853305),TUBGCP5 (0.6448861),TUBGCP6 (0.9339803)
Molecular_biology_cell	3	E_m_p_t_y	0	blue	SCP union	Centrosome organization$Microtubule nucleation and rescue$Mitotic spindle assembly	0.00507478	0.988383	0.999997	AKAP9 (0.9706515),BLOC1S2 (0.5873207),CEP350 (0.7565526),CEP63 (0.9369883),EVI5 (0.9637622),GOLGA2 (0.4902823),HOOK2 (0.6625249),KIZ (0.88968),MARK2 (0.8777195),MARK4 (0.9428926),PCM1 (0.4451518),SDCCAG8 (0.9622275),SPATC1 (0.8853305),STARD9 (0.8408623),TUBGCP5 (0.6448861),TUBGCP6 (0.9339803)
Molecular_biology_cell	3	E_m_p_t_y	0	blue	SCP union	Centrosome organization$Microtubule nucleation and rescue$Roundabout signaling	0.0159128	0.964023	0.999997	AKAP9 (0.9706515),BLOC1S2 (0.5873207),CEP350 (0.7565526),CEP63 (0.9369883),EVI5 (0.9637622),GOLGA2 (0.4902823),HOOK2 (0.6625249),KIZ (0.88968),MARK2 (0.8777195),MARK4 (0.9428926),PCM1 (0.4451518),SDCCAG8 (0.9622275),SPATC1 (0.8853305),SRGAP3 (0.9630592),TUBGCP5 (0.6448861),TUBGCP6 (0.9339803),USP33 (0.5421878)
Molecular_biology_cell	3	E_m_p_t_y	0	blue	SCP union	Centrosome organization$Microtubule plus-end tracking$Mitotic spindle assembly	0.00100567	0.997687	0.999997	BLOC1S2 (0.5873207),CEP350 (0.7565526),CEP63 (0.9369883),EVI5 (0.9637622),HOOK2 (0.6625249),KIZ (0.88968),MARK2 (0.8777195),MARK4 (0.9428926),PAFAH1B1 (0.544369),PCM1 (0.4451518),SDCCAG8 (0.9622275),SPATC1 (0.8853305),STARD9 (0.8408623)
Molecular_biology_cell	3	E_m_p_t_y	0	blue	SCP union	Centrosome organization$Mitotic spindle assembly	0.00174982	0.995979	0.999997	BLOC1S2 (0.5873207),CEP350 (0.7565526),CEP63 (0.9369883),EVI5 (0.9637622),HOOK2 (0.6625249),KIZ (0.88968),MARK2 (0.8777195),MARK4 (0.9428926),PCM1 (0.4451518),SDCCAG8 (0.9622275),SPATC1 (0.8853305),STARD9 (0.8408623)
Molecular_biology_cell	3	E_m_p_t_y	0	blue	SCP union	Centrosome organization$Mitotic spindle assembly$Roundabout signaling	0.00343119	0.992131	0.999997	BLOC1S2 (0.5873207),CEP350 (0.7565526),CEP63 (0.9369883),EVI5 (0.9637622),HOOK2 (0.6625249),KIZ (0.88968),MARK2 (0.8777195),MARK4 (0.9428926),PCM1 (0.4451518),SDCCAG8 (0.9622275),SPATC1 (0.8853305),SRGAP3 (0.9630592),STARD9 (0.8408623),USP33 (0.5421878)
Molecular_biology_cell	3	E_m_p_t_y	0	blue	SCP union	Centrosome organization$Roundabout signaling	0.0120956	0.972533	0.999997	BLOC1S2 (0.5873207),CEP350 (0.7565526),CEP63 (0.9369883),EVI5 (0.9637622),HOOK2 (0.6625249),KIZ (0.88968),MARK2 (0.8777195),MARK4 (0.9428926),PCM1 (0.4451518),SDCCAG8 (0.9622275),SPATC1 (0.8853305),SRGAP3 (0.9630592),USP33 (0.5421878)
Molecular_biology_cell	3	E_m_p_t_y	0	blue	SCP union	Centrosome separation$Eukaryotic kinetochore dynamics$Mitotic spindle assembly	1.3928e-05	0.999968	0.999997	CROCC (0.8277805),MIS18BP1 (0.2682362),SENP6 (0.6550739),STARD9 (0.8408623),STK3 (0.5946223),SUGT1 (0.2686419)
Molecular_biology_cell	3	E_m_p_t_y	0	blue	SCP union	Centrosome separation$Metaphase to anaphase checkpoint$Mitotic spindle assembly	0.00119801	0.997245	0.999997	ANAPC4 (0.6047092),CCNB3 (0.8153005),CDC16 (0.6042956),CHFR (0.4902615),CROCC (0.8277805),STARD9 (0.8408623),STK3 (0.5946223),TAOK1 (0.8349548)
Molecular_biology_cell	3	E_m_p_t_y	0	blue	SCP union	Centrosome separation$Metaphase to anaphase checkpoint$Sister chromatid segregation	0.00472152	0.989187	0.999997	ANAPC4 (0.6047092),CCNB3 (0.8153005),CDC16 (0.6042956),CHFR (0.4902615),CROCC (0.8277805),STK3 (0.5946223),TAOK1 (0.8349548),WAPL (0.2467493)
Molecular_biology_cell	3	E_m_p_t_y	0	blue	SCP union	Centrosome separation$Microtubule nucleation and rescue$Mitotic spindle assembly	0.0201053	0.954761	0.999997	AKAP9 (0.9706515),CROCC (0.8277805),GOLGA2 (0.4902823),STARD9 (0.8408623),STK3 (0.5946223),TUBGCP5 (0.6448861),TUBGCP6 (0.9339803)
Molecular_biology_cell	3	E_m_p_t_y	0	blue	SCP union	Centrosome separation$Microtubule plus-end tracking$Mitotic spindle assembly	0.00333236	0.992356	0.999997	CROCC (0.8277805),PAFAH1B1 (0.544369),STARD9 (0.8408623),STK3 (0.5946223)
Molecular_biology_cell	3	E_m_p_t_y	0	blue	SCP union	Centrosome separation$Mitotic spindle assembly	0.00779337	0.982215	0.999997	CROCC (0.8277805),STARD9 (0.8408623),STK3 (0.5946223)
Molecular_biology_cell	3	E_m_p_t_y	0	blue	SCP union	Centrosome separation$Mitotic spindle assembly$Sister chromatid segregation	0.00746839	0.98295	0.999997	CROCC (0.8277805),STARD9 (0.8408623),STK3 (0.5946223),WAPL (0.2467493)
Molecular_biology_cell	3	E_m_p_t_y	0	blue	SCP union	Centrosome separation$Sister chromatid cohesion$Sister chromatid segregation	0.00340467	0.992191	0.999997	CROCC (0.8277805),ESCO1 (0.4539256),MAU2 (0.7732319),NIPBL (0.8134605),REC8 (0.9597477),STK3 (0.5946223),WAPL (0.2467493)
Molecular_biology_cell	3	E_m_p_t_y	0	blue	SCP union	Centrosome separation$Sister chromatid segregation	0.0411251	0.909651	0.999997	CROCC (0.8277805),STK3 (0.5946223),WAPL (0.2467493)
Molecular_biology_cell	3	E_m_p_t_y	0	blue	SCP union	Chaperone mediated protein folding in ER$Cytoplasmic core snRNP assembly$Translation initiation	1.48639e-06	0.999997	0.999997	EIF2S3 (0.2150164),EIF3E (0.7183499),EIF4A2 (0.5062452),EIF5A2 (0.1607562),ERO1B (0.7797899),FKBP14 (0.9742011),GEMIN7 (0.9335238),PCBP2 (0.559292),TIAL1 (0.7373037)
Molecular_biology_cell	3	E_m_p_t_y	0	blue	SCP union	Chaperone mediated protein folding in ER$Endoplasmic reticulum quality control system$ER unfolded protein response pathway	0.00201879	0.995362	0.999997	ATF6 (0.8227749),DNAJB12 (0.1648745),ERO1B (0.7797899),FKBP14 (0.9742011),GET4 (0.3336778),MARCH6 (0.9775316),NPLOC4 (0.8285054),RNF139 (0.4616936),SARAF (0.9138371),SYVN1 (0.2502421),TMEM129 (0.5329452)
Molecular_biology_cell	3	E_m_p_t_y	0	blue	SCP union	Chaperone mediated protein folding in ER$ER unfolded protein response pathway	0.00437627	0.989974	0.999997	ATF6 (0.8227749),ERO1B (0.7797899),FKBP14 (0.9742011)
Molecular_biology_cell	3	E_m_p_t_y	0	blue	SCP union	Chaperone mediated protein folding in ER$ER unfolded protein response pathway$Procollagen processing in the ER	0.00746839	0.98295	0.999997	ATF6 (0.8227749),ERO1B (0.7797899),FKBP14 (0.9742011),SERPINH1 (0.5169989)
Molecular_biology_cell	3	E_m_p_t_y	0	blue	SCP union	Chaperone mediated protein folding in ER$ER unfolded protein response pathway$Translation initiation	5.94015e-05	0.999863	0.999997	ATF6 (0.8227749),EIF2S3 (0.2150164),EIF3E (0.7183499),EIF4A2 (0.5062452),EIF5A2 (0.1607562),ERO1B (0.7797899),FKBP14 (0.9742011),PCBP2 (0.559292),TIAL1 (0.7373037)
Molecular_biology_cell	3	E_m_p_t_y	0	blue	SCP union	Chaperone mediated protein folding in ER$Mammalian target of rapamycin signaling pathway$Translation initiation	0.00356379	0.991828	0.999997	AKT3 (0.9109742),CRTC1 (0.9467928),DEPTOR (0.8841847),EIF2S3 (0.2150164),EIF3E (0.7183499),EIF4A2 (0.5062452),EIF5A2 (0.1607562),ERO1B (0.7797899),FKBP14 (0.9742011),PCBP2 (0.559292),PIK3R1 (0.8490936),RICTOR (0.6033189),TAS2R63P (0.5025939),TIAL1 (0.7373037),TSC1 (0.7637623),TSC2 (0.8280956)
Molecular_biology_cell	3	E_m_p_t_y	0	blue	SCP union	Chaperone mediated protein folding in ER$Procollagen processing in the ER	0.0103577	0.976433	0.999997	ERO1B (0.7797899),FKBP14 (0.9742011),SERPINH1 (0.5169989)
Molecular_biology_cell	3	E_m_p_t_y	0	blue	SCP union	Chaperone mediated protein folding in ER$Procollagen processing in the ER$Translation initiation	0.000125919	0.99971	0.999997	EIF2S3 (0.2150164),EIF3E (0.7183499),EIF4A2 (0.5062452),EIF5A2 (0.1607562),ERO1B (0.7797899),FKBP14 (0.9742011),PCBP2 (0.559292),SERPINH1 (0.5169989),TIAL1 (0.7373037)
Molecular_biology_cell	3	E_m_p_t_y	0	blue	SCP union	Chaperone mediated protein folding in ER$Small ribosomal subunit organization$Translation initiation	1.81563e-05	0.999958	0.999997	EIF2S3 (0.2150164),EIF3E (0.7183499),EIF4A2 (0.5062452),EIF5A2 (0.1607562),ERO1B (0.7797899),FKBP14 (0.9742011),PCBP2 (0.559292),RPS13 (0.525037),RPS27 (0.6670403),RPS3A (0.5610814),RPS4X (0.4451118),RPS4Y1 (0.5488511),TIAL1 (0.7373037)
Molecular_biology_cell	3	E_m_p_t_y	0	blue	SCP union	Chaperone mediated protein folding in ER$Target RNA degradation, inhibition or destabilization by RICS or RITS$Translation initiation	0.00356379	0.991828	0.999997	AGO3 (0.9819511),AGO4 (0.9722405),DICER1 (0.8308411),EIF2S3 (0.2150164),EIF3E (0.7183499),EIF4A2 (0.5062452),EIF5A2 (0.1607562),ERO1B (0.7797899),FKBP14 (0.9742011),FXR1 (0.7920385),PCBP2 (0.559292),PIWIL2 (0.9256293),RC3H1 (0.5404617),TARBP1 (0.7843464),TIAL1 (0.7373037),TNRC6C (0.9118384)
Molecular_biology_cell	3	E_m_p_t_y	0	blue	SCP union	Chaperone mediated protein folding in ER$Translation elongation$Translation initiation	1.26507e-05	0.999971	0.999997	EIF2S3 (0.2150164),EIF3E (0.7183499),EIF4A2 (0.5062452),EIF5A2 (0.1607562),ERO1B (0.7797899),FKBP14 (0.9742011),PCBP2 (0.559292),SECISBP2 (0.3417249),TIAL1 (0.7373037)
Molecular_biology_cell	3	E_m_p_t_y	0	blue	SCP union	Chaperone mediated protein folding in ER$Translation initiation	7.83653e-05	0.99982	0.999997	EIF2S3 (0.2150164),EIF3E (0.7183499),EIF4A2 (0.5062452),EIF5A2 (0.1607562),ERO1B (0.7797899),FKBP14 (0.9742011),PCBP2 (0.559292),TIAL1 (0.7373037)
Molecular_biology_cell	3	E_m_p_t_y	0	blue	SCP union	Chloride transmembrane transport$Drug and toxin export via multidrug resistance-associated proteins$Hydrogen transmembrane transport	2.72337	0.00189073	0.234451	ABCA3 (0.6603716),ABCB6 (0.7700912),ABCC10 (0.8080792),ABCC2 (0.8553583),ABCC5 (0.7894635),ABCC6 (0.7697185),ASIC4 (0.7333047),BEST1 (0.478158),CLCN2 (0.4572989),CLCN7 (0.4936778),HVCN1 (0.5581949),SLC10A2 (0.8482513),SLC22A1 (0.7322158),SLC26A1 (0.6947144),SLC26A2 (0.5803285),SLC26A8 (0.8315608)
Molecular_biology_cell	3	E_m_p_t_y	0	blue	SCP union	Chloride transmembrane transport$Drug and toxin export via multidrug resistance-associated proteins$Sodium transmembrane transport	3.00282	0.00099354	0.153999	ABCA3 (0.6603716),ABCB6 (0.7700912),ABCC10 (0.8080792),ABCC2 (0.8553583),ABCC5 (0.7894635),ABCC6 (0.7697185),ASIC3 (0.8699601),ASIC4 (0.7333047),BEST1 (0.478158),CLCN2 (0.4572989),CLCN7 (0.4936778),SLC10A2 (0.8482513),SLC22A1 (0.7322158),SLC26A1 (0.6947144),SLC26A2 (0.5803285),SLC26A8 (0.8315608),SLC5A5 (0.7269049),SLC6A13 (0.7758688),SLC9A8 (0.819617),TPCN1 (0.9181569)
Molecular_biology_cell	3	E_m_p_t_y	0	blue	SCP union	Chloride transmembrane transport$Early endosome dynamics	1.3822	0.0414765	0.998656	AKTIP (0.8008931),ALS2 (0.2079353),BEST1 (0.478158),CLCN2 (0.4572989),CLCN7 (0.4936778),DENND1C (0.891505),KIF16B (0.4189274),RAB21 (0.2561201),RAB5B (0.7546276),RBSN (0.5735899),RIN3 (0.8705626),SLC26A1 (0.6947144),SLC26A2 (0.5803285),SLC26A8 (0.8315608),SNX15 (0.9138078),STAM2 (0.9119995),TOM1 (0.870804),ZFYVE1 (0.9580026),ZFYVE16 (0.9634944)
Molecular_biology_cell	3	E_m_p_t_y	0	blue	SCP union	Chloride transmembrane transport$Early endosome dynamics$Hydrogen transmembrane transport	1.33081	0.0466863	0.998656	AKTIP (0.8008931),ALS2 (0.2079353),ASIC4 (0.7333047),BEST1 (0.478158),CLCN2 (0.4572989),CLCN7 (0.4936778),DENND1C (0.891505),HVCN1 (0.5581949),KIF16B (0.4189274),RAB21 (0.2561201),RAB5B (0.7546276),RBSN (0.5735899),RIN3 (0.8705626),SLC26A1 (0.6947144),SLC26A2 (0.5803285),SLC26A8 (0.8315608),SNX15 (0.9138078),STAM2 (0.9119995),TOM1 (0.870804),ZFYVE1 (0.9580026),ZFYVE16 (0.9634944)
Molecular_biology_cell	3	E_m_p_t_y	0	blue	SCP union	Chloride transmembrane transport$Early endosome dynamics$Late endosome dynamics	1.34468	0.0452186	0.998656	AKTIP (0.8008931),ALS2 (0.2079353),BEST1 (0.478158),CLCN2 (0.4572989),CLCN7 (0.4936778),DENND1C (0.891505),FYCO1 (0.6560173),KIF16B (0.4189274),LAMTOR3 (0.5700097),LYST (0.8042996),RAB21 (0.2561201),RAB5B (0.7546276),RAB9A (0.6045549),RBSN (0.5735899),RILP (0.6910113),RIN3 (0.8705626),SLC26A1 (0.6947144),SLC26A2 (0.5803285),SLC26A8 (0.8315608),SNX15 (0.9138078),SNX16 (0.8782026),STAM2 (0.9119995)…
Molecular_biology_cell	3	E_m_p_t_y	0	blue	SCP union	Chloride transmembrane transport$Early endosome dynamics$Multivesicular body dynamics	0.894772	0.127417	0.999997	AKTIP (0.8008931),ALS2 (0.2079353),BEST1 (0.478158),CHMP5 (0.2748885),CLCN2 (0.4572989),CLCN7 (0.4936778),DENND1C (0.891505),KIF16B (0.4189274),LRRK1 (0.9416522),PIKFYVE (0.6907486),RAB21 (0.2561201),RAB5B (0.7546276),RBSN (0.5735899),RIN3 (0.8705626),SLC26A1 (0.6947144),SLC26A2 (0.5803285),SLC26A8 (0.8315608),SNX15 (0.9138078),STAM2 (0.9119995),STAMBP (0.8668142),TOM1 (0.870804),USP8 (0.6795366)…
Molecular_biology_cell	3	E_m_p_t_y	0	blue	SCP union	Chloride transmembrane transport$Early endosome dynamics$Potassium transmembrane transport	1.12343	0.0752615	0.998656	AKTIP (0.8008931),ALS2 (0.2079353),BEST1 (0.478158),CLCN2 (0.4572989),CLCN7 (0.4936778),DENND1C (0.891505),KCNE3 (0.8775462),KCNQ1 (0.9452639),KIF16B (0.4189274),RAB21 (0.2561201),RAB5B (0.7546276),RBSN (0.5735899),RIN3 (0.8705626),SLC24A1 (0.8506261),SLC24A4 (0.934575),SLC26A1 (0.6947144),SLC26A2 (0.5803285),SLC26A8 (0.8315608),SNX15 (0.9138078),STAM2 (0.9119995),TOM1 (0.870804),ZFYVE1 (0.958002…
Molecular_biology_cell	3	E_m_p_t_y	0	blue	SCP union	Chloride transmembrane transport$Early endosome dynamics$Recycling endosome dynamics	1.16929	0.0677187	0.998656	ACAP1 (0.4746736),AKTIP (0.8008931),ALS2 (0.2079353),BEST1 (0.478158),CLCN2 (0.4572989),CLCN7 (0.4936778),CYTH2 (0.8817241),DENND1C (0.891505),KIF16B (0.4189274),PSD (0.9041023),RAB11FIP1 (0.5818275),RAB21 (0.2561201),RAB22A (0.5019124),RAB5B (0.7546276),RBSN (0.5735899),RIN3 (0.8705626),SLC26A1 (0.6947144),SLC26A2 (0.5803285),SLC26A8 (0.8315608),SLC9A5 (0.9029202),SNAP23 (0.9014862),SNX15 (0.913…
Molecular_biology_cell	3	E_m_p_t_y	0	blue	SCP union	Chloride transmembrane transport$Early endosome dynamics$Retrograde vesicle traffic from endosome to TGN	1.62871	0.0235119	0.787419	AKTIP (0.8008931),ALS2 (0.2079353),BEST1 (0.478158),CLCN2 (0.4572989),CLCN7 (0.4936778),DENND1C (0.891505),KIF16B (0.4189274),RAB21 (0.2561201),RAB5B (0.7546276),RAB9A (0.6045549),RBSN (0.5735899),RIN3 (0.8705626),SLC26A1 (0.6947144),SLC26A2 (0.5803285),SLC26A8 (0.8315608),SNX1 (0.9025398),SNX15 (0.9138078),STAM2 (0.9119995),STX10 (0.660886),STX16 (0.9748895),STX5 (0.9155024),STX6 (0.6558835),TOM…
Molecular_biology_cell	3	E_m_p_t_y	0	blue	SCP union	Chloride transmembrane transport$Early endosome dynamics$Sodium transmembrane transport	1.8105	0.0154702	0.639437	AKTIP (0.8008931),ALS2 (0.2079353),ASIC3 (0.8699601),ASIC4 (0.7333047),BEST1 (0.478158),CLCN2 (0.4572989),CLCN7 (0.4936778),DENND1C (0.891505),KIF16B (0.4189274),RAB21 (0.2561201),RAB5B (0.7546276),RBSN (0.5735899),RIN3 (0.8705626),SLC10A2 (0.8482513),SLC26A1 (0.6947144),SLC26A2 (0.5803285),SLC26A8 (0.8315608),SLC5A5 (0.7269049),SLC6A13 (0.7758688),SLC9A8 (0.819617),SNX15 (0.9138078),STAM2 (0.911…
Molecular_biology_cell	3	E_m_p_t_y	0	blue	SCP union	Chloride transmembrane transport$Gap junction organization$Hydrogen transmembrane transport	1.42921	0.0372207	0.981993	ASIC4 (0.7333047),BEST1 (0.478158),CLCN2 (0.4572989),CLCN7 (0.4936778),CNTNAP2 (0.816884),HVCN1 (0.5581949),PANX2 (0.7372932),SLC26A1 (0.6947144),SLC26A2 (0.5803285),SLC26A8 (0.8315608)
Molecular_biology_cell	3	E_m_p_t_y	0	blue	SCP union	Chloride transmembrane transport$Hydrogen transmembrane transport	1.0832	0.0825647	0.998656	ASIC4 (0.7333047),BEST1 (0.478158),CLCN2 (0.4572989),CLCN7 (0.4936778),HVCN1 (0.5581949),SLC26A1 (0.6947144),SLC26A2 (0.5803285),SLC26A8 (0.8315608)
Molecular_biology_cell	3	E_m_p_t_y	0	blue	SCP union	Chloride transmembrane transport$Hydrogen transmembrane transport$Potassium transmembrane transport	0.748959	0.178255	0.999997	ASIC4 (0.7333047),BEST1 (0.478158),CLCN2 (0.4572989),CLCN7 (0.4936778),HVCN1 (0.5581949),KCNE3 (0.8775462),KCNQ1 (0.9452639),SLC24A1 (0.8506261),SLC24A4 (0.934575),SLC26A1 (0.6947144),SLC26A2 (0.5803285),SLC26A8 (0.8315608)
Molecular_biology_cell	3	E_m_p_t_y	0	blue	SCP union	Chloride transmembrane transport$Hydrogen transmembrane transport$Retrograde vesicle traffic from endosome to TGN	1.30456	0.049595	0.998656	ASIC4 (0.7333047),BEST1 (0.478158),CLCN2 (0.4572989),CLCN7 (0.4936778),HVCN1 (0.5581949),RAB9A (0.6045549),SLC26A1 (0.6947144),SLC26A2 (0.5803285),SLC26A8 (0.8315608),SNX1 (0.9025398),STX10 (0.660886),STX16 (0.9748895),STX5 (0.9155024),STX6 (0.6558835),VAMP4 (0.9114136),VPS52 (0.8426446),VPS53 (0.9074917),VTI1A (0.7238254)
Molecular_biology_cell	3	E_m_p_t_y	0	blue	SCP union	Chloride transmembrane transport$Hydrogen transmembrane transport$Sodium transmembrane transport	1.46195	0.0345184	0.951173	ASIC3 (0.8699601),ASIC4 (0.7333047),BEST1 (0.478158),CLCN2 (0.4572989),CLCN7 (0.4936778),HVCN1 (0.5581949),SLC10A2 (0.8482513),SLC26A1 (0.6947144),SLC26A2 (0.5803285),SLC26A8 (0.8315608),SLC5A5 (0.7269049),SLC6A13 (0.7758688),SLC9A8 (0.819617),TPCN1 (0.9181569)
Molecular_biology_cell	3	E_m_p_t_y	0	blue	SCP union	Chloride transmembrane transport$Hydrogen transmembrane transport$Water transmembrane transport	1.17437	0.0669309	0.998656	ASIC4 (0.7333047),BEST1 (0.478158),CLCN2 (0.4572989),CLCN7 (0.4936778),HVCN1 (0.5581949),MIP (0.4117786),SLC26A1 (0.6947144),SLC26A2 (0.5803285),SLC26A8 (0.8315608)
Molecular_biology_cell	3	E_m_p_t_y	0	blue	SCP union	Chloride transmembrane transport$Potassium transmembrane transport	0.771297	0.169318	0.999997	BEST1 (0.478158),CLCN2 (0.4572989),CLCN7 (0.4936778),KCNE3 (0.8775462),KCNQ1 (0.9452639),SLC24A1 (0.8506261),SLC24A4 (0.934575),SLC26A1 (0.6947144),SLC26A2 (0.5803285),SLC26A8 (0.8315608)
Molecular_biology_cell	3	E_m_p_t_y	0	blue	SCP union	Chloride transmembrane transport$Potassium transmembrane transport$Protein palmitoylation	1.24467	0.0569285	0.998656	BEST1 (0.478158),CLCN2 (0.4572989),CLCN7 (0.4936778),HHAT (0.8118688),KCNE3 (0.8775462),KCNQ1 (0.9452639),SLC24A1 (0.8506261),SLC24A4 (0.934575),SLC26A1 (0.6947144),SLC26A2 (0.5803285),SLC26A8 (0.8315608),ZDHHC17 (0.9377156),ZDHHC8 (0.819002)
Molecular_biology_cell	3	E_m_p_t_y	0	blue	SCP union	Chloride transmembrane transport$Potassium transmembrane transport$Sodium transmembrane transport	1.33455	0.0462855	0.998656	ASIC3 (0.8699601),ASIC4 (0.7333047),BEST1 (0.478158),CLCN2 (0.4572989),CLCN7 (0.4936778),KCNE3 (0.8775462),KCNQ1 (0.9452639),SLC10A2 (0.8482513),SLC24A1 (0.8506261),SLC24A4 (0.934575),SLC26A1 (0.6947144),SLC26A2 (0.5803285),SLC26A8 (0.8315608),SLC5A5 (0.7269049),SLC6A13 (0.7758688),SLC9A8 (0.819617),TPCN1 (0.9181569)
Molecular_biology_cell	3	E_m_p_t_y	0	blue	SCP union	Chloride transmembrane transport$Sodium transmembrane transport	1.68507	0.0206504	0.711292	ASIC3 (0.8699601),ASIC4 (0.7333047),BEST1 (0.478158),CLCN2 (0.4572989),CLCN7 (0.4936778),SLC10A2 (0.8482513),SLC26A1 (0.6947144),SLC26A2 (0.5803285),SLC26A8 (0.8315608),SLC5A5 (0.7269049),SLC6A13 (0.7758688),SLC9A8 (0.819617),TPCN1 (0.9181569)
Molecular_biology_cell	3	E_m_p_t_y	0	blue	SCP union	Chloride transmembrane transport$Sodium transmembrane transport$Thyroid-hormone synthesis	1.94498	0.0113507	0.588975	ASIC3 (0.8699601),ASIC4 (0.7333047),BEST1 (0.478158),CLCN2 (0.4572989),CLCN7 (0.4936778),SLC10A2 (0.8482513),SLC26A1 (0.6947144),SLC26A2 (0.5803285),SLC26A8 (0.8315608),SLC5A5 (0.7269049),SLC6A13 (0.7758688),SLC9A8 (0.819617),TG (0.8963998),TPCN1 (0.9181569)
Molecular_biology_cell	3	E_m_p_t_y	0	blue	SCP union	Cholesterol synthesis$Cholesterol-sensitive control of SREBP activation	0.012601	0.971402	0.999997	CYP27A1 (0.8795593),CYP46A1 (0.6747711),INSIG2 (0.4321395),MARCH6 (0.9775316)
Molecular_biology_cell	3	E_m_p_t_y	0	blue	SCP union	Cholesterol synthesis$Cholesterol-sensitive control of SREBP activation$Intestinal absorption and excretion of cholesterol	0.0802858	0.831217	0.999997	CEL (0.309833),CYP27A1 (0.8795593),CYP46A1 (0.6747711),INSIG2 (0.4321395),MARCH6 (0.9775316),NPC1L1 (0.9318922),SCARB2 (0.9227338)
Molecular_biology_cell	3	E_m_p_t_y	0	blue	SCP union	Cholesterol synthesis$Cholesterol-sensitive control of SREBP activation$Protein farnesylation and geranylation	0.0369613	0.918414	0.999997	CYP27A1 (0.8795593),CYP46A1 (0.6747711),GGPS1 (0.7936918),INSIG2 (0.4321395),MARCH6 (0.9775316),PGGT1B (0.9779428)
Molecular_biology_cell	3	E_m_p_t_y	0	blue	SCP union	Cholesterol synthesis$Intestinal absorption and excretion of cholesterol	0.123535	0.752428	0.999997	CEL (0.309833),CYP27A1 (0.8795593),CYP46A1 (0.6747711),MARCH6 (0.9775316),NPC1L1 (0.9318922),SCARB2 (0.9227338)
Molecular_biology_cell	3	E_m_p_t_y	0	blue	SCP union	Cholesterol synthesis$Intestinal absorption and excretion of cholesterol$Protein farnesylation and geranylation	0.210256	0.616231	0.999997	CEL (0.309833),CYP27A1 (0.8795593),CYP46A1 (0.6747711),GGPS1 (0.7936918),MARCH6 (0.9775316),NPC1L1 (0.9318922),PGGT1B (0.9779428),SCARB2 (0.9227338)
Molecular_biology_cell	3	E_m_p_t_y	0	blue	SCP union	Cholesterol synthesis$Protein farnesylation and geranylation	0.0564854	0.878041	0.999997	CYP27A1 (0.8795593),CYP46A1 (0.6747711),GGPS1 (0.7936918),MARCH6 (0.9775316),PGGT1B (0.9779428)
Molecular_biology_cell	3	E_m_p_t_y	0	blue	SCP union	Cholesterol synthesis$Protein farnesylation and geranylation$Ras signaling pathway	0.0535824	0.88393	0.999997	BRAF (0.9172541),CYP27A1 (0.8795593),CYP46A1 (0.6747711),GGPS1 (0.7936918),MARCH6 (0.9775316),PGGT1B (0.9779428),RASSF5 (0.6193123),SOS1 (0.9258181)
Molecular_biology_cell	3	E_m_p_t_y	0	blue	SCP union	Cholesterol transport by lipoproteins$Non-vesicular ceramide transport$Non-vesicular phospholipid transport	0.525122	0.298455	0.999997	APOBR (0.608045),APOE (0.7246292),PITPNM1 (0.8801848),PLTP (0.455925),SCP2 (0.7634842),STARD10 (0.8702933),STARD5 (0.7736233)
Molecular_biology_cell	3	E_m_p_t_y	0	blue	SCP union	Cholesterol transport by lipoproteins$Non-vesicular phospholipid transport	0.360276	0.436239	0.999997	APOBR (0.608045),APOE (0.7246292),PITPNM1 (0.8801848),PLTP (0.455925),SCP2 (0.7634842)
Molecular_biology_cell	3	E_m_p_t_y	0	blue	SCP union	Cholesterol transport by lipoproteins$Non-vesicular phospholipid transport$Phosphoglyceride biosynthesis	0.195904	0.636937	0.999997	APOBR (0.608045),APOE (0.7246292),ETNK1 (0.4309275),PCYT1A (0.909684),PITPNM1 (0.8801848),PLTP (0.455925),SCP2 (0.7634842)
Molecular_biology_cell	3	E_m_p_t_y	0	blue	SCP union	Cholesterol transport by lipoproteins$Non-vesicular phospholipid transport$Triacylglycerol transport by lipoproteins	0.295905	0.505935	0.999997	APOBR (0.608045),APOE (0.7246292),PITPNM1 (0.8801848),PLTP (0.455925),SCP2 (0.7634842)
Molecular_biology_cell	3	E_m_p_t_y	0	blue	SCP union	Cholesterol transport by lipoproteins$Triacylglycerol transport by lipoproteins	0.256656	0.553788	0.999997	APOBR (0.608045),APOE (0.7246292),PLTP (0.455925)
Molecular_biology_cell	3	E_m_p_t_y	0	blue	SCP union	Chromatin organization by Polycomb repressive complexes$DNA cleavage$Histone methylation and demethylation	0.280353	0.524381	0.999997	ATF7IP (0.9108709),BMI1 (0.7483985),CASS4 (0.9606143),CBX7 (0.964465),CBX8 (0.7646731),DNASE1 (0.9528835),ENDOV (0.7591389),JMJD1C (0.9624052),KAT7 (0.1076804),KDM3A (0.6344866),KDM4A (0.919769),KDM4C (0.9441049),KDM4D (0.2843486),KDM5A (0.9846466),KDM5B (0.9559372),KDM6A (0.8953435),KDM6B (0.9150542),KMT2C (0.9320162),MGMT (0.2850936),MLLT10 (0.7999463),PCGF1 (0.3570109),PHF1 (0.8094269),PHF8 (0…
Molecular_biology_cell	3	E_m_p_t_y	0	blue	SCP union	Chromatin organization by Polycomb repressive complexes$Fanconi anemia interstrand cross-link repair pathway$Histone ubiquitination and deubiquitination	0.123836	0.751907	0.999997	BMI1 (0.7483985),CBX7 (0.964465),CBX8 (0.7646731),CHFR (0.4902615),CUL4B (0.6561593),DTX3L (0.5774482),FANCF (0.6403902),MSL1 (0.3667449),MYSM1 (0.815969),PCGF1 (0.3570109),RECQL5 (0.9128312),REV1 (0.7682228),RYBP (0.811168),UBE2B (0.4833583),UBR2 (0.8777006),UBR5 (0.5034511),USP3 (0.8969495),WAC (0.5107603),WDR48 (0.850794)
Molecular_biology_cell	3	E_m_p_t_y	0	blue	SCP union	Chromatin organization by Polycomb repressive complexes$Histone acetylation and deactylation$Histone methylation and demethylation	0.41232	0.386972	0.999997	ATF7IP (0.9108709),BMI1 (0.7483985),BRD1 (0.866695),BRPF3 (0.9020089),CBX7 (0.964465),CBX8 (0.7646731),HDAC11 (0.8389425),HDAC4 (0.8315652),HDAC5 (0.9508896),HDAC6 (0.89971),HDAC8 (0.8718904),JMJD1C (0.9624052),KANSL1 (0.7494683),KAT6A (0.6202849),KAT6B (0.86283),KAT7 (0.1076804),KAT8 (0.9057963),KDM3A (0.6344866),KDM4A (0.919769),KDM4C (0.9441049),KDM4D (0.2843486),KDM5A (0.9846466),KDM5B (0.955…
Molecular_biology_cell	3	E_m_p_t_y	0	blue	SCP union	Chromatin organization by Polycomb repressive complexes$Histone acetylation and deactylation$Histone ubiquitination and deubiquitination	0.525296	0.298335	0.999997	BMI1 (0.7483985),BRD1 (0.866695),BRPF3 (0.9020089),CBX7 (0.964465),CBX8 (0.7646731),CHFR (0.4902615),CUL4B (0.6561593),DTX3L (0.5774482),HDAC11 (0.8389425),HDAC4 (0.8315652),HDAC5 (0.9508896),HDAC6 (0.89971),HDAC8 (0.8718904),KANSL1 (0.7494683),KAT6A (0.6202849),KAT6B (0.86283),KAT7 (0.1076804),KAT8 (0.9057963),MEAF6 (0.4475916),MSL1 (0.3667449),MYSM1 (0.815969),PCGF1 (0.3570109),REST (0.5592194)…
Molecular_biology_cell	3	E_m_p_t_y	0	blue	SCP union	Chromatin organization by Polycomb repressive complexes$Histone methylation and demethylation	0.387981	0.409278	0.999997	ATF7IP (0.9108709),BMI1 (0.7483985),CBX7 (0.964465),CBX8 (0.7646731),JMJD1C (0.9624052),KAT7 (0.1076804),KDM3A (0.6344866),KDM4A (0.919769),KDM4C (0.9441049),KDM4D (0.2843486),KDM5A (0.9846466),KDM5B (0.9559372),KDM6A (0.8953435),KDM6B (0.9150542),KMT2C (0.9320162),MGMT (0.2850936),MLLT10 (0.7999463),PCGF1 (0.3570109),PHF1 (0.8094269),PHF8 (0.8650927),PRDM2 (0.4416952),PRMT2 (0.8095702),RCOR2 (0.…
Molecular_biology_cell	3	E_m_p_t_y	0	blue	SCP union	Chromatin organization by Polycomb repressive complexes$Histone methylation and demethylation$Histone ubiquitination and deubiquitination	0.606773	0.247302	0.999997	ATF7IP (0.9108709),BMI1 (0.7483985),CBX7 (0.964465),CBX8 (0.7646731),CHFR (0.4902615),CUL4B (0.6561593),DTX3L (0.5774482),JMJD1C (0.9624052),KAT7 (0.1076804),KDM3A (0.6344866),KDM4A (0.919769),KDM4C (0.9441049),KDM4D (0.2843486),KDM5A (0.9846466),KDM5B (0.9559372),KDM6A (0.8953435),KDM6B (0.9150542),KMT2C (0.9320162),MGMT (0.2850936),MLLT10 (0.7999463),MSL1 (0.3667449),MYSM1 (0.815969),PCGF1 (0.3…
Molecular_biology_cell	3	E_m_p_t_y	0	blue	SCP union	Chromatin organization by Polycomb repressive complexes$Histone methylation and demethylation$Nucleosome disassembly	0.209651	0.617091	0.999997	ATF7IP (0.9108709),BMI1 (0.7483985),CBX7 (0.964465),CBX8 (0.7646731),JMJD1C (0.9624052),KAT7 (0.1076804),KDM3A (0.6344866),KDM4A (0.919769),KDM4C (0.9441049),KDM4D (0.2843486),KDM5A (0.9846466),KDM5B (0.9559372),KDM6A (0.8953435),KDM6B (0.9150542),KMT2C (0.9320162),MGMT (0.2850936),MLLT10 (0.7999463),PCGF1 (0.3570109),PHF1 (0.8094269),PHF8 (0.8650927),PRDM2 (0.4416952),PRMT2 (0.8095702),RCOR2 (0.…
Molecular_biology_cell	3	E_m_p_t_y	0	blue	SCP union	Chromatin organization by Polycomb repressive complexes$Histone methylation and demethylation$Nucleosome remodeling	0.1453	0.715648	0.999997	ARID1B (0.8810735),ARID2 (0.6708081),ATF7IP (0.9108709),BMI1 (0.7483985),BPTF (0.7255824),CBX7 (0.964465),CBX8 (0.7646731),ERCC6 (0.9521704),GATAD2B (0.9393796),IKZF3 (-0.04223611),JMJD1C (0.9624052),KAT7 (0.1076804),KDM3A (0.6344866),KDM4A (0.919769),KDM4C (0.9441049),KDM4D (0.2843486),KDM5A (0.9846466),KDM5B (0.9559372),KDM6A (0.8953435),KDM6B (0.9150542),KMT2C (0.9320162),MGMT (0.2850936),MLLT…
Molecular_biology_cell	3	E_m_p_t_y	0	blue	SCP union	Chromatin organization by Polycomb repressive complexes$Histone methylation and demethylation$Regulation of RNA polymerase II by elongation factors	0.262862	0.545932	0.999997	AFF4 (0.8342941),ATF7IP (0.9108709),BMI1 (0.7483985),CBX7 (0.964465),CBX8 (0.7646731),CCNT2 (0.9154866),CDC73 (0.6363495),CDK9 (0.8864395),EAF2 (0.9254906),ELP2 (0.9149476),HEXIM2 (0.3255269),JMJD1C (0.9624052),KAT7 (0.1076804),KDM3A (0.6344866),KDM4A (0.919769),KDM4C (0.9441049),KDM4D (0.2843486),KDM5A (0.9846466),KDM5B (0.9559372),KDM6A (0.8953435),KDM6B (0.9150542),KMT2C (0.9320162),MGMT (0.28…
Molecular_biology_cell	3	E_m_p_t_y	0	blue	SCP union	Chromatin organization by Polycomb repressive complexes$Histone methylation and demethylation$Transcription regulation by chromatin remodeling	0.25721	0.553082	0.999997	ARID1B (0.8810735),ATF7IP (0.9108709),BMI1 (0.7483985),CBX7 (0.964465),CBX8 (0.7646731),CHD6 (0.9709272),JMJD1C (0.9624052),KAT2A (0.8576761),KAT7 (0.1076804),KDM3A (0.6344866),KDM4A (0.919769),KDM4C (0.9441049),KDM4D (0.2843486),KDM5A (0.9846466),KDM5B (0.9559372),KDM6A (0.8953435),KDM6B (0.9150542),KMT2C (0.9320162),MGMT (0.2850936),MIER1 (0.5082219),MLLT10 (0.7999463),PCGF1 (0.3570109),PHF1 (0…
Molecular_biology_cell	3	E_m_p_t_y	0	blue	SCP union	Chromatin organization by Polycomb repressive complexes$Histone ubiquitination and deubiquitination	0.490238	0.323416	0.999997	BMI1 (0.7483985),CBX7 (0.964465),CBX8 (0.7646731),CHFR (0.4902615),CUL4B (0.6561593),DTX3L (0.5774482),MSL1 (0.3667449),MYSM1 (0.815969),PCGF1 (0.3570109),RYBP (0.811168),UBE2B (0.4833583),UBR2 (0.8777006),UBR5 (0.5034511),USP3 (0.8969495),WAC (0.5107603)
Molecular_biology_cell	3	E_m_p_t_y	0	blue	SCP union	Chromatin organization by Polycomb repressive complexes$Histone ubiquitination and deubiquitination$Interleukin 1 receptor signaling	0.664834	0.216354	0.999997	BMI1 (0.7483985),CBX7 (0.964465),CBX8 (0.7646731),CHFR (0.4902615),CUL4B (0.6561593),DTX3L (0.5774482),GADD45B (0.5191385),IRAK4 (0.9246362),MSL1 (0.3667449),MYSM1 (0.815969),PCGF1 (0.3570109),RYBP (0.811168),TOLLIP (0.5231136),TRAF6 (0.7217205),UBE2B (0.4833583),UBR2 (0.8777006),UBR5 (0.5034511),USP3 (0.8969495),WAC (0.5107603)
Molecular_biology_cell	3	E_m_p_t_y	0	blue	SCP union	Chromatin organization by Polycomb repressive complexes$Histone ubiquitination and deubiquitination$Nucleotide excision repair	0.334906	0.462481	0.999997	BMI1 (0.7483985),CBX7 (0.964465),CBX8 (0.7646731),CHFR (0.4902615),CUL4B (0.6561593),DTX3L (0.5774482),ERCC4 (0.8721486),ERCC5 (0.7742458),ERCC6 (0.9521704),GTF2H2 (0.859295),MSL1 (0.3667449),MYSM1 (0.815969),PCGF1 (0.3570109),RYBP (0.811168),UBE2B (0.4833583),UBR2 (0.8777006),UBR5 (0.5034511),USP3 (0.8969495),UVSSA (0.7147781),WAC (0.5107603),XPA (0.963262)
Molecular_biology_cell	3	E_m_p_t_y	0	blue	SCP union	Chromatin organization by Polycomb repressive complexes$Histone ubiquitination and deubiquitination$Protein polyubiquitination	0.149348	0.709009	0.999997	BMI1 (0.7483985),CBX7 (0.964465),CBX8 (0.7646731),CHFR (0.4902615),CUL4B (0.6561593),DTX3L (0.5774482),MSL1 (0.3667449),MYSM1 (0.815969),PCGF1 (0.3570109),RYBP (0.811168),UBE2B (0.4833583),UBR1 (0.8737029),UBR2 (0.8777006),UBR5 (0.5034511),USP3 (0.8969495),WAC (0.5107603)
Molecular_biology_cell	3	E_m_p_t_y	0	blue	SCP union	Ciliary transition zone organization$Eukaryotic basal body organization	0.0137184	0.968906	0.999997	BBS10 (0.9205058),BBS2 (0.974627),BBS4 (0.4654579),CEP290 (0.9084449),FOPNL (0.6497639),NEDD9 (0.5035876),OFD1 (0.8072047),POC1B (0.5214323)
Molecular_biology_cell	3	E_m_p_t_y	0	blue	SCP union	Ciliary transition zone organization$Eukaryotic basal body organization$Eukaryotic intraflagellar transport	0.025832	0.942254	0.999997	BBS10 (0.9205058),BBS2 (0.974627),BBS4 (0.4654579),CEP290 (0.9084449),DYNC2H1 (0.7989151),FOPNL (0.6497639),IFT172 (0.7168919),IFT20 (0.8413281),IFT52 (0.9064768),IFT80 (0.5493599),KIF3A (0.6799622),NEDD9 (0.5035876),OFD1 (0.8072047),POC1B (0.5214323),TTC21B (0.8343809),WDR35 (0.5336107)
Molecular_biology_cell	3	E_m_p_t_y	0	blue	SCP union	Ciliary transition zone organization$Eukaryotic basal body organization$Eukaryotic transition zone organization	0.00587858	0.986555	0.999997	BBS10 (0.9205058),BBS2 (0.974627),BBS4 (0.4654579),CEP290 (0.9084449),FOPNL (0.6497639),NEDD9 (0.5035876),OFD1 (0.8072047),POC1B (0.5214323)
Molecular_biology_cell	3	E_m_p_t_y	0	blue	SCP union	Ciliary transition zone organization$Eukaryotic basal body organization$WNT-Beta-catenin signaling pathway	0.00503633	0.98847	0.999997	BBS10 (0.9205058),BBS2 (0.974627),BBS4 (0.4654579),CEP290 (0.9084449),CTNNBIP1 (0.939297),FOPNL (0.6497639),FRAT1 (0.5516148),GSK3B (0.754012),IQGAP2 (0.6759273),NEDD9 (0.5035876),OFD1 (0.8072047),POC1B (0.5214323),SOX7 (0.2346379),WNT2B (0.9298831),ZMIZ2 (0.9545074)
Molecular_biology_cell	3	E_m_p_t_y	0	blue	SCP union	Ciliary transition zone organization$Eukaryotic transition zone organization	0.00179682	0.995871	0.999997	CEP290 (0.9084449)
Molecular_biology_cell	3	E_m_p_t_y	0	blue	SCP union	Ciliary transition zone organization$Eukaryotic transition zone organization$WNT-Beta-catenin signaling pathway	0.00302052	0.993069	0.999997	CEP290 (0.9084449),CTNNBIP1 (0.939297),FRAT1 (0.5516148),GSK3B (0.754012),IQGAP2 (0.6759273),SOX7 (0.2346379),WNT2B (0.9298831),ZMIZ2 (0.9545074)
Molecular_biology_cell	3	E_m_p_t_y	0	blue	SCP union	Ciliary transition zone organization$Microtubule destabilization$WNT-Beta-catenin signaling pathway	0.00302052	0.993069	0.999997	CEP290 (0.9084449),CTNNBIP1 (0.939297),FRAT1 (0.5516148),GSK3B (0.754012),IQGAP2 (0.6759273),SOX7 (0.2346379),WNT2B (0.9298831),ZMIZ2 (0.9545074)
Molecular_biology_cell	3	E_m_p_t_y	0	blue	SCP union	Ciliary transition zone organization$WNT-Beta-catenin signaling pathway	0.00903418	0.979413	0.999997	CEP290 (0.9084449),CTNNBIP1 (0.939297),FRAT1 (0.5516148),GSK3B (0.754012),IQGAP2 (0.6759273),SOX7 (0.2346379),WNT2B (0.9298831),ZMIZ2 (0.9545074)
Molecular_biology_cell	3	E_m_p_t_y	0	blue	SCP union	Citric acid cycle$Glycogen synthesis and glycogenolysis$Glycolysis and Gluconeogenesis	0.00340467	0.992191	0.999997	AGL (0.3863862),EPM2A (0.5756618),GSK3B (0.754012),PFKFB3 (0.7849658),PPP1R3A (0.8656992),PYGM (0.4160663),SDHC (0.8094751)
Molecular_biology_cell	3	E_m_p_t_y	0	blue	SCP union	Citric acid cycle$Glycolysis and Gluconeogenesis	3.80563e-05	0.999912	0.999997	PFKFB3 (0.7849658),SDHC (0.8094751)
Molecular_biology_cell	3	E_m_p_t_y	0	blue	SCP union	Citric acid cycle$Glycolysis and Gluconeogenesis$HIF-1 receptor signaling pathway	0.000143403	0.99967	0.999997	CITED2 (0.4615154),HIF1AN (0.7900228),PFKFB3 (0.7849658),SDHC (0.8094751)
Molecular_biology_cell	3	E_m_p_t_y	0	blue	SCP union	Citric acid cycle$Glycolysis and Gluconeogenesis$Pentose phosphate pathway	0.000463536	0.998933	0.999997	H6PD (0.9457271),PFKFB3 (0.7849658),SDHC (0.8094751),TKTL1 (0.4982865)
Molecular_biology_cell	3	E_m_p_t_y	0	blue	SCP union	Citric acid cycle$Glycolysis and Gluconeogenesis$Restriction point	1.68857e-05	0.999961	0.999997	CDKN1B (0.8195885),PFKFB3 (0.7849658),SDHC (0.8094751)
Molecular_biology_cell	3	E_m_p_t_y	0	blue	SCP union	Citric acid cycle$Glycolysis and Gluconeogenesis$Thiamine metabolism	0.000823752	0.998105	0.999997	PFKFB3 (0.7849658),SDHC (0.8094751),THTPA (0.9415423),TPK1 (0.7044753)
Molecular_biology_cell	3	E_m_p_t_y	0	blue	SCP union	Citric acid cycle$Thiamine metabolism	0.0537193	0.883651	0.999997	SDHC (0.8094751),THTPA (0.9415423),TPK1 (0.7044753)
Molecular_biology_cell	3	E_m_p_t_y	0	blue	SCP union	Class switch recombination$Cytoplasmic RNA deadadenylation$Transcription repression	0.0424445	0.906892	0.999997	BTK (0.829569),CNOT4 (0.8739666),CNOT6L (0.3898394),CUX1 (0.9721226),DR1 (0.4161502),MBD4 (0.1531371),REST (0.5592194),REV3L (0.2158608),SOCS4 (0.2339508),TOB1 (0.5787447)
Molecular_biology_cell	3	E_m_p_t_y	0	blue	SCP union	Class switch recombination$Extracellular matrix breakdown by cathepsins$Rank signaling	0.0618861	0.867189	0.999997	BTK (0.829569),CTSD (0.7028865),CTSF (0.912275),CTSK (0.8849445),CTSO (0.8837254),IKBKB (0.6896429),MBD4 (0.1531371),REV3L (0.2158608),TRAF6 (0.7217205)
Molecular_biology_cell	3	E_m_p_t_y	0	blue	SCP union	Class switch recombination$Homologous recombination DSB repair$Non-homologous end joining DSB repair	0.0015902	0.996345	0.999997	APLF (0.9348798),ATRX (0.7716764),BTK (0.829569),DCLRE1C (0.9454923),INTS3 (0.9194012),MBD4 (0.1531371),NHEJ1 (0.7392375),POLL (0.6858149),POLM (0.7108654),POLN (0.8740793),PURA (0.8656017),RECQL5 (0.9128312),REV3L (0.2158608),SPIDR (0.592517)
Molecular_biology_cell	3	E_m_p_t_y	0	blue	SCP union	Class switch recombination$Mismatch repair	0.0560094	0.879004	0.999997	BTK (0.829569),MBD4 (0.1531371),MGMT (0.2850936),MSH4 (0.6524319),PMS2P4 (0.6341735),REV3L (0.2158608)
Molecular_biology_cell	3	E_m_p_t_y	0	blue	SCP union	Class switch recombination$Mismatch repair$Non-homologous end joining DSB repair	0.0782477	0.835127	0.999997	APLF (0.9348798),BTK (0.829569),DCLRE1C (0.9454923),MBD4 (0.1531371),MGMT (0.2850936),MSH4 (0.6524319),NHEJ1 (0.7392375),PMS2P4 (0.6341735),POLL (0.6858149),POLM (0.7108654),REV3L (0.2158608)
Molecular_biology_cell	3	E_m_p_t_y	0	blue	SCP union	Class switch recombination$Mismatch repair$Nucleotide excision repair	0.0468544	0.89773	0.999997	BTK (0.829569),ERCC4 (0.8721486),ERCC5 (0.7742458),ERCC6 (0.9521704),GTF2H2 (0.859295),MBD4 (0.1531371),MGMT (0.2850936),MSH4 (0.6524319),PMS2P4 (0.6341735),REV3L (0.2158608),UVSSA (0.7147781),XPA (0.963262)
Molecular_biology_cell	3	E_m_p_t_y	0	blue	SCP union	Class switch recombination$Mismatch repair$Rank signaling	0.0642597	0.862463	0.999997	BTK (0.829569),IKBKB (0.6896429),MBD4 (0.1531371),MGMT (0.2850936),MSH4 (0.6524319),PMS2P4 (0.6341735),REV3L (0.2158608),TRAF6 (0.7217205)
Molecular_biology_cell	3	E_m_p_t_y	0	blue	SCP union	Class switch recombination$Mismatch repair$RNA editing	0.102366	0.790012	0.999997	APOBEC3D (0.8359452),APOBEC3F (0.2592123),BTK (0.829569),MBD4 (0.1531371),MGMT (0.2850936),MSH4 (0.6524319),PMS2P4 (0.6341735),REV3L (0.2158608),TET1 (0.5382393)
Molecular_biology_cell	3	E_m_p_t_y	0	blue	SCP union	Class switch recombination$Mismatch repair$Transcription repression	0.15265	0.70364	0.999997	BTK (0.829569),CUX1 (0.9721226),DR1 (0.4161502),MBD4 (0.1531371),MGMT (0.2850936),MSH4 (0.6524319),PMS2P4 (0.6341735),REST (0.5592194),REV3L (0.2158608),SOCS4 (0.2339508)
Molecular_biology_cell	3	E_m_p_t_y	0	blue	SCP union	Class switch recombination$Mismatch repair$VDJ recombination	0.0549635	0.881123	0.999997	BTK (0.829569),DCLRE1C (0.9454923),MBD4 (0.1531371),MGMT (0.2850936),MSH4 (0.6524319),PMS2P4 (0.6341735),REV3L (0.2158608)
Molecular_biology_cell	3	E_m_p_t_y	0	blue	SCP union	Class switch recombination$Non-homologous end joining DSB repair	0.0368951	0.918554	0.999997	APLF (0.9348798),BTK (0.829569),DCLRE1C (0.9454923),MBD4 (0.1531371),NHEJ1 (0.7392375),POLL (0.6858149),POLM (0.7108654),REV3L (0.2158608)
Molecular_biology_cell	3	E_m_p_t_y	0	blue	SCP union	Class switch recombination$Non-homologous end joining DSB repair$Rank signaling	0.0424445	0.906892	0.999997	APLF (0.9348798),BTK (0.829569),DCLRE1C (0.9454923),IKBKB (0.6896429),MBD4 (0.1531371),NHEJ1 (0.7392375),POLL (0.6858149),POLM (0.7108654),REV3L (0.2158608),TRAF6 (0.7217205)
Molecular_biology_cell	3	E_m_p_t_y	0	blue	SCP union	Class switch recombination$Non-homologous end joining DSB repair$RNA editing	0.0669519	0.857133	0.999997	APLF (0.9348798),APOBEC3D (0.8359452),APOBEC3F (0.2592123),BTK (0.829569),DCLRE1C (0.9454923),MBD4 (0.1531371),NHEJ1 (0.7392375),POLL (0.6858149),POLM (0.7108654),REV3L (0.2158608),TET1 (0.5382393)
Molecular_biology_cell	3	E_m_p_t_y	0	blue	SCP union	Class switch recombination$Non-homologous end joining DSB repair$Transcription repression	0.0997937	0.794706	0.999997	APLF (0.9348798),BTK (0.829569),CUX1 (0.9721226),DCLRE1C (0.9454923),DR1 (0.4161502),MBD4 (0.1531371),NHEJ1 (0.7392375),POLL (0.6858149),POLM (0.7108654),REST (0.5592194),REV3L (0.2158608),SOCS4 (0.2339508)
Molecular_biology_cell	3	E_m_p_t_y	0	blue	SCP union	Class switch recombination$Non-homologous end joining DSB repair$VDJ recombination	0.0304668	0.932252	0.999997	APLF (0.9348798),BTK (0.829569),DCLRE1C (0.9454923),MBD4 (0.1531371),NHEJ1 (0.7392375),POLL (0.6858149),POLM (0.7108654),REV3L (0.2158608)
Molecular_biology_cell	3	E_m_p_t_y	0	blue	SCP union	Class switch recombination$Nucleosome remodeling$Transcription repression	0.0227839	0.948891	0.999997	ARID1B (0.8810735),ARID2 (0.6708081),BPTF (0.7255824),BTK (0.829569),CUX1 (0.9721226),DR1 (0.4161502),ERCC6 (0.9521704),GATAD2B (0.9393796),IKZF3 (-0.04223611),MBD4 (0.1531371),REST (0.5592194),REV3L (0.2158608),SMARCD3 (0.9523271),SOCS4 (0.2339508),ZFPM1 (0.13184)
Molecular_biology_cell	3	E_m_p_t_y	0	blue	SCP union	Class switch recombination$Rank signaling	0.0228712	0.9487	0.999997	BTK (0.829569),IKBKB (0.6896429),MBD4 (0.1531371),REV3L (0.2158608),TRAF6 (0.7217205)
Molecular_biology_cell	3	E_m_p_t_y	0	blue	SCP union	Class switch recombination$Rank signaling$RNA editing	0.0535824	0.88393	0.999997	APOBEC3D (0.8359452),APOBEC3F (0.2592123),BTK (0.829569),IKBKB (0.6896429),MBD4 (0.1531371),REV3L (0.2158608),TET1 (0.5382393),TRAF6 (0.7217205)
Molecular_biology_cell	3	E_m_p_t_y	0	blue	SCP union	Class switch recombination$Rank signaling$Transcription repression	0.0868207	0.818803	0.999997	BTK (0.829569),CUX1 (0.9721226),DR1 (0.4161502),IKBKB (0.6896429),MBD4 (0.1531371),REST (0.5592194),REV3L (0.2158608),SOCS4 (0.2339508),TRAF6 (0.7217205)
Molecular_biology_cell	3	E_m_p_t_y	0	blue	SCP union	Class switch recombination$Rank signaling$VDJ recombination	0.024059	0.946109	0.999997	BTK (0.829569),DCLRE1C (0.9454923),IKBKB (0.6896429),MBD4 (0.1531371),REV3L (0.2158608),TRAF6 (0.7217205)
Molecular_biology_cell	3	E_m_p_t_y	0	blue	SCP union	Class switch recombination$Restriction point$Transcription repression	0.0520072	0.887141	0.999997	BTK (0.829569),CDKN1B (0.8195885),CUX1 (0.9721226),DR1 (0.4161502),MBD4 (0.1531371),PFKFB3 (0.7849658),REST (0.5592194),REV3L (0.2158608),SOCS4 (0.2339508)
Molecular_biology_cell	3	E_m_p_t_y	0	blue	SCP union	Class switch recombination$Retinoic acid receptor signaling$Transcription repression	0.122824	0.75366	0.999997	BTK (0.829569),CREB1 (0.9393945),CUX1 (0.9721226),DR1 (0.4161502),MBD4 (0.1531371),NCOA3 (0.9667194),NCOR2 (0.1654856),REST (0.5592194),REV3L (0.2158608),SOCS4 (0.2339508),TAF4 (0.5983456)
Molecular_biology_cell	3	E_m_p_t_y	0	blue	SCP union	Class switch recombination$RNA editing	0.0455773	0.900374	0.999997	APOBEC3D (0.8359452),APOBEC3F (0.2592123),BTK (0.829569),MBD4 (0.1531371),REV3L (0.2158608),TET1 (0.5382393)
Molecular_biology_cell	3	E_m_p_t_y	0	blue	SCP union	Class switch recombination$RNA editing$Transcription repression	0.131394	0.738934	0.999997	APOBEC3D (0.8359452),APOBEC3F (0.2592123),BTK (0.829569),CUX1 (0.9721226),DR1 (0.4161502),MBD4 (0.1531371),REST (0.5592194),REV3L (0.2158608),SOCS4 (0.2339508),TET1 (0.5382393)
Molecular_biology_cell	3	E_m_p_t_y	0	blue	SCP union	Class switch recombination$RNA editing$VDJ recombination	0.045251	0.90105	0.999997	APOBEC3D (0.8359452),APOBEC3F (0.2592123),BTK (0.829569),DCLRE1C (0.9454923),MBD4 (0.1531371),REV3L (0.2158608),TET1 (0.5382393)
Molecular_biology_cell	3	E_m_p_t_y	0	blue	SCP union	Class switch recombination$Transcription repression	0.0802858	0.831217	0.999997	BTK (0.829569),CUX1 (0.9721226),DR1 (0.4161502),MBD4 (0.1531371),REST (0.5592194),REV3L (0.2158608),SOCS4 (0.2339508)
Molecular_biology_cell	3	E_m_p_t_y	0	blue	SCP union	Class switch recombination$Transcription repression$Transforming growth factor beta receptor signaling	0.428494	0.372826	0.999997	BTK (0.829569),CUX1 (0.9721226),DR1 (0.4161502),MBD4 (0.1531371),REST (0.5592194),REV3L (0.2158608),SMAD2 (0.8632249),SMAD3 (0.9586818),SMAD4 (0.8893445),SMURF2 (0.9692281),SOCS4 (0.2339508),TBRG1 (0.6882607),TGFBR2 (0.48506)
Molecular_biology_cell	3	E_m_p_t_y	0	blue	SCP union	Class switch recombination$Transcription repression$VDJ recombination	0.0768179	0.837881	0.999997	BTK (0.829569),CUX1 (0.9721226),DCLRE1C (0.9454923),DR1 (0.4161502),MBD4 (0.1531371),REST (0.5592194),REV3L (0.2158608),SOCS4 (0.2339508)
Molecular_biology_cell	3	E_m_p_t_y	0	blue	SCP union	Class switch recombination$VDJ recombination	0.0162905	0.963185	0.999997	BTK (0.829569),DCLRE1C (0.9454923),MBD4 (0.1531371),REV3L (0.2158608)
Molecular_biology_cell	3	E_m_p_t_y	0	blue	SCP union	Classical complement pathway$Endogenous control of complement activity	1.36752	0.0429024	0.998656	C1R (0.9001172),C1S (0.2310657),C2 (0.8531553),C4A (0.5070967),C4B (0.3336896),CD46 (0.8600277),CD59 (0.4508314)
Molecular_biology_cell	3	E_m_p_t_y	0	blue	SCP union	Classical complement pathway$Endogenous control of complement activity$Lectin complement pathway	1.68555	0.0206275	0.711292	C1R (0.9001172),C1S (0.2310657),C2 (0.8531553),C4A (0.5070967),C4B (0.3336896),CD46 (0.8600277),CD59 (0.4508314),MASP2 (0.2974601)
Molecular_biology_cell	3	E_m_p_t_y	0	blue	SCP union	Classical complement pathway$Endogenous control of complement activity$Membrane attack complex formation	1.68555	0.0206275	0.711292	C1R (0.9001172),C1S (0.2310657),C2 (0.8531553),C4A (0.5070967),C4B (0.3336896),C5 (0.922123),CD46 (0.8600277),CD59 (0.4508314)
Molecular_biology_cell	3	E_m_p_t_y	0	blue	SCP union	Classical complement pathway$Lectin complement pathway	2.3722	0.00424424	0.375918	C1R (0.9001172),C1S (0.2310657),C2 (0.8531553),C4A (0.5070967),C4B (0.3336896),MASP2 (0.2974601)
Molecular_biology_cell	3	E_m_p_t_y	0	blue	SCP union	Classical complement pathway$Lectin complement pathway$Membrane attack complex formation	2.832	0.0014723	0.20285	C1R (0.9001172),C1S (0.2310657),C2 (0.8531553),C4A (0.5070967),C4B (0.3336896),C5 (0.922123),MASP2 (0.2974601)
Molecular_biology_cell	3	E_m_p_t_y	0	blue	SCP union	Classical complement pathway$Membrane attack complex formation	2.3722	0.00424424	0.375918	C1R (0.9001172),C1S (0.2310657),C2 (0.8531553),C4A (0.5070967),C4B (0.3336896),C5 (0.922123)
Molecular_biology_cell	3	E_m_p_t_y	0	blue	SCP union	Clathrin-mediated endocytosis$Clathrin-mediated vesicle traffic from TGN to endosomal lysosomal system$Recycling endosome dynamics	0.414297	0.385215	0.999997	AAK1 (0.9659708),ACAP1 (0.4746736),AP1G2 (0.9187581),BIN1 (0.3778102),CALY (0.9697552),CYTH2 (0.8817241),DAB2 (0.7352388),DNM1 (0.6629754),DNM3 (0.5154136),EPS15 (0.8222761),FCHO2 (0.8219357),GAK (0.2787741),IQSEC1 (0.9278226),ITSN2 (0.9806963),KIF16B (0.4189274),NECAP1 (0.5109758),PICALM (0.7870316),PSD (0.9041023),RAB11FIP1 (0.5818275),RAB22A (0.5019124),SLC9A5 (0.9029202),SNAP23 (0.9014862),SY…
Molecular_biology_cell	3	E_m_p_t_y	0	blue	SCP union	Clathrin-mediated endocytosis$Early endosome dynamics$Recycling endosome dynamics	1.11717	0.0763532	0.998656	AAK1 (0.9659708),ACAP1 (0.4746736),AKTIP (0.8008931),ALS2 (0.2079353),BIN1 (0.3778102),CALY (0.9697552),CYTH2 (0.8817241),DAB2 (0.7352388),DENND1C (0.891505),DNM1 (0.6629754),DNM3 (0.5154136),EPS15 (0.8222761),FCHO2 (0.8219357),GAK (0.2787741),IQSEC1 (0.9278226),ITSN2 (0.9806963),KIF16B (0.4189274),NECAP1 (0.5109758),PICALM (0.7870316),PSD (0.9041023),RAB11FIP1 (0.5818275),RAB21 (0.2561201),RAB22…
Molecular_biology_cell	3	E_m_p_t_y	0	blue	SCP union	Clathrin-mediated endocytosis$Intracellular bridge abscission$Recycling endosome dynamics	0.735719	0.183772	0.999997	AAK1 (0.9659708),ACAP1 (0.4746736),BIN1 (0.3778102),CALY (0.9697552),CHMP1B (0.8728313),CYTH2 (0.8817241),DAB2 (0.7352388),DNM1 (0.6629754),DNM3 (0.5154136),EPS15 (0.8222761),EXOC1 (0.8933916),EXOC2 (0.7891356),EXOC6B (0.8874464),EXOC8 (0.7265341),FCHO2 (0.8219357),GAK (0.2787741),IQSEC1 (0.9278226),ITSN2 (0.9806963),KIF16B (0.4189274),NECAP1 (0.5109758),PDCD6IP (0.7908738),PICALM (0.7870316),PIK…
Molecular_biology_cell	3	E_m_p_t_y	0	blue	SCP union	Clathrin-mediated endocytosis$Lamellipodium organization$Recycling endosome dynamics	0.789236	0.162467	0.999997	AAK1 (0.9659708),ACAP1 (0.4746736),ARHGAP8 (0.5413179),ARHGEF2 (0.8057777),BIN1 (0.3778102),CALY (0.9697552),CYTH2 (0.8817241),DAB2 (0.7352388),DNM1 (0.6629754),DNM3 (0.5154136),DOCK1 (0.6300327),DOCK3 (0.7705201),ELMO2 (0.8864021),EPS15 (0.8222761),FCHO2 (0.8219357),GAK (0.2787741),INPPL1 (0.8843965),IQSEC1 (0.9278226),ITSN2 (0.9806963),KIF16B (0.4189274),MYO18A (0.8609132),NECAP1 (0.5109758),PI…
Molecular_biology_cell	3	E_m_p_t_y	0	blue	SCP union	Clathrin-mediated endocytosis$Recycling endosome dynamics	0.724148	0.188735	0.999997	AAK1 (0.9659708),ACAP1 (0.4746736),BIN1 (0.3778102),CALY (0.9697552),CYTH2 (0.8817241),DAB2 (0.7352388),DNM1 (0.6629754),DNM3 (0.5154136),EPS15 (0.8222761),FCHO2 (0.8219357),GAK (0.2787741),IQSEC1 (0.9278226),ITSN2 (0.9806963),KIF16B (0.4189274),NECAP1 (0.5109758),PICALM (0.7870316),PSD (0.9041023),RAB11FIP1 (0.5818275),RAB22A (0.5019124),SLC9A5 (0.9029202),SNAP23 (0.9014862),SYNJ1 (0.9835547)
Molecular_biology_cell	3	E_m_p_t_y	0	blue	SCP union	Clathrin-mediated endocytosis$Recycling endosome dynamics$Retrograde vesicle traffic from endosome to TGN	1.12618	0.0747856	0.998656	AAK1 (0.9659708),ACAP1 (0.4746736),BIN1 (0.3778102),CALY (0.9697552),CYTH2 (0.8817241),DAB2 (0.7352388),DNM1 (0.6629754),DNM3 (0.5154136),EPS15 (0.8222761),FCHO2 (0.8219357),GAK (0.2787741),IQSEC1 (0.9278226),ITSN2 (0.9806963),KIF16B (0.4189274),NECAP1 (0.5109758),PICALM (0.7870316),PSD (0.9041023),RAB11FIP1 (0.5818275),RAB22A (0.5019124),RAB9A (0.6045549),SLC9A5 (0.9029202),SNAP23 (0.9014862),SN…
Molecular_biology_cell	3	E_m_p_t_y	0	blue	SCP union	Clathrin-mediated endocytosis$Recycling endosome dynamics$Vesicle fusion with plasma membrane	0.836392	0.14575	0.999997	AAK1 (0.9659708),ACAP1 (0.4746736),BIN1 (0.3778102),CALY (0.9697552),CYTH2 (0.8817241),DAB2 (0.7352388),DNM1 (0.6629754),DNM3 (0.5154136),DOC2A (0.7913922),EPS15 (0.8222761),FCHO2 (0.8219357),GAK (0.2787741),IQSEC1 (0.9278226),ITSN2 (0.9806963),KIF16B (0.4189274),NECAP1 (0.5109758),PICALM (0.7870316),PSD (0.9041023),RAB11FIP1 (0.5818275),RAB22A (0.5019124),SLC9A5 (0.9029202),SNAP23 (0.9014862),ST…
Molecular_biology_cell	3	E_m_p_t_y	0	blue	SCP union	Clathrin-mediated vesicle traffic from TGN to endosomal lysosomal system$Early endosome dynamics$Recycling endosome dynamics	0.277854	0.527407	0.999997	ACAP1 (0.4746736),AKTIP (0.8008931),ALS2 (0.2079353),AP1G2 (0.9187581),CYTH2 (0.8817241),DENND1C (0.891505),KIF16B (0.4189274),PSD (0.9041023),RAB11FIP1 (0.5818275),RAB21 (0.2561201),RAB22A (0.5019124),RAB5B (0.7546276),RBSN (0.5735899),RIN3 (0.8705626),SLC9A5 (0.9029202),SNAP23 (0.9014862),SNX15 (0.9138078),STAM2 (0.9119995),TOM1 (0.870804),ZFYVE1 (0.9580026),ZFYVE16 (0.9634944)
Molecular_biology_cell	3	E_m_p_t_y	0	blue	SCP union	Clathrin-mediated vesicle traffic from TGN to endosomal lysosomal system$Intracellular bridge abscission$Recycling endosome dynamics	0.110173	0.775938	0.999997	ACAP1 (0.4746736),AP1G2 (0.9187581),CHMP1B (0.8728313),CYTH2 (0.8817241),EXOC1 (0.8933916),EXOC2 (0.7891356),EXOC6B (0.8874464),EXOC8 (0.7265341),KIF16B (0.4189274),PDCD6IP (0.7908738),PIK3C3 (0.9679232),PSD (0.9041023),RAB11FIP1 (0.5818275),RAB11FIP3 (0.482136),RAB22A (0.5019124),SLC9A5 (0.9029202),SNAP23 (0.9014862)
Molecular_biology_cell	3	E_m_p_t_y	0	blue	SCP union	Clathrin-mediated vesicle traffic from TGN to endosomal lysosomal system$Lamellipodium organization$Recycling endosome dynamics	0.162167	0.688387	0.999997	ACAP1 (0.4746736),AP1G2 (0.9187581),ARHGAP8 (0.5413179),ARHGEF2 (0.8057777),CYTH2 (0.8817241),DOCK1 (0.6300327),DOCK3 (0.7705201),ELMO2 (0.8864021),INPPL1 (0.8843965),KIF16B (0.4189274),MYO18A (0.8609132),PPFIA1 (0.5110269),PSD (0.9041023),RAB11FIP1 (0.5818275),RAB22A (0.5019124),SH3PXD2A (0.7952604),SLC9A5 (0.9029202),SNAP23 (0.9014862),TIAM2 (0.1650899),VAV3 (0.3584075)
Molecular_biology_cell	3	E_m_p_t_y	0	blue	SCP union	Clathrin-mediated vesicle traffic from TGN to endosomal lysosomal system$Recycling endosome dynamics	0.0618861	0.867189	0.999997	ACAP1 (0.4746736),AP1G2 (0.9187581),CYTH2 (0.8817241),KIF16B (0.4189274),PSD (0.9041023),RAB11FIP1 (0.5818275),RAB22A (0.5019124),SLC9A5 (0.9029202),SNAP23 (0.9014862)
Molecular_biology_cell	3	E_m_p_t_y	0	blue	SCP union	Clathrin-mediated vesicle traffic from TGN to endosomal lysosomal system$Recycling endosome dynamics$Retrograde vesicle traffic from endosome to TGN	0.319877	0.478765	0.999997	ACAP1 (0.4746736),AP1G2 (0.9187581),CYTH2 (0.8817241),KIF16B (0.4189274),PSD (0.9041023),RAB11FIP1 (0.5818275),RAB22A (0.5019124),RAB9A (0.6045549),SLC9A5 (0.9029202),SNAP23 (0.9014862),SNX1 (0.9025398),STX10 (0.660886),STX16 (0.9748895),STX5 (0.9155024),STX6 (0.6558835),VAMP4 (0.9114136),VPS52 (0.8426446),VPS53 (0.9074917),VTI1A (0.7238254)
Molecular_biology_cell	3	E_m_p_t_y	0	blue	SCP union	Clathrin-mediated vesicle traffic from TGN to endosomal lysosomal system$Recycling endosome dynamics$Vesicle fusion with plasma membrane	0.149348	0.709009	0.999997	ACAP1 (0.4746736),AP1G2 (0.9187581),CYTH2 (0.8817241),DOC2A (0.7913922),KIF16B (0.4189274),PSD (0.9041023),RAB11FIP1 (0.5818275),RAB22A (0.5019124),SLC9A5 (0.9029202),SNAP23 (0.9014862),STX3 (0.9506826),STXBP3 (0.8760912),SYP (0.1987362),VAMP1 (0.9123948),VAMP2 (0.9402722),VAMP7 (0.454792)
Molecular_biology_cell	3	E_m_p_t_y	0	blue	SCP union	Coagulation cascade$Coagulation factor synthesis and vitamin K metabolism	0.114402	0.76842	0.999997	F8 (0.5207318)
Molecular_biology_cell	3	E_m_p_t_y	0	blue	SCP union	Cobalamin metabolism$Extracellular matrix breakdown by cathepsins$Lysosomal glycoprotein degradation	0.458144	0.348222	0.999997	ABCD4 (0.8290792),CTSD (0.7028865),CTSF (0.912275),CTSK (0.8849445),CTSO (0.8837254),GAA (0.9079257),LMBRD1 (0.9422531),MFSD8 (0.9503901),NEU1 (0.3833318)
Molecular_biology_cell	3	E_m_p_t_y	0	blue	SCP union	Cobalamin metabolism$Late endosome dynamics$Lysosomal glycoprotein degradation	0.550559	0.281476	0.999997	ABCD4 (0.8290792),FYCO1 (0.6560173),GAA (0.9079257),LAMTOR3 (0.5700097),LMBRD1 (0.9422531),LYST (0.8042996),MFSD8 (0.9503901),NEU1 (0.3833318),RAB9A (0.6045549),RILP (0.6910113),SNX16 (0.8782026),STARD3 (0.752443),STX11 (0.5559979),STX7 (0.9819703),TOLLIP (0.5231136),VAMP7 (0.454792),VPS8 (0.9839201)
Molecular_biology_cell	3	E_m_p_t_y	0	blue	SCP union	Cobalamin metabolism$Lysosomal glycoprotein degradation	0.360276	0.436239	0.999997	ABCD4 (0.8290792),GAA (0.9079257),LMBRD1 (0.9422531),MFSD8 (0.9503901),NEU1 (0.3833318)
Molecular_biology_cell	3	E_m_p_t_y	0	blue	SCP union	Cobalamin metabolism$Lysosomal glycoprotein degradation$Lysosomal lipid degradation	1.11758	0.0762809	0.998656	ABCA3 (0.6603716),ABCD4 (0.8290792),ARSA (0.9603598),GAA (0.9079257),GALC (0.8310505),HEXA (0.9076353),LMBRD1 (0.9422531),MFSD8 (0.9503901),NEU1 (0.3833318),PSAP (0.9381841)
Molecular_biology_cell	3	E_m_p_t_y	0	blue	SCP union	Connection of muscle sarcomere to plasma membrane$C-type lectin receptor signaling$Integrin-mediated leukocyte rolling	0.107392	0.780922	0.999997	LIMS2 (0.3764271),MALT1 (0.3426116),TYROBP (0.9029343),UTRN (0.6538879),VCL (0.771495)
Molecular_biology_cell	3	E_m_p_t_y	0	blue	SCP union	Connection of muscle sarcomere to plasma membrane$Filopodium organization$Integrin-mediated leukocyte rolling	0.0915398	0.809954	0.999997	ARHGAP8 (0.5413179),DOCK1 (0.6300327),LIMS2 (0.3764271),TIAM2 (0.1650899),TNK2 (0.8223123),TYROBP (0.9029343),UTRN (0.6538879),VCL (0.771495)
Molecular_biology_cell	3	E_m_p_t_y	0	blue	SCP union	Connection of muscle sarcomere to plasma membrane$Focal adhesion organization	0.960606	0.109495	0.999997	DOCK1 (0.6300327),FERMT3 (0.3227228),GIT2 (0.945751),ITGA3 (0.6425592),LIMD1 (0.5046424),LIMS2 (0.3764271),LPP (0.9588925),PEAK1 (0.3219528),PPFIA1 (0.5110269),PTK2B (0.8637051),PXN (0.384855),SH3PXD2A (0.7952604),SORBS3 (0.6524002),UTRN (0.6538879),VAV3 (0.3584075),VCL (0.771495)
Molecular_biology_cell	3	E_m_p_t_y	0	blue	SCP union	Connection of muscle sarcomere to plasma membrane$Focal adhesion organization$Integrin-mediated leukocyte rolling	0.726522	0.187706	0.999997	DOCK1 (0.6300327),FERMT3 (0.3227228),GIT2 (0.945751),ITGA3 (0.6425592),LIMD1 (0.5046424),LIMS2 (0.3764271),LPP (0.9588925),PEAK1 (0.3219528),PPFIA1 (0.5110269),PTK2B (0.8637051),PXN (0.384855),SH3PXD2A (0.7952604),SORBS3 (0.6524002),TYROBP (0.9029343),UTRN (0.6538879),VAV3 (0.3584075),VCL (0.771495)
Molecular_biology_cell	3	E_m_p_t_y	0	blue	SCP union	Connection of muscle sarcomere to plasma membrane$Focal adhesion organization$Lamellipodium organization	0.725829	0.188006	0.999997	ARHGAP8 (0.5413179),ARHGEF2 (0.8057777),CYTH2 (0.8817241),DOCK1 (0.6300327),DOCK3 (0.7705201),ELMO2 (0.8864021),FERMT3 (0.3227228),GIT2 (0.945751),INPPL1 (0.8843965),ITGA3 (0.6425592),LIMD1 (0.5046424),LIMS2 (0.3764271),LPP (0.9588925),MYO18A (0.8609132),PEAK1 (0.3219528),PPFIA1 (0.5110269),PTK2B (0.8637051),PXN (0.384855),SH3PXD2A (0.7952604),SORBS3 (0.6524002),TIAM2 (0.1650899),UTRN (0.6538879)…
Molecular_biology_cell	3	E_m_p_t_y	0	blue	SCP union	Connection of muscle sarcomere to plasma membrane$Focal adhesion organization$Myofibril formation	0.948345	0.11263	0.999997	DOCK1 (0.6300327),FERMT3 (0.3227228),GIT2 (0.945751),ITGA3 (0.6425592),LIMD1 (0.5046424),LIMS2 (0.3764271),LPP (0.9588925),MYOZ1 (0.7954435),PEAK1 (0.3219528),PPFIA1 (0.5110269),PTK2B (0.8637051),PXN (0.384855),SH3PXD2A (0.7952604),SORBS3 (0.6524002),UTRN (0.6538879),VAV3 (0.3584075),VCL (0.771495)
Molecular_biology_cell	3	E_m_p_t_y	0	blue	SCP union	Connection of muscle sarcomere to plasma membrane$Focal adhesion organization$Semaphorin signaling	1.0387	0.0914734	0.999997	CD72 (0.6918191),DOCK1 (0.6300327),FER (0.9413446),FERMT3 (0.3227228),GIT2 (0.945751),ITGA3 (0.6425592),LIMD1 (0.5046424),LIMS2 (0.3764271),LPP (0.9588925),PEAK1 (0.3219528),PLXNA3 (0.8306869),PLXNB3 (0.2392151),PPFIA1 (0.5110269),PTK2B (0.8637051),PXN (0.384855),RND1 (0.38304),SEMA3B (0.8139448),SEMA4D (0.3164032),SEMA6B (0.8681838),SH3PXD2A (0.7952604),SORBS3 (0.6524002),UTRN (0.6538879),VAV3 (…
Molecular_biology_cell	3	E_m_p_t_y	0	blue	SCP union	Connection of muscle sarcomere to plasma membrane$Focal adhesion organization$Thyroid hormone receptor signaling	0.948345	0.11263	0.999997	DOCK1 (0.6300327),FERMT3 (0.3227228),GIT2 (0.945751),ITGA3 (0.6425592),LIMD1 (0.5046424),LIMS2 (0.3764271),LPP (0.9588925),NCOR2 (0.1654856),PEAK1 (0.3219528),PPFIA1 (0.5110269),PTK2B (0.8637051),PXN (0.384855),SH3PXD2A (0.7952604),SORBS3 (0.6524002),UTRN (0.6538879),VAV3 (0.3584075),VCL (0.771495)
Molecular_biology_cell	3	E_m_p_t_y	0	blue	SCP union	Connection of muscle sarcomere to plasma membrane$Integrin-mediated leukocyte rolling	0.177963	0.6638	0.999997	LIMS2 (0.3764271),TYROBP (0.9029343),UTRN (0.6538879),VCL (0.771495)
Molecular_biology_cell	3	E_m_p_t_y	0	blue	SCP union	Connection of muscle sarcomere to plasma membrane$Integrin-mediated leukocyte rolling$Leukocyte transmigration through endothelial cells	0.198685	0.63287	0.999997	LIMS2 (0.3764271),PECAM1 (0.6235001),TYROBP (0.9029343),UTRN (0.6538879),VCL (0.771495)
Molecular_biology_cell	3	E_m_p_t_y	0	blue	SCP union	Connection of muscle sarcomere to plasma membrane$Integrin-mediated leukocyte rolling$Myofibril formation	0.198685	0.63287	0.999997	LIMS2 (0.3764271),MYOZ1 (0.7954435),TYROBP (0.9029343),UTRN (0.6538879),VCL (0.771495)
Molecular_biology_cell	3	E_m_p_t_y	0	blue	SCP union	Connection of muscle sarcomere to plasma membrane$Integrin-mediated leukocyte rolling$Telomere replication	0.192175	0.642429	0.999997	CTC1 (0.7295151),LIMS2 (0.3764271),POT1 (0.4247459),TEP1 (0.9222908),TERC (0.5979279),TERF1 (0.7609661),TYROBP (0.9029343),UTRN (0.6538879),VCL (0.771495)
Molecular_biology_cell	3	E_m_p_t_y	0	blue	SCP union	Connection of muscle sarcomere to plasma membrane$Myofibril formation	0.435245	0.367075	0.999997	LIMS2 (0.3764271),MYOZ1 (0.7954435),UTRN (0.6538879),VCL (0.771495)
Molecular_biology_cell	3	E_m_p_t_y	0	blue	SCP union	Connection of muscle sarcomere to plasma membrane$Myofibril formation$Thin myofilament organization	0.295905	0.505935	0.999997	LIMS2 (0.3764271),MYOZ1 (0.7954435),TPM2 (0.9312136),UTRN (0.6538879),VCL (0.771495)
Molecular_biology_cell	3	E_m_p_t_y	0	blue	SCP union	Connection of muscle sarcomere to plasma membrane$Myofibril formation$Z-disc organization	0.360276	0.436239	0.999997	LIMS2 (0.3764271),MYOZ1 (0.7954435),TCAP (0.8201035),UTRN (0.6538879),VCL (0.771495)
Molecular_biology_cell	3	E_m_p_t_y	0	blue	SCP union	Contractile ring formation$Equatorial RhoA activation	0.0653441	0.860312	0.999997	FBXW7 (0.748632),ROCK2 (0.6910893)
Molecular_biology_cell	3	E_m_p_t_y	0	blue	SCP union	Copper transmembrane transport$Heme synthesis$Regulation of iron homeostasis	0.852726	0.14037	0.999997	ABCB6 (0.7700912),ABCB7 (0.1002096),ALAD (0.8739725),ATP7A (0.9629499),FBXL5 (0.5360641),HAMP (0.7822854),IREB2 (0.4198193),PCSK7 (0.2791937),PPOX (0.828427),SLC25A37 (0.5993075),TMEM14C (0.8593785)
Molecular_biology_cell	3	E_m_p_t_y	0	blue	SCP union	Copper transmembrane transport$Regulation of iron homeostasis	0.972552	0.106524	0.999997	ATP7A (0.9629499),FBXL5 (0.5360641),HAMP (0.7822854),IREB2 (0.4198193),PCSK7 (0.2791937)
Molecular_biology_cell	3	E_m_p_t_y	0	blue	SCP union	C-type lectin receptor signaling$Filopodium organization$Integrin-mediated leukocyte rolling	0.024059	0.946109	0.999997	ARHGAP8 (0.5413179),DOCK1 (0.6300327),MALT1 (0.3426116),TIAM2 (0.1650899),TNK2 (0.8223123),TYROBP (0.9029343)
Molecular_biology_cell	3	E_m_p_t_y	0	blue	SCP union	C-type lectin receptor signaling$Integrin-mediated leukocyte rolling	0.0259408	0.942018	0.999997	MALT1 (0.3426116),TYROBP (0.9029343)
Molecular_biology_cell	3	E_m_p_t_y	0	blue	SCP union	C-type lectin receptor signaling$Integrin-mediated leukocyte rolling$Leukocyte transmigration through endothelial cells	0.0411251	0.909651	0.999997	MALT1 (0.3426116),PECAM1 (0.6235001),TYROBP (0.9029343)
Molecular_biology_cell	3	E_m_p_t_y	0	blue	SCP union	C-type lectin receptor signaling$Integrin-mediated leukocyte rolling$Telomere replication	0.0665385	0.857949	0.999997	CTC1 (0.7295151),MALT1 (0.3426116),POT1 (0.4247459),TEP1 (0.9222908),TERC (0.5979279),TERF1 (0.7609661),TYROBP (0.9029343)
Molecular_biology_cell	3	E_m_p_t_y	0	blue	SCP union	Cytoplasmic core snRNP assembly$ER unfolded protein response pathway$Translation initiation	5.46203e-06	0.999987	0.999997	ATF6 (0.8227749),EIF2S3 (0.2150164),EIF3E (0.7183499),EIF4A2 (0.5062452),EIF5A2 (0.1607562),GEMIN7 (0.9335238),PCBP2 (0.559292),TIAL1 (0.7373037)
Molecular_biology_cell	3	E_m_p_t_y	0	blue	SCP union	Cytoplasmic core snRNP assembly$Mammalian target of rapamycin signaling pathway$Translation initiation	0.0011238	0.997416	0.999997	AKT3 (0.9109742),CRTC1 (0.9467928),DEPTOR (0.8841847),EIF2S3 (0.2150164),EIF3E (0.7183499),EIF4A2 (0.5062452),EIF5A2 (0.1607562),GEMIN7 (0.9335238),PCBP2 (0.559292),PIK3R1 (0.8490936),RICTOR (0.6033189),TAS2R63P (0.5025939),TIAL1 (0.7373037),TSC1 (0.7637623),TSC2 (0.8280956)
Molecular_biology_cell	3	E_m_p_t_y	0	blue	SCP union	Cytoplasmic core snRNP assembly$Small ribosomal subunit organization$Translation initiation	3.42472e-06	0.999992	0.999997	EIF2S3 (0.2150164),EIF3E (0.7183499),EIF4A2 (0.5062452),EIF5A2 (0.1607562),GEMIN7 (0.9335238),PCBP2 (0.559292),RPS13 (0.525037),RPS27 (0.6670403),RPS3A (0.5610814),RPS4X (0.4451118),RPS4Y1 (0.5488511),TIAL1 (0.7373037)
Molecular_biology_cell	3	E_m_p_t_y	0	blue	SCP union	Cytoplasmic core snRNP assembly$Target RNA degradation, inhibition or destabilization by RICS or RITS$Translation initiation	0.0011238	0.997416	0.999997	AGO3 (0.9819511),AGO4 (0.9722405),DICER1 (0.8308411),EIF2S3 (0.2150164),EIF3E (0.7183499),EIF4A2 (0.5062452),EIF5A2 (0.1607562),FXR1 (0.7920385),GEMIN7 (0.9335238),PCBP2 (0.559292),PIWIL2 (0.9256293),RC3H1 (0.5404617),TARBP1 (0.7843464),TIAL1 (0.7373037),TNRC6C (0.9118384)
Molecular_biology_cell	3	E_m_p_t_y	0	blue	SCP union	Cytoplasmic core snRNP assembly$Translation elongation$Translation initiation	1.81015e-06	0.999996	0.999997	EIF2S3 (0.2150164),EIF3E (0.7183499),EIF4A2 (0.5062452),EIF5A2 (0.1607562),GEMIN7 (0.9335238),PCBP2 (0.559292),SECISBP2 (0.3417249),TIAL1 (0.7373037)
Molecular_biology_cell	3	E_m_p_t_y	0	blue	SCP union	Cytoplasmic core snRNP assembly$Translation initiation	1.162e-05	0.999973	0.999997	EIF2S3 (0.2150164),EIF3E (0.7183499),EIF4A2 (0.5062452),EIF5A2 (0.1607562),GEMIN7 (0.9335238),PCBP2 (0.559292),TIAL1 (0.7373037)
Molecular_biology_cell	3	E_m_p_t_y	0	blue	SCP union	Cytoplasmic Dicer-mediated microRNA and endogenous siRNA processing$Target RNA degradation, inhibition or destabilization by RICS or RITS	0.702371	0.19844	0.999997	AGO3 (0.9819511),AGO4 (0.9722405),DICER1 (0.8308411),FXR1 (0.7920385),PIWIL2 (0.9256293),RC3H1 (0.5404617),TARBP1 (0.7843464),TNRC6C (0.9118384)
Molecular_biology_cell	3	E_m_p_t_y	0	blue	SCP union	Cytoplasmic Dicer-mediated microRNA and endogenous siRNA processing$Target RNA degradation, inhibition or destabilization by RICS or RITS$Translation initiation	0.016854	0.961936	0.999997	AGO3 (0.9819511),AGO4 (0.9722405),DICER1 (0.8308411),EIF2S3 (0.2150164),EIF3E (0.7183499),EIF4A2 (0.5062452),EIF5A2 (0.1607562),FXR1 (0.7920385),PCBP2 (0.559292),PIWIL2 (0.9256293),RC3H1 (0.5404617),TARBP1 (0.7843464),TIAL1 (0.7373037),TNRC6C (0.9118384)
Molecular_biology_cell	3	E_m_p_t_y	0	blue	SCP union	Cytoplasmic protein acetylation and deacetylation$Histone methylation and demethylation$Regulation of RNA polymerase II by elongation factors	0.308566	0.491398	0.999997	AFF4 (0.8342941),ATF7IP (0.9108709),CCNT2 (0.9154866),CDC73 (0.6363495),CDK9 (0.8864395),EAF2 (0.9254906),ELP2 (0.9149476),HDAC6 (0.89971),HEXIM2 (0.3255269),JMJD1C (0.9624052),KAT7 (0.1076804),KDM3A (0.6344866),KDM4A (0.919769),KDM4C (0.9441049),KDM4D (0.2843486),KDM5A (0.9846466),KDM5B (0.9559372),KDM6A (0.8953435),KDM6B (0.9150542),KMT2C (0.9320162),MGMT (0.2850936),MLLT10 (0.7999463),PHF1 (0.…
Molecular_biology_cell	3	E_m_p_t_y	0	blue	SCP union	Cytoplasmic protein acetylation and deacetylation$Regulation of RNA polymerase II by elongation factors	0.0768179	0.837881	0.999997	AFF4 (0.8342941),CCNT2 (0.9154866),CDC73 (0.6363495),CDK9 (0.8864395),EAF2 (0.9254906),ELP2 (0.9149476),HDAC6 (0.89971),HEXIM2 (0.3255269)
Molecular_biology_cell	3	E_m_p_t_y	0	blue	SCP union	Cytoplasmic protein acetylation and deacetylation$Regulation of RNA polymerase II by elongation factors$Transcription by rna polymerase II	0.0294038	0.934536	0.999997	AFF4 (0.8342941),CCNH (0.7111322),CCNT2 (0.9154866),CDC73 (0.6363495),CDK9 (0.8864395),CTDSP2 (0.7596663),EAF2 (0.9254906),ELP2 (0.9149476),HDAC6 (0.89971),HEXIM2 (0.3255269),TAF7 (0.828361)
Molecular_biology_cell	3	E_m_p_t_y	0	blue	SCP union	Cytoplasmic protein acetylation and deacetylation$Regulation of RNA polymerase II by elongation factors$Transcription regulation by mediator	0.0735256	0.844256	0.999997	AFF4 (0.8342941),CCNT2 (0.9154866),CDC73 (0.6363495),CDK19 (0.8097695),CDK9 (0.8864395),EAF2 (0.9254906),ELP2 (0.9149476),HDAC6 (0.89971),HEXIM2 (0.3255269),MED13 (0.7477144),MED13L (0.9090509),MED21 (0.5546279),MED23 (0.8176157),MED28 (0.7674235),MED7 (0.7402763)
Molecular_biology_cell	3	E_m_p_t_y	0	blue	SCP union	Cytoplasmic protein acetylation and deacetylation$Retinoic acid receptor signaling$Transcription by rna polymerase II	0.0965395	0.800683	0.999997	CCNH (0.7111322),CDC73 (0.6363495),CREB1 (0.9393945),CTDSP2 (0.7596663),ELP2 (0.9149476),HDAC6 (0.89971),NCOA3 (0.9667194),NCOR2 (0.1654856),TAF4 (0.5983456),TAF7 (0.828361)
Molecular_biology_cell	3	E_m_p_t_y	0	blue	SCP union	Cytoplasmic protein acetylation and deacetylation$Transcription by rna polymerase II	0.0560094	0.879004	0.999997	CCNH (0.7111322),CDC73 (0.6363495),CTDSP2 (0.7596663),ELP2 (0.9149476),HDAC6 (0.89971),TAF7 (0.828361)
Molecular_biology_cell	3	E_m_p_t_y	0	blue	SCP union	Cytoplasmic protein acetylation and deacetylation$Transcription by rna polymerase II$Transcription initiation by general transcription factors	0.0247491	0.944606	0.999997	CCNH (0.7111322),CDC73 (0.6363495),CTDSP2 (0.7596663),ELP2 (0.9149476),HDAC6 (0.89971),TAF1 (0.8658144),TAF7 (0.828361)
Molecular_biology_cell	3	E_m_p_t_y	0	blue	SCP union	Cytoplasmic protein acetylation and deacetylation$Transcription by rna polymerase II$Transcription regulation by mediator	0.0707129	0.849742	0.999997	CCNH (0.7111322),CDC73 (0.6363495),CDK19 (0.8097695),CTDSP2 (0.7596663),ELP2 (0.9149476),HDAC6 (0.89971),MED13 (0.7477144),MED13L (0.9090509),MED21 (0.5546279),MED23 (0.8176157),MED28 (0.7674235),MED7 (0.7402763),TAF7 (0.828361)
Molecular_biology_cell	3	E_m_p_t_y	0	blue	SCP union	Cytoplasmic protein acetylation and deacetylation$Transcription by rna polymerase II$Transcription termination	0.128788	0.743382	0.999997	CCNH (0.7111322),CDC73 (0.6363495),CTDSP2 (0.7596663),ELP2 (0.9149476),HDAC6 (0.89971),PCF11 (0.9249029),SETX (0.6892617),TAF7 (0.828361)
Molecular_biology_cell	3	E_m_p_t_y	0	blue	SCP union	Cytoplasmic RNA deadadenylation$Nucleosome remodeling$Transcription repression	0.041763	0.908316	0.999997	ARID1B (0.8810735),ARID2 (0.6708081),BPTF (0.7255824),CNOT4 (0.8739666),CNOT6L (0.3898394),CUX1 (0.9721226),DR1 (0.4161502),ERCC6 (0.9521704),GATAD2B (0.9393796),IKZF3 (-0.04223611),REST (0.5592194),SMARCD3 (0.9523271),SOCS4 (0.2339508),TOB1 (0.5787447),ZFPM1 (0.13184)
Molecular_biology_cell	3	E_m_p_t_y	0	blue	SCP union	Cytoplasmic RNA deadadenylation$Restriction point$Transcription repression	0.120337	0.757989	0.999997	CDKN1B (0.8195885),CNOT4 (0.8739666),CNOT6L (0.3898394),CUX1 (0.9721226),DR1 (0.4161502),PFKFB3 (0.7849658),REST (0.5592194),SOCS4 (0.2339508),TOB1 (0.5787447)
Molecular_biology_cell	3	E_m_p_t_y	0	blue	SCP union	Cytoplasmic RNA deadadenylation$Retinoic acid receptor signaling$Transcription repression	0.246987	0.566256	0.999997	CNOT4 (0.8739666),CNOT6L (0.3898394),CREB1 (0.9393945),CUX1 (0.9721226),DR1 (0.4161502),NCOA3 (0.9667194),NCOR2 (0.1654856),REST (0.5592194),SOCS4 (0.2339508),TAF4 (0.5983456),TOB1 (0.5787447)
Molecular_biology_cell	3	E_m_p_t_y	0	blue	SCP union	Cytoplasmic RNA deadadenylation$Transcription repression	0.195904	0.636937	0.999997	CNOT4 (0.8739666),CNOT6L (0.3898394),CUX1 (0.9721226),DR1 (0.4161502),REST (0.5592194),SOCS4 (0.2339508),TOB1 (0.5787447)
Molecular_biology_cell	3	E_m_p_t_y	0	blue	SCP union	Cytoplasmic RNA deadadenylation$Transcription repression$Transforming growth factor beta receptor signaling	0.741631	0.181288	0.999997	CNOT4 (0.8739666),CNOT6L (0.3898394),CUX1 (0.9721226),DR1 (0.4161502),REST (0.5592194),SMAD2 (0.8632249),SMAD3 (0.9586818),SMAD4 (0.8893445),SMURF2 (0.9692281),SOCS4 (0.2339508),TBRG1 (0.6882607),TGFBR2 (0.48506),TOB1 (0.5787447)
Molecular_biology_cell	3	E_m_p_t_y	0	blue	SCP union	Desmosome organization$Epithelial intermediate filament dynamics	0.0888364	0.815011	0.999997	AHNAK (0.8879768),KRT8 (0.4451193)
Molecular_biology_cell	3	E_m_p_t_y	0	blue	SCP union	Desmosome organization$Epithelial intermediate filament dynamics$Hemidesmosome organization	0.141941	0.721206	0.999997	AHNAK (0.8879768),DST (0.9094703),KRT8 (0.4451193),PLEC (0.480253)
Molecular_biology_cell	3	E_m_p_t_y	0	blue	SCP union	Desmosome organization$Epithelial intermediate filament dynamics$Nuclear intermediate filaments	0.0440254	0.903597	0.999997	AHNAK (0.8879768),KRT8 (0.4451193),NUMA1 (0.2453714),S100A6 (0.4543452)
Molecular_biology_cell	3	E_m_p_t_y	0	blue	SCP union	Desmosome organization$Epithelial intermediate filament dynamics$Vimentin-like intermediate filament dynamics	0.152921	0.703201	0.999997	AHNAK (0.8879768),KRT8 (0.4451193),PRPH (0.6555831)
Molecular_biology_cell	3	E_m_p_t_y	0	blue	SCP union	Desmosome organization$Hemidesmosome organization	0.152921	0.703201	0.999997	AHNAK (0.8879768),DST (0.9094703),PLEC (0.480253)
Molecular_biology_cell	3	E_m_p_t_y	0	blue	SCP union	Discoidin domain receptor signaling$Fibrillar collagen core structure organization	1.92042	0.0120109	0.588975	COL11A2 (0.6496601),COL1A1 (0.1146379),COL5A1 (0.8877873),COL5A2 (0.6393508),RUNX2 (0.8751596)
Molecular_biology_cell	3	E_m_p_t_y	0	blue	SCP union	Discoidin domain receptor signaling$Fibrillar collagen core structure organization$Transcription regulation by mediator	0.597799	0.252465	0.999997	CDK19 (0.8097695),COL11A2 (0.6496601),COL1A1 (0.1146379),COL5A1 (0.8877873),COL5A2 (0.6393508),MED13 (0.7477144),MED13L (0.9090509),MED21 (0.5546279),MED23 (0.8176157),MED28 (0.7674235),MED7 (0.7402763),RUNX2 (0.8751596)
Molecular_biology_cell	3	E_m_p_t_y	0	blue	SCP union	DNA cleavage$Histone acetylation and deactylation$Histone methylation and demethylation	0.336812	0.460456	0.999997	ATF7IP (0.9108709),BRD1 (0.866695),BRPF3 (0.9020089),CASS4 (0.9606143),DNASE1 (0.9528835),ENDOV (0.7591389),HDAC11 (0.8389425),HDAC4 (0.8315652),HDAC5 (0.9508896),HDAC6 (0.89971),HDAC8 (0.8718904),JMJD1C (0.9624052),KANSL1 (0.7494683),KAT6A (0.6202849),KAT6B (0.86283),KAT7 (0.1076804),KAT8 (0.9057963),KDM3A (0.6344866),KDM4A (0.919769),KDM4C (0.9441049),KDM4D (0.2843486),KDM5A (0.9846466),KDM5B (…
Molecular_biology_cell	3	E_m_p_t_y	0	blue	SCP union	DNA cleavage$Histone methylation and demethylation	0.301186	0.49982	0.999997	ATF7IP (0.9108709),CASS4 (0.9606143),DNASE1 (0.9528835),ENDOV (0.7591389),JMJD1C (0.9624052),KAT7 (0.1076804),KDM3A (0.6344866),KDM4A (0.919769),KDM4C (0.9441049),KDM4D (0.2843486),KDM5A (0.9846466),KDM5B (0.9559372),KDM6A (0.8953435),KDM6B (0.9150542),KMT2C (0.9320162),MGMT (0.2850936),MLLT10 (0.7999463),PHF1 (0.8094269),PHF8 (0.8650927),PRDM2 (0.4416952),PRMT2 (0.8095702),RCOR2 (0.7847667),SETD…
Molecular_biology_cell	3	E_m_p_t_y	0	blue	SCP union	DNA cleavage$Histone methylation and demethylation$Histone ubiquitination and deubiquitination	0.503199	0.313907	0.999997	ATF7IP (0.9108709),CASS4 (0.9606143),CHFR (0.4902615),CUL4B (0.6561593),DNASE1 (0.9528835),DTX3L (0.5774482),ENDOV (0.7591389),JMJD1C (0.9624052),KAT7 (0.1076804),KDM3A (0.6344866),KDM4A (0.919769),KDM4C (0.9441049),KDM4D (0.2843486),KDM5A (0.9846466),KDM5B (0.9559372),KDM6A (0.8953435),KDM6B (0.9150542),KMT2C (0.9320162),MGMT (0.2850936),MLLT10 (0.7999463),MSL1 (0.3667449),MYSM1 (0.815969),PHF1 …
Molecular_biology_cell	3	E_m_p_t_y	0	blue	SCP union	DNA cleavage$Histone methylation and demethylation$Nucleosome disassembly	0.156417	0.697562	0.999997	ATF7IP (0.9108709),CASS4 (0.9606143),DNASE1 (0.9528835),ENDOV (0.7591389),JMJD1C (0.9624052),KAT7 (0.1076804),KDM3A (0.6344866),KDM4A (0.919769),KDM4C (0.9441049),KDM4D (0.2843486),KDM5A (0.9846466),KDM5B (0.9559372),KDM6A (0.8953435),KDM6B (0.9150542),KMT2C (0.9320162),MGMT (0.2850936),MLLT10 (0.7999463),PHF1 (0.8094269),PHF8 (0.8650927),PRDM2 (0.4416952),PRMT2 (0.8095702),RCOR2 (0.7847667),SETD…
Molecular_biology_cell	3	E_m_p_t_y	0	blue	SCP union	DNA cleavage$Histone methylation and demethylation$Nucleosome remodeling	0.108988	0.778058	0.999997	ARID1B (0.8810735),ARID2 (0.6708081),ATF7IP (0.9108709),BPTF (0.7255824),CASS4 (0.9606143),DNASE1 (0.9528835),ENDOV (0.7591389),ERCC6 (0.9521704),GATAD2B (0.9393796),IKZF3 (-0.04223611),JMJD1C (0.9624052),KAT7 (0.1076804),KDM3A (0.6344866),KDM4A (0.919769),KDM4C (0.9441049),KDM4D (0.2843486),KDM5A (0.9846466),KDM5B (0.9559372),KDM6A (0.8953435),KDM6B (0.9150542),KMT2C (0.9320162),MGMT (0.2850936)…
Molecular_biology_cell	3	E_m_p_t_y	0	blue	SCP union	DNA cleavage$Histone methylation and demethylation$Regulation of RNA polymerase II by elongation factors	0.204423	0.624565	0.999997	AFF4 (0.8342941),ATF7IP (0.9108709),CASS4 (0.9606143),CCNT2 (0.9154866),CDC73 (0.6363495),CDK9 (0.8864395),DNASE1 (0.9528835),EAF2 (0.9254906),ELP2 (0.9149476),ENDOV (0.7591389),HEXIM2 (0.3255269),JMJD1C (0.9624052),KAT7 (0.1076804),KDM3A (0.6344866),KDM4A (0.919769),KDM4C (0.9441049),KDM4D (0.2843486),KDM5A (0.9846466),KDM5B (0.9559372),KDM6A (0.8953435),KDM6B (0.9150542),KMT2C (0.9320162),MGMT …
Molecular_biology_cell	3	E_m_p_t_y	0	blue	SCP union	DNA cleavage$Histone methylation and demethylation$Transcription regulation by chromatin remodeling	0.198997	0.632416	0.999997	ARID1B (0.8810735),ATF7IP (0.9108709),CASS4 (0.9606143),CHD6 (0.9709272),DNASE1 (0.9528835),ENDOV (0.7591389),JMJD1C (0.9624052),KAT2A (0.8576761),KAT7 (0.1076804),KDM3A (0.6344866),KDM4A (0.919769),KDM4C (0.9441049),KDM4D (0.2843486),KDM5A (0.9846466),KDM5B (0.9559372),KDM6A (0.8953435),KDM6B (0.9150542),KMT2C (0.9320162),MGMT (0.2850936),MIER1 (0.5082219),MLLT10 (0.7999463),PHF1 (0.8094269),PHF…
Molecular_biology_cell	3	E_m_p_t_y	0	blue	SCP union	Dopamine-mediated control of postsynaptic potential$Filopodium organization$Glutamate-mediated control of postsynaptic potential	0.365084	0.431436	0.999997	ARHGAP8 (0.5413179),DLG4 (0.9429294),DOCK1 (0.6300327),DRD4 (0.3887106),GRID2IP (0.7427799),GRIK5 (0.8158653),GRIP1 (0.9368144),HOMER2 (0.9026002),SYP (0.1987362),TIAM2 (0.1650899),TNK2 (0.8223123)
Molecular_biology_cell	3	E_m_p_t_y	0	blue	SCP union	Dopamine-mediated control of postsynaptic potential$Glutamate-mediated control of postsynaptic potential	1.16185	0.0688898	0.998656	DLG4 (0.9429294),DRD4 (0.3887106),GRID2IP (0.7427799),GRIK5 (0.8158653),GRIP1 (0.9368144),HOMER2 (0.9026002),SYP (0.1987362)
Molecular_biology_cell	3	E_m_p_t_y	0	blue	SCP union	Drug and toxin export via multidrug resistance-associated proteins$Gap junction organization$Hydrogen transmembrane transport	2.21272	0.00612745	0.422113	ABCA3 (0.6603716),ABCB6 (0.7700912),ABCC10 (0.8080792),ABCC2 (0.8553583),ABCC5 (0.7894635),ABCC6 (0.7697185),ASIC4 (0.7333047),CNTNAP2 (0.816884),HVCN1 (0.5581949),PANX2 (0.7372932),SLC10A2 (0.8482513),SLC22A1 (0.7322158)
Molecular_biology_cell	3	E_m_p_t_y	0	blue	SCP union	Drug and toxin export via multidrug resistance-associated proteins$Hydrogen transmembrane transport	1.83258	0.0147034	0.639437	ABCA3 (0.6603716),ABCB6 (0.7700912),ABCC10 (0.8080792),ABCC2 (0.8553583),ABCC5 (0.7894635),ABCC6 (0.7697185),ASIC4 (0.7333047),HVCN1 (0.5581949),SLC10A2 (0.8482513),SLC22A1 (0.7322158)
Molecular_biology_cell	3	E_m_p_t_y	0	blue	SCP union	Drug and toxin export via multidrug resistance-associated proteins$Hydrogen transmembrane transport$Phase I biotransformation via cytochrome P450	2.52908	0.0029575	0.305609	ABCA3 (0.6603716),ABCB6 (0.7700912),ABCC10 (0.8080792),ABCC2 (0.8553583),ABCC5 (0.7894635),ABCC6 (0.7697185),ASIC4 (0.7333047),CYP1B1 (0.5432504),CYP2D6 (0.7345332),CYP2E1 (0.5898691),HVCN1 (0.5581949),SLC10A2 (0.8482513),SLC22A1 (0.7322158)
Molecular_biology_cell	3	E_m_p_t_y	0	blue	SCP union	Drug and toxin export via multidrug resistance-associated proteins$Hydrogen transmembrane transport$Potassium transmembrane transport	1.09501	0.0803512	0.998656	ABCA3 (0.6603716),ABCB6 (0.7700912),ABCC10 (0.8080792),ABCC2 (0.8553583),ABCC5 (0.7894635),ABCC6 (0.7697185),ASIC4 (0.7333047),HVCN1 (0.5581949),KCNE3 (0.8775462),KCNQ1 (0.9452639),SLC10A2 (0.8482513),SLC22A1 (0.7322158),SLC24A1 (0.8506261),SLC24A4 (0.934575)
Molecular_biology_cell	3	E_m_p_t_y	0	blue	SCP union	Drug and toxin export via multidrug resistance-associated proteins$Hydrogen transmembrane transport$Retrograde vesicle traffic from endosome to TGN	1.81937	0.0151576	0.639437	ABCA3 (0.6603716),ABCB6 (0.7700912),ABCC10 (0.8080792),ABCC2 (0.8553583),ABCC5 (0.7894635),ABCC6 (0.7697185),ASIC4 (0.7333047),HVCN1 (0.5581949),RAB9A (0.6045549),SLC10A2 (0.8482513),SLC22A1 (0.7322158),SNX1 (0.9025398),STX10 (0.660886),STX16 (0.9748895),STX5 (0.9155024),STX6 (0.6558835),VAMP4 (0.9114136),VPS52 (0.8426446),VPS53 (0.9074917),VTI1A (0.7238254)
Molecular_biology_cell	3	E_m_p_t_y	0	blue	SCP union	Drug and toxin export via multidrug resistance-associated proteins$Hydrogen transmembrane transport$Sodium transmembrane transport	1.69199	0.0203243	0.711292	ABCA3 (0.6603716),ABCB6 (0.7700912),ABCC10 (0.8080792),ABCC2 (0.8553583),ABCC5 (0.7894635),ABCC6 (0.7697185),ASIC3 (0.8699601),ASIC4 (0.7333047),HVCN1 (0.5581949),SLC10A2 (0.8482513),SLC22A1 (0.7322158),SLC5A5 (0.7269049),SLC6A13 (0.7758688),SLC9A8 (0.819617),TPCN1 (0.9181569)
Molecular_biology_cell	3	E_m_p_t_y	0	blue	SCP union	Drug and toxin export via multidrug resistance-associated proteins$Hydrogen transmembrane transport$Water transmembrane transport	1.90835	0.0123495	0.588975	ABCA3 (0.6603716),ABCB6 (0.7700912),ABCC10 (0.8080792),ABCC2 (0.8553583),ABCC5 (0.7894635),ABCC6 (0.7697185),ASIC4 (0.7333047),HVCN1 (0.5581949),MIP (0.4117786),SLC10A2 (0.8482513),SLC22A1 (0.7322158)
Molecular_biology_cell	3	E_m_p_t_y	0	blue	SCP union	Drug and toxin export via multidrug resistance-associated proteins$Phase I biotransformation via cytochrome P450	3.0921	0.000808909	0.143292	ABCA3 (0.6603716),ABCB6 (0.7700912),ABCC10 (0.8080792),ABCC2 (0.8553583),ABCC5 (0.7894635),ABCC6 (0.7697185),CYP1B1 (0.5432504),CYP2D6 (0.7345332),CYP2E1 (0.5898691),SLC10A2 (0.8482513),SLC22A1 (0.7322158)
Molecular_biology_cell	3	E_m_p_t_y	0	blue	SCP union	Drug and toxin export via multidrug resistance-associated proteins$Phase I biotransformation via cytochrome P450$Sodium transmembrane transport	2.57298	0.00267316	0.301338	ABCA3 (0.6603716),ABCB6 (0.7700912),ABCC10 (0.8080792),ABCC2 (0.8553583),ABCC5 (0.7894635),ABCC6 (0.7697185),ASIC3 (0.8699601),ASIC4 (0.7333047),CYP1B1 (0.5432504),CYP2D6 (0.7345332),CYP2E1 (0.5898691),SLC10A2 (0.8482513),SLC22A1 (0.7322158),SLC5A5 (0.7269049),SLC6A13 (0.7758688),SLC9A8 (0.819617),TPCN1 (0.9181569)
Molecular_biology_cell	3	E_m_p_t_y	0	blue	SCP union	Drug and toxin export via multidrug resistance-associated proteins$Potassium transmembrane transport$Sodium transmembrane transport	1.41387	0.038559	0.996107	ABCA3 (0.6603716),ABCB6 (0.7700912),ABCC10 (0.8080792),ABCC2 (0.8553583),ABCC5 (0.7894635),ABCC6 (0.7697185),ASIC3 (0.8699601),ASIC4 (0.7333047),KCNE3 (0.8775462),KCNQ1 (0.9452639),SLC10A2 (0.8482513),SLC22A1 (0.7322158),SLC24A1 (0.8506261),SLC24A4 (0.934575),SLC5A5 (0.7269049),SLC6A13 (0.7758688),SLC9A8 (0.819617),TPCN1 (0.9181569)
Molecular_biology_cell	3	E_m_p_t_y	0	blue	SCP union	Drug and toxin export via multidrug resistance-associated proteins$Sodium transmembrane transport	1.94498	0.0113507	0.588975	ABCA3 (0.6603716),ABCB6 (0.7700912),ABCC10 (0.8080792),ABCC2 (0.8553583),ABCC5 (0.7894635),ABCC6 (0.7697185),ASIC3 (0.8699601),ASIC4 (0.7333047),SLC10A2 (0.8482513),SLC22A1 (0.7322158),SLC5A5 (0.7269049),SLC6A13 (0.7758688),SLC9A8 (0.819617),TPCN1 (0.9181569)
Molecular_biology_cell	3	E_m_p_t_y	0	blue	SCP union	Drug and toxin export via multidrug resistance-associated proteins$Sodium transmembrane transport$Thyroid-hormone synthesis	2.21669	0.00607164	0.422113	ABCA3 (0.6603716),ABCB6 (0.7700912),ABCC10 (0.8080792),ABCC2 (0.8553583),ABCC5 (0.7894635),ABCC6 (0.7697185),ASIC3 (0.8699601),ASIC4 (0.7333047),SLC10A2 (0.8482513),SLC22A1 (0.7322158),SLC5A5 (0.7269049),SLC6A13 (0.7758688),SLC9A8 (0.819617),TG (0.8963998),TPCN1 (0.9181569)
Molecular_biology_cell	3	E_m_p_t_y	0	blue	SCP union	Early endosome dynamics$Exosome secretion$Late endosome dynamics	0.893135	0.127898	0.999997	AKTIP (0.8008931),ALS2 (0.2079353),DENND1C (0.891505),FYCO1 (0.6560173),KIF16B (0.4189274),LAMTOR3 (0.5700097),LYST (0.8042996),PDCD6IP (0.7908738),RAB21 (0.2561201),RAB5B (0.7546276),RAB9A (0.6045549),RBSN (0.5735899),RILP (0.6910113),RIN3 (0.8705626),SNX15 (0.9138078),SNX16 (0.8782026),STAM2 (0.9119995),STARD3 (0.752443),STEAP3 (0.2203396),STX11 (0.5559979),STX7 (0.9819703),TBC1D10A (0.9515462)…
Molecular_biology_cell	3	E_m_p_t_y	0	blue	SCP union	Early endosome dynamics$Exosome secretion$Multivesicular body dynamics	0.578448	0.263968	0.999997	AKTIP (0.8008931),ALS2 (0.2079353),CHMP5 (0.2748885),DENND1C (0.891505),KIF16B (0.4189274),LRRK1 (0.9416522),PDCD6IP (0.7908738),PIKFYVE (0.6907486),RAB21 (0.2561201),RAB5B (0.7546276),RBSN (0.5735899),RIN3 (0.8705626),SNX15 (0.9138078),STAM2 (0.9119995),STAMBP (0.8668142),STEAP3 (0.2203396),TBC1D10A (0.9515462),TOM1 (0.870804),USP8 (0.6795366),VPS36 (0.8862364),VPS37A (0.6981439),VPS4B (0.695645…
Molecular_biology_cell	3	E_m_p_t_y	0	blue	SCP union	Early endosome dynamics$Hydrogen transmembrane transport$Retrograde vesicle traffic from endosome to TGN	1.03176	0.0929486	0.999997	AKTIP (0.8008931),ALS2 (0.2079353),ASIC4 (0.7333047),DENND1C (0.891505),HVCN1 (0.5581949),KIF16B (0.4189274),RAB21 (0.2561201),RAB5B (0.7546276),RAB9A (0.6045549),RBSN (0.5735899),RIN3 (0.8705626),SNX1 (0.9025398),SNX15 (0.9138078),STAM2 (0.9119995),STX10 (0.660886),STX16 (0.9748895),STX5 (0.9155024),STX6 (0.6558835),TOM1 (0.870804),VAMP4 (0.9114136),VPS52 (0.8426446),VPS53 (0.9074917),VTI1A (0.7…
Molecular_biology_cell	3	E_m_p_t_y	0	blue	SCP union	Early endosome dynamics$Intracellular bridge abscission$Late endosome dynamics	0.789236	0.162467	0.999997	AKTIP (0.8008931),ALS2 (0.2079353),CHMP1B (0.8728313),DENND1C (0.891505),EXOC1 (0.8933916),EXOC2 (0.7891356),EXOC6B (0.8874464),EXOC8 (0.7265341),FYCO1 (0.6560173),KIF16B (0.4189274),LAMTOR3 (0.5700097),LYST (0.8042996),PDCD6IP (0.7908738),PIK3C3 (0.9679232),RAB11FIP3 (0.482136),RAB21 (0.2561201),RAB5B (0.7546276),RAB9A (0.6045549),RBSN (0.5735899),RILP (0.6910113),RIN3 (0.8705626),SNX15 (0.91380…
Molecular_biology_cell	3	E_m_p_t_y	0	blue	SCP union	Early endosome dynamics$Intracellular bridge abscission$Multivesicular body dynamics	0.733699	0.184629	0.999997	AKTIP (0.8008931),ALS2 (0.2079353),CHMP1B (0.8728313),CHMP5 (0.2748885),DENND1C (0.891505),EXOC1 (0.8933916),EXOC2 (0.7891356),EXOC6B (0.8874464),EXOC8 (0.7265341),KIF16B (0.4189274),LRRK1 (0.9416522),PDCD6IP (0.7908738),PIK3C3 (0.9679232),PIKFYVE (0.6907486),RAB11FIP3 (0.482136),RAB21 (0.2561201),RAB5B (0.7546276),RBSN (0.5735899),RIN3 (0.8705626),SNX15 (0.9138078),STAM2 (0.9119995),STAMBP (0.86…
Molecular_biology_cell	3	E_m_p_t_y	0	blue	SCP union	Early endosome dynamics$Intracellular bridge abscission$Recycling endosome dynamics	0.637885	0.230205	0.999997	ACAP1 (0.4746736),AKTIP (0.8008931),ALS2 (0.2079353),CHMP1B (0.8728313),CYTH2 (0.8817241),DENND1C (0.891505),EXOC1 (0.8933916),EXOC2 (0.7891356),EXOC6B (0.8874464),EXOC8 (0.7265341),KIF16B (0.4189274),PDCD6IP (0.7908738),PIK3C3 (0.9679232),PSD (0.9041023),RAB11FIP1 (0.5818275),RAB11FIP3 (0.482136),RAB21 (0.2561201),RAB22A (0.5019124),RAB5B (0.7546276),RBSN (0.5735899),RIN3 (0.8705626),SLC9A5 (0.9…
Molecular_biology_cell	3	E_m_p_t_y	0	blue	SCP union	Early endosome dynamics$Lamellipodium organization$Recycling endosome dynamics	0.737851	0.182873	0.999997	ACAP1 (0.4746736),AKTIP (0.8008931),ALS2 (0.2079353),ARHGAP8 (0.5413179),ARHGEF2 (0.8057777),CYTH2 (0.8817241),DENND1C (0.891505),DOCK1 (0.6300327),DOCK3 (0.7705201),ELMO2 (0.8864021),INPPL1 (0.8843965),KIF16B (0.4189274),MYO18A (0.8609132),PPFIA1 (0.5110269),PSD (0.9041023),RAB11FIP1 (0.5818275),RAB21 (0.2561201),RAB22A (0.5019124),RAB5B (0.7546276),RBSN (0.5735899),RIN3 (0.8705626),SH3PXD2A (0.…
Molecular_biology_cell	3	E_m_p_t_y	0	blue	SCP union	Early endosome dynamics$Late endosome dynamics	0.83859	0.145014	0.999997	AKTIP (0.8008931),ALS2 (0.2079353),DENND1C (0.891505),FYCO1 (0.6560173),KIF16B (0.4189274),LAMTOR3 (0.5700097),LYST (0.8042996),RAB21 (0.2561201),RAB5B (0.7546276),RAB9A (0.6045549),RBSN (0.5735899),RILP (0.6910113),RIN3 (0.8705626),SNX15 (0.9138078),SNX16 (0.8782026),STAM2 (0.9119995),STARD3 (0.752443),STX11 (0.5559979),STX7 (0.9819703),TOLLIP (0.5231136),TOM1 (0.870804),VAMP7 (0.454792),VPS8 (0…
Molecular_biology_cell	3	E_m_p_t_y	0	blue	SCP union	Early endosome dynamics$Late endosome dynamics$Lysosomal acidification	0.781458	0.165403	0.999997	AKTIP (0.8008931),ALS2 (0.2079353),ATP6AP1 (0.8980505),DENND1C (0.891505),FYCO1 (0.6560173),KIF16B (0.4189274),LAMTOR3 (0.5700097),LYST (0.8042996),RAB21 (0.2561201),RAB5B (0.7546276),RAB9A (0.6045549),RBSN (0.5735899),RILP (0.6910113),RIN3 (0.8705626),SNX15 (0.9138078),SNX16 (0.8782026),STAM2 (0.9119995),STARD3 (0.752443),STX11 (0.5559979),STX7 (0.9819703),TOLLIP (0.5231136),TOM1 (0.870804),VAMP…
Molecular_biology_cell	3	E_m_p_t_y	0	blue	SCP union	Early endosome dynamics$Late endosome dynamics$Lysosomal glycoprotein degradation	0.893135	0.127898	0.999997	AKTIP (0.8008931),ALS2 (0.2079353),DENND1C (0.891505),FYCO1 (0.6560173),GAA (0.9079257),KIF16B (0.4189274),LAMTOR3 (0.5700097),LYST (0.8042996),MFSD8 (0.9503901),NEU1 (0.3833318),RAB21 (0.2561201),RAB5B (0.7546276),RAB9A (0.6045549),RBSN (0.5735899),RILP (0.6910113),RIN3 (0.8705626),SNX15 (0.9138078),SNX16 (0.8782026),STAM2 (0.9119995),STARD3 (0.752443),STX11 (0.5559979),STX7 (0.9819703),TOLLIP (…
Molecular_biology_cell	3	E_m_p_t_y	0	blue	SCP union	Early endosome dynamics$Late endosome dynamics$Lysosomal lipid degradation	1.27982	0.052503	0.998656	ABCA3 (0.6603716),AKTIP (0.8008931),ALS2 (0.2079353),ARSA (0.9603598),DENND1C (0.891505),FYCO1 (0.6560173),GALC (0.8310505),HEXA (0.9076353),KIF16B (0.4189274),LAMTOR3 (0.5700097),LYST (0.8042996),PSAP (0.9381841),RAB21 (0.2561201),RAB5B (0.7546276),RAB9A (0.6045549),RBSN (0.5735899),RILP (0.6910113),RIN3 (0.8705626),SNX15 (0.9138078),SNX16 (0.8782026),STAM2 (0.9119995),STARD3 (0.752443),STX11 (0…
Molecular_biology_cell	3	E_m_p_t_y	0	blue	SCP union	Early endosome dynamics$Late endosome dynamics$Multivesicular body dynamics	0.614873	0.242732	0.999997	AKTIP (0.8008931),ALS2 (0.2079353),CHMP5 (0.2748885),DENND1C (0.891505),FYCO1 (0.6560173),KIF16B (0.4189274),LAMTOR3 (0.5700097),LRRK1 (0.9416522),LYST (0.8042996),PIKFYVE (0.6907486),RAB21 (0.2561201),RAB5B (0.7546276),RAB9A (0.6045549),RBSN (0.5735899),RILP (0.6910113),RIN3 (0.8705626),SNX15 (0.9138078),SNX16 (0.8782026),STAM2 (0.9119995),STAMBP (0.8668142),STARD3 (0.752443),STX11 (0.5559979),S…
Molecular_biology_cell	3	E_m_p_t_y	0	blue	SCP union	Early endosome dynamics$Late endosome dynamics$Pre-mRNA capping	1.01573	0.096443	0.999997	AKTIP (0.8008931),ALS2 (0.2079353),CMTR2 (0.5567672),DENND1C (0.891505),DUSP11 (0.2772915),FYCO1 (0.6560173),KIF16B (0.4189274),LAMTOR3 (0.5700097),LYST (0.8042996),RAB21 (0.2561201),RAB5B (0.7546276),RAB9A (0.6045549),RBSN (0.5735899),RILP (0.6910113),RIN3 (0.8705626),SNX15 (0.9138078),SNX16 (0.8782026),STAM2 (0.9119995),STARD3 (0.752443),STX11 (0.5559979),STX7 (0.9819703),SUPT4H1 (0.7626655),TO…
Molecular_biology_cell	3	E_m_p_t_y	0	blue	SCP union	Early endosome dynamics$Late endosome dynamics$Recycling endosome dynamics	0.787636	0.163066	0.999997	ACAP1 (0.4746736),AKTIP (0.8008931),ALS2 (0.2079353),CYTH2 (0.8817241),DENND1C (0.891505),FYCO1 (0.6560173),KIF16B (0.4189274),LAMTOR3 (0.5700097),LYST (0.8042996),PSD (0.9041023),RAB11FIP1 (0.5818275),RAB21 (0.2561201),RAB22A (0.5019124),RAB5B (0.7546276),RAB9A (0.6045549),RBSN (0.5735899),RILP (0.6910113),RIN3 (0.8705626),SLC9A5 (0.9029202),SNAP23 (0.9014862),SNX15 (0.9138078),SNX16 (0.8782026)…
Molecular_biology_cell	3	E_m_p_t_y	0	blue	SCP union	Early endosome dynamics$Late endosome dynamics$Retrograde vesicle traffic from endosome to TGN	0.998486	0.100349	0.999997	AKTIP (0.8008931),ALS2 (0.2079353),DENND1C (0.891505),FYCO1 (0.6560173),KIF16B (0.4189274),LAMTOR3 (0.5700097),LYST (0.8042996),RAB21 (0.2561201),RAB5B (0.7546276),RAB9A (0.6045549),RBSN (0.5735899),RILP (0.6910113),RIN3 (0.8705626),SNX1 (0.9025398),SNX15 (0.9138078),SNX16 (0.8782026),STAM2 (0.9119995),STARD3 (0.752443),STX10 (0.660886),STX11 (0.5559979),STX16 (0.9748895),STX5 (0.9155024),STX6 (0…
Molecular_biology_cell	3	E_m_p_t_y	0	blue	SCP union	Early endosome dynamics$Lysosomal lipid degradation$Multivesicular body dynamics	0.837536	0.145366	0.999997	ABCA3 (0.6603716),AKTIP (0.8008931),ALS2 (0.2079353),ARSA (0.9603598),CHMP5 (0.2748885),DENND1C (0.891505),GALC (0.8310505),HEXA (0.9076353),KIF16B (0.4189274),LRRK1 (0.9416522),PIKFYVE (0.6907486),PSAP (0.9381841),RAB21 (0.2561201),RAB5B (0.7546276),RBSN (0.5735899),RIN3 (0.8705626),SNX15 (0.9138078),STAM2 (0.9119995),STAMBP (0.8668142),TOM1 (0.870804),USP8 (0.6795366),VPS36 (0.8862364),VPS37A (…
Molecular_biology_cell	3	E_m_p_t_y	0	blue	SCP union	Early endosome dynamics$Microtubule-based secretory vesicle traffic$Retrograde vesicle traffic from endosome to TGN	1.0387	0.0914734	0.999997	AKTIP (0.8008931),ALS2 (0.2079353),DENND1C (0.891505),KIF16B (0.4189274),KLC1 (0.8712213),RAB21 (0.2561201),RAB5B (0.7546276),RAB9A (0.6045549),RBSN (0.5735899),RIN3 (0.8705626),SNX1 (0.9025398),SNX15 (0.9138078),STAM2 (0.9119995),STX10 (0.660886),STX16 (0.9748895),STX5 (0.9155024),STX6 (0.6558835),TOM1 (0.870804),VAMP4 (0.9114136),VPS52 (0.8426446),VPS53 (0.9074917),VTI1A (0.7238254),ZFYVE1 (0.9…
Molecular_biology_cell	3	E_m_p_t_y	0	blue	SCP union	Early endosome dynamics$Multivesicular body dynamics	0.477961	0.332689	0.999997	AKTIP (0.8008931),ALS2 (0.2079353),CHMP5 (0.2748885),DENND1C (0.891505),KIF16B (0.4189274),LRRK1 (0.9416522),PIKFYVE (0.6907486),RAB21 (0.2561201),RAB5B (0.7546276),RBSN (0.5735899),RIN3 (0.8705626),SNX15 (0.9138078),STAM2 (0.9119995),STAMBP (0.8668142),TOM1 (0.870804),USP8 (0.6795366),VPS36 (0.8862364),VPS37A (0.6981439),VPS4B (0.6956455),ZFYVE1 (0.9580026),ZFYVE16 (0.9634944)
Molecular_biology_cell	3	E_m_p_t_y	0	blue	SCP union	Early endosome dynamics$Multivesicular body dynamics$Recycling endosome dynamics	0.478885	0.331982	0.999997	ACAP1 (0.4746736),AKTIP (0.8008931),ALS2 (0.2079353),CHMP5 (0.2748885),CYTH2 (0.8817241),DENND1C (0.891505),KIF16B (0.4189274),LRRK1 (0.9416522),PIKFYVE (0.6907486),PSD (0.9041023),RAB11FIP1 (0.5818275),RAB21 (0.2561201),RAB22A (0.5019124),RAB5B (0.7546276),RBSN (0.5735899),RIN3 (0.8705626),SLC9A5 (0.9029202),SNAP23 (0.9014862),SNX15 (0.9138078),STAM2 (0.9119995),STAMBP (0.8668142),TOM1 (0.870804…
Molecular_biology_cell	3	E_m_p_t_y	0	blue	SCP union	Early endosome dynamics$Multivesicular body dynamics$Retrograde vesicle traffic from endosome to TGN	0.737851	0.182873	0.999997	AKTIP (0.8008931),ALS2 (0.2079353),CHMP5 (0.2748885),DENND1C (0.891505),KIF16B (0.4189274),LRRK1 (0.9416522),PIKFYVE (0.6907486),RAB21 (0.2561201),RAB5B (0.7546276),RAB9A (0.6045549),RBSN (0.5735899),RIN3 (0.8705626),SNX1 (0.9025398),SNX15 (0.9138078),STAM2 (0.9119995),STAMBP (0.8668142),STX10 (0.660886),STX16 (0.9748895),STX5 (0.9155024),STX6 (0.6558835),TOM1 (0.870804),USP8 (0.6795366),VAMP4 (0…
Molecular_biology_cell	3	E_m_p_t_y	0	blue	SCP union	Early endosome dynamics$Protein O-linked glycosylation in Golgi Apparatus$Retrograde vesicle traffic from endosome to TGN	1.55743	0.0277055	0.866559	AKTIP (0.8008931),ALS2 (0.2079353),COG1 (0.9197887),COG3 (0.8959827),COG5 (0.9191928),COG6 (0.801963),COG8 (0.3340631),DENND1C (0.891505),KIF16B (0.4189274),RAB21 (0.2561201),RAB5B (0.7546276),RAB9A (0.6045549),RBSN (0.5735899),RIN3 (0.8705626),SNX1 (0.9025398),SNX15 (0.9138078),STAM2 (0.9119995),STX10 (0.660886),STX16 (0.9748895),STX5 (0.9155024),STX6 (0.6558835),TOM1 (0.870804),VAMP4 (0.9114136…
Molecular_biology_cell	3	E_m_p_t_y	0	blue	SCP union	Early endosome dynamics$Recycling endosome dynamics	0.66614	0.215705	0.999997	ACAP1 (0.4746736),AKTIP (0.8008931),ALS2 (0.2079353),CYTH2 (0.8817241),DENND1C (0.891505),KIF16B (0.4189274),PSD (0.9041023),RAB11FIP1 (0.5818275),RAB21 (0.2561201),RAB22A (0.5019124),RAB5B (0.7546276),RBSN (0.5735899),RIN3 (0.8705626),SLC9A5 (0.9029202),SNAP23 (0.9014862),SNX15 (0.9138078),STAM2 (0.9119995),TOM1 (0.870804),ZFYVE1 (0.9580026),ZFYVE16 (0.9634944)
Molecular_biology_cell	3	E_m_p_t_y	0	blue	SCP union	Early endosome dynamics$Recycling endosome dynamics$Retrograde vesicle traffic from endosome to TGN	1.07126	0.0848666	0.998656	ACAP1 (0.4746736),AKTIP (0.8008931),ALS2 (0.2079353),CYTH2 (0.8817241),DENND1C (0.891505),KIF16B (0.4189274),PSD (0.9041023),RAB11FIP1 (0.5818275),RAB21 (0.2561201),RAB22A (0.5019124),RAB5B (0.7546276),RAB9A (0.6045549),RBSN (0.5735899),RIN3 (0.8705626),SLC9A5 (0.9029202),SNAP23 (0.9014862),SNX1 (0.9025398),SNX15 (0.9138078),STAM2 (0.9119995),STX10 (0.660886),STX16 (0.9748895),STX5 (0.9155024),ST…
Molecular_biology_cell	3	E_m_p_t_y	0	blue	SCP union	Early endosome dynamics$Recycling endosome dynamics$Vesicle fusion with plasma membrane	0.781981	0.165203	0.999997	ACAP1 (0.4746736),AKTIP (0.8008931),ALS2 (0.2079353),CYTH2 (0.8817241),DENND1C (0.891505),DOC2A (0.7913922),KIF16B (0.4189274),PSD (0.9041023),RAB11FIP1 (0.5818275),RAB21 (0.2561201),RAB22A (0.5019124),RAB5B (0.7546276),RBSN (0.5735899),RIN3 (0.8705626),SLC9A5 (0.9029202),SNAP23 (0.9014862),SNX15 (0.9138078),STAM2 (0.9119995),STX3 (0.9506826),STXBP3 (0.8760912),SYP (0.1987362),TOM1 (0.870804),VAM…
Molecular_biology_cell	3	E_m_p_t_y	0	blue	SCP union	Early endosome dynamics$Retrograde vesicle traffic from endosome to TGN	1.04665	0.0898148	0.999997	AKTIP (0.8008931),ALS2 (0.2079353),DENND1C (0.891505),KIF16B (0.4189274),RAB21 (0.2561201),RAB5B (0.7546276),RAB9A (0.6045549),RBSN (0.5735899),RIN3 (0.8705626),SNX1 (0.9025398),SNX15 (0.9138078),STAM2 (0.9119995),STX10 (0.660886),STX16 (0.9748895),STX5 (0.9155024),STX6 (0.6558835),TOM1 (0.870804),VAMP4 (0.9114136),VPS52 (0.8426446),VPS53 (0.9074917),VTI1A (0.7238254),ZFYVE1 (0.9580026),ZFYVE16 (…
Molecular_biology_cell	3	E_m_p_t_y	0	blue	SCP union	Eicosanoid metabolism$Fatty acid omega-hydroxylation	0.628306	0.235339	0.999997	ALOX5 (0.2836674),ALOX5AP (0.1250075),CYP2E1 (0.5898691),EPHX2 (0.4361115),LTC4S (0.917698),PLA2G4A (0.3282245)
Molecular_biology_cell	3	E_m_p_t_y	0	blue	SCP union	Eicosanoid metabolism$Fatty acid omega-hydroxylation$Peroxisome proliferator-activated receptor alpha signaling	1.0832	0.0825647	0.998656	ALOX5 (0.2836674),ALOX5AP (0.1250075),CYP2E1 (0.5898691),EPHX2 (0.4361115),LTC4S (0.917698),NCOR1 (0.8143917),PLA2G4A (0.3282245),PPARA (0.8118078)
Molecular_biology_cell	3	E_m_p_t_y	0	blue	SCP union	Eicosanoid metabolism$Fatty acid omega-hydroxylation$Thromboxane receptor signaling	0.720919	0.190143	0.999997	ALOX5 (0.2836674),ALOX5AP (0.1250075),CYP2E1 (0.5898691),EPHX2 (0.4361115),LTC4S (0.917698),PLA2G4A (0.3282245),TBXAS1 (0.9442685)
Molecular_biology_cell	3	E_m_p_t_y	0	blue	SCP union	Eicosanoid metabolism$Thromboxane receptor signaling	0.527468	0.296846	0.999997	ALOX5 (0.2836674),ALOX5AP (0.1250075),EPHX2 (0.4361115),LTC4S (0.917698),PLA2G4A (0.3282245),TBXAS1 (0.9442685)
Molecular_biology_cell	3	E_m_p_t_y	0	blue	SCP union	Endoplasmic reticulum quality control system$ER unfolded protein response pathway	0.00945191	0.978471	0.999997	ATF6 (0.8227749),DNAJB12 (0.1648745),GET4 (0.3336778),MARCH6 (0.9775316),NPLOC4 (0.8285054),RNF139 (0.4616936),SARAF (0.9138371),SYVN1 (0.2502421),TMEM129 (0.5329452)
Molecular_biology_cell	3	E_m_p_t_y	0	blue	SCP union	Endoplasmic reticulum quality control system$ER unfolded protein response pathway$Translation initiation	0.000178031	0.99959	0.999997	ATF6 (0.8227749),DNAJB12 (0.1648745),EIF2S3 (0.2150164),EIF3E (0.7183499),EIF4A2 (0.5062452),EIF5A2 (0.1607562),GET4 (0.3336778),MARCH6 (0.9775316),NPLOC4 (0.8285054),PCBP2 (0.559292),RNF139 (0.4616936),SARAF (0.9138371),SYVN1 (0.2502421),TIAL1 (0.7373037),TMEM129 (0.5329452)
Molecular_biology_cell	3	E_m_p_t_y	0	blue	SCP union	Endoplasmic reticulum tubulus maintenance$Microtubule depolymerization, severing and catastrophe	0.177963	0.6638	0.999997	KIN (0.7275058),RTN4 (0.3662003),SPAST (0.847299),ZFYVE27 (0.7710272)
Molecular_biology_cell	3	E_m_p_t_y	0	blue	SCP union	Endoplasmic reticulum tubulus maintenance$Microtubule depolymerization, severing and catastrophe$Microtubule destabilization	0.132204	0.737558	0.999997	GSK3B (0.754012),KIN (0.7275058),RTN4 (0.3662003),SPAST (0.847299),ZFYVE27 (0.7710272)
Molecular_biology_cell	3	E_m_p_t_y	0	blue	SCP union	Endoplasmic reticulum tubulus maintenance$Microtubule depolymerization, severing and catastrophe$Nerve growth factor receptor signaling	0.242699	0.571874	0.999997	KIN (0.7275058),MAPK7 (0.4904737),RTN4 (0.3662003),SPAST (0.847299),ZFYVE27 (0.7710272)
Molecular_biology_cell	3	E_m_p_t_y	0	blue	SCP union	Endoplasmic reticulum tubulus maintenance$Nerve growth factor receptor signaling	0.687205	0.205492	0.999997	MAPK7 (0.4904737),RTN4 (0.3662003),SPAST (0.847299),ZFYVE27 (0.7710272)
Molecular_biology_cell	3	E_m_p_t_y	0	blue	SCP union	Epithelial intermediate filament dynamics$Nuclear envelope maintenance$Nuclear intermediate filaments	0.198685	0.63287	0.999997	KRT8 (0.4451193),NUMA1 (0.2453714),S100A6 (0.4543452),SYNE1 (0.626895),TOR1AIP1 (0.7672305)
Molecular_biology_cell	3	E_m_p_t_y	0	blue	SCP union	Epithelial intermediate filament dynamics$Nuclear intermediate filaments	0.0537193	0.883651	0.999997	KRT8 (0.4451193),NUMA1 (0.2453714),S100A6 (0.4543452)
Molecular_biology_cell	3	E_m_p_t_y	0	blue	SCP union	Epithelial intermediate filament dynamics$Nuclear intermediate filaments$Vimentin-like intermediate filament dynamics	0.0896537	0.813479	0.999997	KRT8 (0.4451193),NUMA1 (0.2453714),PRPH (0.6555831),S100A6 (0.4543452)
Molecular_biology_cell	3	E_m_p_t_y	0	blue	SCP union	Epithelial intermediate filament dynamics$Vimentin-like intermediate filament dynamics	0.226744	0.593275	0.999997	KRT8 (0.4451193),PRPH (0.6555831)
Molecular_biology_cell	3	E_m_p_t_y	0	blue	SCP union	ER unfolded protein response pathway$Mammalian target of rapamycin signaling pathway$Translation initiation	0.0100943	0.977025	0.999997	AKT3 (0.9109742),ATF6 (0.8227749),CRTC1 (0.9467928),DEPTOR (0.8841847),EIF2S3 (0.2150164),EIF3E (0.7183499),EIF4A2 (0.5062452),EIF5A2 (0.1607562),PCBP2 (0.559292),PIK3R1 (0.8490936),RICTOR (0.6033189),TAS2R63P (0.5025939),TIAL1 (0.7373037),TSC1 (0.7637623),TSC2 (0.8280956)
Molecular_biology_cell	3	E_m_p_t_y	0	blue	SCP union	ER unfolded protein response pathway$Small ribosomal subunit organization$Translation initiation	6.37223e-05	0.999853	0.999997	ATF6 (0.8227749),EIF2S3 (0.2150164),EIF3E (0.7183499),EIF4A2 (0.5062452),EIF5A2 (0.1607562),PCBP2 (0.559292),RPS13 (0.525037),RPS27 (0.6670403),RPS3A (0.5610814),RPS4X (0.4451118),RPS4Y1 (0.5488511),TIAL1 (0.7373037)
Molecular_biology_cell	3	E_m_p_t_y	0	blue	SCP union	ER unfolded protein response pathway$Target RNA degradation, inhibition or destabilization by RICS or RITS$Translation initiation	0.0100943	0.977025	0.999997	AGO3 (0.9819511),AGO4 (0.9722405),ATF6 (0.8227749),DICER1 (0.8308411),EIF2S3 (0.2150164),EIF3E (0.7183499),EIF4A2 (0.5062452),EIF5A2 (0.1607562),FXR1 (0.7920385),PCBP2 (0.559292),PIWIL2 (0.9256293),RC3H1 (0.5404617),TARBP1 (0.7843464),TIAL1 (0.7373037),TNRC6C (0.9118384)
Molecular_biology_cell	3	E_m_p_t_y	0	blue	SCP union	ER unfolded protein response pathway$Translation elongation$Translation initiation	4.65734e-05	0.999893	0.999997	ATF6 (0.8227749),EIF2S3 (0.2150164),EIF3E (0.7183499),EIF4A2 (0.5062452),EIF5A2 (0.1607562),PCBP2 (0.559292),SECISBP2 (0.3417249),TIAL1 (0.7373037)
Molecular_biology_cell	3	E_m_p_t_y	0	blue	SCP union	ER unfolded protein response pathway$Translation initiation	0.000290156	0.999332	0.999997	ATF6 (0.8227749),EIF2S3 (0.2150164),EIF3E (0.7183499),EIF4A2 (0.5062452),EIF5A2 (0.1607562),PCBP2 (0.559292),TIAL1 (0.7373037)
Molecular_biology_cell	3	E_m_p_t_y	0	blue	SCP union	Eukaryotic basal body organization$Eukaryotic intraflagellar transport	0.0532132	0.884681	0.999997	BBS10 (0.9205058),BBS2 (0.974627),BBS4 (0.4654579),CEP290 (0.9084449),DYNC2H1 (0.7989151),FOPNL (0.6497639),IFT172 (0.7168919),IFT20 (0.8413281),IFT52 (0.9064768),IFT80 (0.5493599),KIF3A (0.6799622),NEDD9 (0.5035876),OFD1 (0.8072047),POC1B (0.5214323),TTC21B (0.8343809),WDR35 (0.5336107)
Molecular_biology_cell	3	E_m_p_t_y	0	blue	SCP union	Eukaryotic basal body organization$Eukaryotic intraflagellar transport$Hedgehog receptor signaling	0.0771925	0.837158	0.999997	BBS10 (0.9205058),BBS2 (0.974627),BBS4 (0.4654579),CEP290 (0.9084449),DYNC2H1 (0.7989151),FOPNL (0.6497639),IFT172 (0.7168919),IFT20 (0.8413281),IFT52 (0.9064768),IFT80 (0.5493599),KIF3A (0.6799622),NEDD9 (0.5035876),OFD1 (0.8072047),POC1B (0.5214323),PTCH2 (0.712316),SHH (0.6116883),SUFU (0.9338576),TTC21B (0.8343809),WDR35 (0.5336107)
Molecular_biology_cell	3	E_m_p_t_y	0	blue	SCP union	Eukaryotic intraflagellar transport$Hedgehog receptor signaling	0.246987	0.566256	0.999997	DYNC2H1 (0.7989151),IFT172 (0.7168919),IFT20 (0.8413281),IFT52 (0.9064768),IFT80 (0.5493599),KIF3A (0.6799622),PTCH2 (0.712316),SHH (0.6116883),SUFU (0.9338576),TTC21B (0.8343809),WDR35 (0.5336107)
Molecular_biology_cell	3	E_m_p_t_y	0	blue	SCP union	Eukaryotic kinetochore dynamics$Metaphase to anaphase checkpoint	4.65734e-05	0.999893	0.999997	ANAPC4 (0.6047092),CCNB3 (0.8153005),CDC16 (0.6042956),CHFR (0.4902615),MIS18BP1 (0.2682362),SENP6 (0.6550739),SUGT1 (0.2686419),TAOK1 (0.8349548)
Molecular_biology_cell	3	E_m_p_t_y	0	blue	SCP union	Eukaryotic kinetochore dynamics$Metaphase to anaphase checkpoint$Mitotic spindle assembly	9.72515e-06	0.999978	0.999997	ANAPC4 (0.6047092),CCNB3 (0.8153005),CDC16 (0.6042956),CHFR (0.4902615),MIS18BP1 (0.2682362),SENP6 (0.6550739),STARD9 (0.8408623),SUGT1 (0.2686419),TAOK1 (0.8349548)
Molecular_biology_cell	3	E_m_p_t_y	0	blue	SCP union	Eukaryotic kinetochore dynamics$Metaphase to anaphase checkpoint$Sister chromatid cohesion	1.12518e-05	0.999974	0.999997	ANAPC4 (0.6047092),CCNB3 (0.8153005),CDC16 (0.6042956),CHFR (0.4902615),ESCO1 (0.4539256),MAU2 (0.7732319),MIS18BP1 (0.2682362),NIPBL (0.8134605),REC8 (0.9597477),SENP6 (0.6550739),SUGT1 (0.2686419),TAOK1 (0.8349548),WAPL (0.2467493)
Molecular_biology_cell	3	E_m_p_t_y	0	blue	SCP union	Eukaryotic kinetochore dynamics$Metaphase to anaphase checkpoint$Sister chromatid segregation	4.60847e-05	0.999894	0.999997	ANAPC4 (0.6047092),CCNB3 (0.8153005),CDC16 (0.6042956),CHFR (0.4902615),MIS18BP1 (0.2682362),SENP6 (0.6550739),SUGT1 (0.2686419),TAOK1 (0.8349548),WAPL (0.2467493)
Molecular_biology_cell	3	E_m_p_t_y	0	blue	SCP union	Eukaryotic kinetochore dynamics$Microtubule nucleation and rescue$Mitotic spindle assembly	7.83653e-05	0.99982	0.999997	AKAP9 (0.9706515),GOLGA2 (0.4902823),MIS18BP1 (0.2682362),SENP6 (0.6550739),STARD9 (0.8408623),SUGT1 (0.2686419),TUBGCP5 (0.6448861),TUBGCP6 (0.9339803)
Molecular_biology_cell	3	E_m_p_t_y	0	blue	SCP union	Eukaryotic kinetochore dynamics$Microtubule plus-end tracking$Mitotic spindle assembly	4.86553e-06	0.999989	0.999997	MIS18BP1 (0.2682362),PAFAH1B1 (0.544369),SENP6 (0.6550739),STARD9 (0.8408623),SUGT1 (0.2686419)
Molecular_biology_cell	3	E_m_p_t_y	0	blue	SCP union	Eukaryotic kinetochore dynamics$Mitotic spindle assembly	9.33584e-06	0.999979	0.999997	MIS18BP1 (0.2682362),SENP6 (0.6550739),STARD9 (0.8408623),SUGT1 (0.2686419)
Molecular_biology_cell	3	E_m_p_t_y	0	blue	SCP union	Exosome secretion$Intracellular bridge abscission$Late endosome dynamics	0.48355	0.328435	0.999997	CHMP1B (0.8728313),EXOC1 (0.8933916),EXOC2 (0.7891356),EXOC6B (0.8874464),EXOC8 (0.7265341),FYCO1 (0.6560173),LAMTOR3 (0.5700097),LYST (0.8042996),PDCD6IP (0.7908738),PIK3C3 (0.9679232),RAB11FIP3 (0.482136),RAB9A (0.6045549),RILP (0.6910113),SNX16 (0.8782026),STARD3 (0.752443),STEAP3 (0.2203396),STX11 (0.5559979),STX7 (0.9819703),TBC1D10A (0.9515462),TOLLIP (0.5231136),VAMP7 (0.454792),VPS8 (0.98…
Molecular_biology_cell	3	E_m_p_t_y	0	blue	SCP union	Exosome secretion$Intracellular bridge abscission$Multivesicular body dynamics	0.38027	0.41661	0.999997	CHMP1B (0.8728313),CHMP5 (0.2748885),EXOC1 (0.8933916),EXOC2 (0.7891356),EXOC6B (0.8874464),EXOC8 (0.7265341),LRRK1 (0.9416522),PDCD6IP (0.7908738),PIK3C3 (0.9679232),PIKFYVE (0.6907486),RAB11FIP3 (0.482136),STAMBP (0.8668142),STEAP3 (0.2203396),TBC1D10A (0.9515462),USP8 (0.6795366),VPS36 (0.8862364),VPS37A (0.6981439),VPS4B (0.6956455)
Molecular_biology_cell	3	E_m_p_t_y	0	blue	SCP union	Exosome secretion$Late endosome dynamics	0.543064	0.286375	0.999997	FYCO1 (0.6560173),LAMTOR3 (0.5700097),LYST (0.8042996),PDCD6IP (0.7908738),RAB9A (0.6045549),RILP (0.6910113),SNX16 (0.8782026),STARD3 (0.752443),STEAP3 (0.2203396),STX11 (0.5559979),STX7 (0.9819703),TBC1D10A (0.9515462),TOLLIP (0.5231136),VAMP7 (0.454792),VPS8 (0.9839201)
Molecular_biology_cell	3	E_m_p_t_y	0	blue	SCP union	Exosome secretion$Late endosome dynamics$Lysosomal acidification	0.495434	0.31957	0.999997	ATP6AP1 (0.8980505),FYCO1 (0.6560173),LAMTOR3 (0.5700097),LYST (0.8042996),PDCD6IP (0.7908738),RAB9A (0.6045549),RILP (0.6910113),SNX16 (0.8782026),STARD3 (0.752443),STEAP3 (0.2203396),STX11 (0.5559979),STX7 (0.9819703),TBC1D10A (0.9515462),TOLLIP (0.5231136),VAMP7 (0.454792),VPS8 (0.9839201)
Molecular_biology_cell	3	E_m_p_t_y	0	blue	SCP union	Exosome secretion$Late endosome dynamics$Lysosomal glycoprotein degradation	0.607072	0.247132	0.999997	FYCO1 (0.6560173),GAA (0.9079257),LAMTOR3 (0.5700097),LYST (0.8042996),MFSD8 (0.9503901),NEU1 (0.3833318),PDCD6IP (0.7908738),RAB9A (0.6045549),RILP (0.6910113),SNX16 (0.8782026),STARD3 (0.752443),STEAP3 (0.2203396),STX11 (0.5559979),STX7 (0.9819703),TBC1D10A (0.9515462),TOLLIP (0.5231136),VAMP7 (0.454792),VPS8 (0.9839201)
Molecular_biology_cell	3	E_m_p_t_y	0	blue	SCP union	Exosome secretion$Late endosome dynamics$Lysosomal lipid degradation	0.997514	0.100574	0.999997	ABCA3 (0.6603716),ARSA (0.9603598),FYCO1 (0.6560173),GALC (0.8310505),HEXA (0.9076353),LAMTOR3 (0.5700097),LYST (0.8042996),PDCD6IP (0.7908738),PSAP (0.9381841),RAB9A (0.6045549),RILP (0.6910113),SNX16 (0.8782026),STARD3 (0.752443),STEAP3 (0.2203396),STX11 (0.5559979),STX7 (0.9819703),TBC1D10A (0.9515462),TOLLIP (0.5231136),VAMP7 (0.454792),VPS8 (0.9839201)
Molecular_biology_cell	3	E_m_p_t_y	0	blue	SCP union	Exosome secretion$Late endosome dynamics$Microtubule-based secretory vesicle traffic	0.602533	0.249728	0.999997	FYCO1 (0.6560173),KLC1 (0.8712213),LAMTOR3 (0.5700097),LYST (0.8042996),PDCD6IP (0.7908738),RAB9A (0.6045549),RILP (0.6910113),SNX16 (0.8782026),STARD3 (0.752443),STEAP3 (0.2203396),STX11 (0.5559979),STX7 (0.9819703),TBC1D10A (0.9515462),TOLLIP (0.5231136),VAMP7 (0.454792),VPS8 (0.9839201)
Molecular_biology_cell	3	E_m_p_t_y	0	blue	SCP union	Exosome secretion$Late endosome dynamics$Multivesicular body dynamics	0.380572	0.41632	0.999997	CHMP5 (0.2748885),FYCO1 (0.6560173),LAMTOR3 (0.5700097),LRRK1 (0.9416522),LYST (0.8042996),PDCD6IP (0.7908738),PIKFYVE (0.6907486),RAB9A (0.6045549),RILP (0.6910113),SNX16 (0.8782026),STAMBP (0.8668142),STARD3 (0.752443),STEAP3 (0.2203396),STX11 (0.5559979),STX7 (0.9819703),TBC1D10A (0.9515462),TOLLIP (0.5231136),USP8 (0.6795366),VAMP7 (0.454792),VPS36 (0.8862364),VPS37A (0.6981439),VPS4B (0.6956…
Molecular_biology_cell	3	E_m_p_t_y	0	blue	SCP union	Exosome secretion$Late endosome dynamics$Pre-mRNA capping	0.725021	0.188356	0.999997	CMTR2 (0.5567672),DUSP11 (0.2772915),FYCO1 (0.6560173),LAMTOR3 (0.5700097),LYST (0.8042996),PDCD6IP (0.7908738),RAB9A (0.6045549),RILP (0.6910113),SNX16 (0.8782026),STARD3 (0.752443),STEAP3 (0.2203396),STX11 (0.5559979),STX7 (0.9819703),SUPT4H1 (0.7626655),TBC1D10A (0.9515462),TOLLIP (0.5231136),VAMP7 (0.454792),VPS8 (0.9839201)
Molecular_biology_cell	3	E_m_p_t_y	0	blue	SCP union	Exosome secretion$Lysosomal lipid degradation$Multivesicular body dynamics	0.546763	0.283947	0.999997	ABCA3 (0.6603716),ARSA (0.9603598),CHMP5 (0.2748885),GALC (0.8310505),HEXA (0.9076353),LRRK1 (0.9416522),PDCD6IP (0.7908738),PIKFYVE (0.6907486),PSAP (0.9381841),STAMBP (0.8668142),STEAP3 (0.2203396),TBC1D10A (0.9515462),USP8 (0.6795366),VPS36 (0.8862364),VPS37A (0.6981439),VPS4B (0.6956455)
Molecular_biology_cell	3	E_m_p_t_y	0	blue	SCP union	Exosome secretion$Microtubule-based secretory vesicle traffic	0.435245	0.367075	0.999997	KLC1 (0.8712213),PDCD6IP (0.7908738),STEAP3 (0.2203396),TBC1D10A (0.9515462)
Molecular_biology_cell	3	E_m_p_t_y	0	blue	SCP union	Exosome secretion$Microtubule-based secretory vesicle traffic$Multivesicular body dynamics	0.257689	0.552473	0.999997	CHMP5 (0.2748885),KLC1 (0.8712213),LRRK1 (0.9416522),PDCD6IP (0.7908738),PIKFYVE (0.6907486),STAMBP (0.8668142),STEAP3 (0.2203396),TBC1D10A (0.9515462),USP8 (0.6795366),VPS36 (0.8862364),VPS37A (0.6981439),VPS4B (0.6956455)
Molecular_biology_cell	3	E_m_p_t_y	0	blue	SCP union	Exosome secretion$Microtubule-based secretory vesicle traffic$Retrograde vesicle traffic from endosome to TGN	0.899645	0.125995	0.999997	KLC1 (0.8712213),PDCD6IP (0.7908738),RAB9A (0.6045549),SNX1 (0.9025398),STEAP3 (0.2203396),STX10 (0.660886),STX16 (0.9748895),STX5 (0.9155024),STX6 (0.6558835),TBC1D10A (0.9515462),VAMP4 (0.9114136),VPS52 (0.8426446),VPS53 (0.9074917),VTI1A (0.7238254)
Molecular_biology_cell	3	E_m_p_t_y	0	blue	SCP union	Exosome secretion$Microtubule-based secretory vesicle traffic$Vesicle tethering at plasma membrane	0.452794	0.352538	0.999997	EXOC1 (0.8933916),EXOC2 (0.7891356),EXOC6B (0.8874464),EXOC8 (0.7265341),KLC1 (0.8712213),PDCD6IP (0.7908738),STEAP3 (0.2203396),TBC1D10A (0.9515462)
Molecular_biology_cell	3	E_m_p_t_y	0	blue	SCP union	Exosome secretion$Multivesicular body dynamics	0.21585	0.608345	0.999997	CHMP5 (0.2748885),LRRK1 (0.9416522),PDCD6IP (0.7908738),PIKFYVE (0.6907486),STAMBP (0.8668142),STEAP3 (0.2203396),TBC1D10A (0.9515462),USP8 (0.6795366),VPS36 (0.8862364),VPS37A (0.6981439),VPS4B (0.6956455)
Molecular_biology_cell	3	E_m_p_t_y	0	blue	SCP union	Extracellular matrix breakdown by cathepsins$Late endosome dynamics$Lysosomal acidification	0.500575	0.315809	0.999997	ATP6AP1 (0.8980505),CTSD (0.7028865),CTSF (0.912275),CTSK (0.8849445),CTSO (0.8837254),FYCO1 (0.6560173),LAMTOR3 (0.5700097),LYST (0.8042996),RAB9A (0.6045549),RILP (0.6910113),SNX16 (0.8782026),STARD3 (0.752443),STX11 (0.5559979),STX7 (0.9819703),TOLLIP (0.5231136),VAMP7 (0.454792),VPS8 (0.9839201)
Molecular_biology_cell	3	E_m_p_t_y	0	blue	SCP union	Extracellular matrix breakdown by cathepsins$Late endosome dynamics$Lysosomal glycoprotein degradation	0.609661	0.245662	0.999997	CTSD (0.7028865),CTSF (0.912275),CTSK (0.8849445),CTSO (0.8837254),FYCO1 (0.6560173),GAA (0.9079257),LAMTOR3 (0.5700097),LYST (0.8042996),MFSD8 (0.9503901),NEU1 (0.3833318),RAB9A (0.6045549),RILP (0.6910113),SNX16 (0.8782026),STARD3 (0.752443),STX11 (0.5559979),STX7 (0.9819703),TOLLIP (0.5231136),VAMP7 (0.454792),VPS8 (0.9839201)
Molecular_biology_cell	3	E_m_p_t_y	0	blue	SCP union	Extracellular matrix breakdown by cathepsins$Lysosomal acidification	0.295905	0.505935	0.999997	ATP6AP1 (0.8980505),CTSD (0.7028865),CTSF (0.912275),CTSK (0.8849445),CTSO (0.8837254)
Molecular_biology_cell	3	E_m_p_t_y	0	blue	SCP union	Extracellular matrix breakdown by cathepsins$Lysosomal acidification$Lysosomal glycoprotein degradation	0.390018	0.407363	0.999997	ATP6AP1 (0.8980505),CTSD (0.7028865),CTSF (0.912275),CTSK (0.8849445),CTSO (0.8837254),GAA (0.9079257),MFSD8 (0.9503901),NEU1 (0.3833318)
Molecular_biology_cell	3	E_m_p_t_y	0	blue	SCP union	Extracellular matrix breakdown by cathepsins$Lysosomal acidification$Lysosomal lipid degradation	0.873365	0.133855	0.999997	ABCA3 (0.6603716),ARSA (0.9603598),ATP6AP1 (0.8980505),CTSD (0.7028865),CTSF (0.912275),CTSK (0.8849445),CTSO (0.8837254),GALC (0.8310505),HEXA (0.9076353),PSAP (0.9381841)
Molecular_biology_cell	3	E_m_p_t_y	0	blue	SCP union	Extracellular matrix breakdown by cathepsins$Lysosomal acidification$Rank signaling	0.27443	0.531582	0.999997	ATP6AP1 (0.8980505),CTSD (0.7028865),CTSF (0.912275),CTSK (0.8849445),CTSO (0.8837254),IKBKB (0.6896429),TRAF6 (0.7217205)
Molecular_biology_cell	3	E_m_p_t_y	0	blue	SCP union	Extracellular matrix breakdown by cathepsins$Lysosomal glycoprotein degradation	0.447579	0.356797	0.999997	CTSD (0.7028865),CTSF (0.912275),CTSK (0.8849445),CTSO (0.8837254),GAA (0.9079257),MFSD8 (0.9503901),NEU1 (0.3833318)
Molecular_biology_cell	3	E_m_p_t_y	0	blue	SCP union	Extracellular matrix breakdown by cathepsins$Lysosomal glycoprotein degradation$Lysosomal lipid degradation	1.1601	0.0691674	0.998656	ABCA3 (0.6603716),ARSA (0.9603598),CTSD (0.7028865),CTSF (0.912275),CTSK (0.8849445),CTSO (0.8837254),GAA (0.9079257),GALC (0.8310505),HEXA (0.9076353),MFSD8 (0.9503901),NEU1 (0.3833318),PSAP (0.9381841)
Molecular_biology_cell	3	E_m_p_t_y	0	blue	SCP union	Extracellular matrix breakdown by cathepsins$Lysosomal glycoprotein degradation$Rank signaling	0.398508	0.399477	0.999997	CTSD (0.7028865),CTSF (0.912275),CTSK (0.8849445),CTSO (0.8837254),GAA (0.9079257),IKBKB (0.6896429),MFSD8 (0.9503901),NEU1 (0.3833318),TRAF6 (0.7217205)
Molecular_biology_cell	3	E_m_p_t_y	0	blue	SCP union	Extracellular matrix breakdown by cathepsins$Rank signaling	0.310692	0.489	0.999997	CTSD (0.7028865),CTSF (0.912275),CTSK (0.8849445),CTSO (0.8837254),IKBKB (0.6896429),TRAF6 (0.7217205)
Molecular_biology_cell	3	E_m_p_t_y	0	blue	SCP union	Extrinsic apoptosis pathway$Gap junction organization$Inhibition of apoptosis	0.149358	0.708993	0.999997	BIRC6 (0.6994215),CFLAR (0.9738858),CNTNAP2 (0.816884),PANX2 (0.7372932),XAF1 (0.9308621),XIAP (0.6065024)
Molecular_biology_cell	3	E_m_p_t_y	0	blue	SCP union	Extrinsic apoptosis pathway$Histone acetylation and deactylation$Retinoic acid receptor signaling	0.244842	0.56906	0.999997	BRD1 (0.866695),BRPF3 (0.9020089),CFLAR (0.9738858),CREB1 (0.9393945),HDAC11 (0.8389425),HDAC4 (0.8315652),HDAC5 (0.9508896),HDAC6 (0.89971),HDAC8 (0.8718904),KANSL1 (0.7494683),KAT6A (0.6202849),KAT6B (0.86283),KAT7 (0.1076804),KAT8 (0.9057963),MEAF6 (0.4475916),NCOA3 (0.9667194),NCOR2 (0.1654856),REST (0.5592194),SAP30L (0.8166842),TAF4 (0.5983456)
Molecular_biology_cell	3	E_m_p_t_y	0	blue	SCP union	Extrinsic apoptosis pathway$Inhibition of apoptosis	0.0559807	0.879062	0.999997	BIRC6 (0.6994215),CFLAR (0.9738858),XAF1 (0.9308621),XIAP (0.6065024)
Molecular_biology_cell	3	E_m_p_t_y	0	blue	SCP union	Extrinsic apoptosis pathway$Inhibition of apoptosis$Intrinsic apoptosis pathway	0.0768179	0.837881	0.999997	BCL2L2 (0.453858),BIRC6 (0.6994215),BMF (0.9405436),CFLAR (0.9738858),IFI6 (0.7117009),MAP3K5 (0.8746524),XAF1 (0.9308621),XIAP (0.6065024)
Molecular_biology_cell	3	E_m_p_t_y	0	blue	SCP union	Extrinsic apoptosis pathway$Inhibition of apoptosis$NOD-like receptor signaling	0.164867	0.684122	0.999997	BIRC6 (0.6994215),CFLAR (0.9738858),NLRC5 (0.6054277),NLRP1 (0.7354459),NLRP6 (0.8401462),NOD1 (0.5722564),RIPK2 (0.02290145),XAF1 (0.9308621),XIAP (0.6065024)
Molecular_biology_cell	3	E_m_p_t_y	0	blue	SCP union	Extrinsic apoptosis pathway$Inhibition of apoptosis$Retinoic acid receptor signaling	0.108744	0.778496	0.999997	BIRC6 (0.6994215),CFLAR (0.9738858),CREB1 (0.9393945),NCOA3 (0.9667194),NCOR2 (0.1654856),TAF4 (0.5983456),XAF1 (0.9308621),XIAP (0.6065024)
Molecular_biology_cell	3	E_m_p_t_y	0	blue	SCP union	Extrinsic apoptosis pathway$Inhibition of apoptosis$Smac-mediated removal of caspase inhibition	0.0440254	0.903597	0.999997	BIRC6 (0.6994215),CFLAR (0.9738858),XAF1 (0.9308621),XIAP (0.6065024)
Molecular_biology_cell	3	E_m_p_t_y	0	blue	SCP union	Extrinsic apoptosis pathway$Intrinsic apoptosis pathway	0.0452918	0.900966	0.999997	BCL2L2 (0.453858),BMF (0.9405436),CFLAR (0.9738858),IFI6 (0.7117009),MAP3K5 (0.8746524)
Molecular_biology_cell	3	E_m_p_t_y	0	blue	SCP union	Extrinsic apoptosis pathway$Intrinsic apoptosis pathway$Retinoic acid receptor signaling	0.0868207	0.818803	0.999997	BCL2L2 (0.453858),BMF (0.9405436),CFLAR (0.9738858),CREB1 (0.9393945),IFI6 (0.7117009),MAP3K5 (0.8746524),NCOA3 (0.9667194),NCOR2 (0.1654856),TAF4 (0.5983456)
Molecular_biology_cell	3	E_m_p_t_y	0	blue	SCP union	Extrinsic apoptosis pathway$Retinoic acid receptor signaling	0.0702065	0.850733	0.999997	CFLAR (0.9738858),CREB1 (0.9393945),NCOA3 (0.9667194),NCOR2 (0.1654856),TAF4 (0.5983456)
Molecular_biology_cell	3	E_m_p_t_y	0	blue	SCP union	Extrinsic apoptosis pathway$Retinoic acid receptor signaling$Retinol metabolism	0.0837283	0.824654	0.999997	CFLAR (0.9738858),CREB1 (0.9393945),NCOA3 (0.9667194),NCOR2 (0.1654856),RDH13 (0.6137321),TAF4 (0.5983456)
Molecular_biology_cell	3	E_m_p_t_y	0	blue	SCP union	Extrinsic apoptosis pathway$Retinoic acid receptor signaling$Transcription by rna polymerase II	0.0207986	0.953238	0.999997	CCNH (0.7111322),CDC73 (0.6363495),CFLAR (0.9738858),CREB1 (0.9393945),CTDSP2 (0.7596663),NCOA3 (0.9667194),NCOR2 (0.1654856),TAF4 (0.5983456),TAF7 (0.828361)
Molecular_biology_cell	3	E_m_p_t_y	0	blue	SCP union	Extrinsic apoptosis pathway$Retinoic acid receptor signaling$Transcription repression	0.192175	0.642429	0.999997	CFLAR (0.9738858),CREB1 (0.9393945),CUX1 (0.9721226),DR1 (0.4161502),NCOA3 (0.9667194),NCOR2 (0.1654856),REST (0.5592194),SOCS4 (0.2339508),TAF4 (0.5983456)
Molecular_biology_cell	3	E_m_p_t_y	0	blue	SCP union	Fanconi anemia interstrand cross-link repair pathway$G2 M transition checkpoint$Homologous recombination DSB repair	0.000712004	0.998362	0.999997	ATM (0.8816566),ATRX (0.7716764),FANCF (0.6403902),HUS1 (0.7478382),INTS3 (0.9194012),POLN (0.8740793),PURA (0.8656017),RAD17 (0.576422),RECQL5 (0.9128312),REV1 (0.7682228),REV3L (0.2158608),SFN (0.8855234),SPIDR (0.592517),WDR48 (0.850794)
Molecular_biology_cell	3	E_m_p_t_y	0	blue	SCP union	Fanconi anemia interstrand cross-link repair pathway$Histone acetylation and deactylation$Histone ubiquitination and deubiquitination	0.227865	0.591746	0.999997	BRD1 (0.866695),BRPF3 (0.9020089),CHFR (0.4902615),CUL4B (0.6561593),DTX3L (0.5774482),FANCF (0.6403902),HDAC11 (0.8389425),HDAC4 (0.8315652),HDAC5 (0.9508896),HDAC6 (0.89971),HDAC8 (0.8718904),KANSL1 (0.7494683),KAT6A (0.6202849),KAT6B (0.86283),KAT7 (0.1076804),KAT8 (0.9057963),MEAF6 (0.4475916),MSL1 (0.3667449),MYSM1 (0.815969),RECQL5 (0.9128312),REST (0.5592194),REV1 (0.7682228),RYBP (0.81116…
Molecular_biology_cell	3	E_m_p_t_y	0	blue	SCP union	Fanconi anemia interstrand cross-link repair pathway$Histone methylation and demethylation$Histone ubiquitination and deubiquitination	0.284838	0.518994	0.999997	ATF7IP (0.9108709),CHFR (0.4902615),CUL4B (0.6561593),DTX3L (0.5774482),FANCF (0.6403902),JMJD1C (0.9624052),KAT7 (0.1076804),KDM3A (0.6344866),KDM4A (0.919769),KDM4C (0.9441049),KDM4D (0.2843486),KDM5A (0.9846466),KDM5B (0.9559372),KDM6A (0.8953435),KDM6B (0.9150542),KMT2C (0.9320162),MGMT (0.2850936),MLLT10 (0.7999463),MSL1 (0.3667449),MYSM1 (0.815969),PHF1 (0.8094269),PHF8 (0.8650927),PRDM2 (0…
Molecular_biology_cell	3	E_m_p_t_y	0	blue	SCP union	Fanconi anemia interstrand cross-link repair pathway$Histone ubiquitination and deubiquitination	0.141139	0.722538	0.999997	CHFR (0.4902615),CUL4B (0.6561593),DTX3L (0.5774482),FANCF (0.6403902),MSL1 (0.3667449),MYSM1 (0.815969),RECQL5 (0.9128312),REV1 (0.7682228),RYBP (0.811168),UBE2B (0.4833583),UBR2 (0.8777006),UBR5 (0.5034511),USP3 (0.8969495),WAC (0.5107603),WDR48 (0.850794)
Molecular_biology_cell	3	E_m_p_t_y	0	blue	SCP union	Fanconi anemia interstrand cross-link repair pathway$Histone ubiquitination and deubiquitination$Homologous recombination DSB repair	0.00794109	0.981881	0.999997	ATRX (0.7716764),CHFR (0.4902615),CUL4B (0.6561593),DTX3L (0.5774482),FANCF (0.6403902),INTS3 (0.9194012),MSL1 (0.3667449),MYSM1 (0.815969),POLN (0.8740793),PURA (0.8656017),RECQL5 (0.9128312),REV1 (0.7682228),REV3L (0.2158608),RYBP (0.811168),SPIDR (0.592517),UBE2B (0.4833583),UBR2 (0.8777006),UBR5 (0.5034511),USP3 (0.8969495),WAC (0.5107603),WDR48 (0.850794)
Molecular_biology_cell	3	E_m_p_t_y	0	blue	SCP union	Fanconi anemia interstrand cross-link repair pathway$Histone ubiquitination and deubiquitination$Interleukin 1 receptor signaling	0.23699	0.579442	0.999997	CHFR (0.4902615),CUL4B (0.6561593),DTX3L (0.5774482),FANCF (0.6403902),GADD45B (0.5191385),IRAK4 (0.9246362),MSL1 (0.3667449),MYSM1 (0.815969),RECQL5 (0.9128312),REV1 (0.7682228),RYBP (0.811168),TOLLIP (0.5231136),TRAF6 (0.7217205),UBE2B (0.4833583),UBR2 (0.8777006),UBR5 (0.5034511),USP3 (0.8969495),WAC (0.5107603),WDR48 (0.850794)
Molecular_biology_cell	3	E_m_p_t_y	0	blue	SCP union	Fanconi anemia interstrand cross-link repair pathway$Histone ubiquitination and deubiquitination$Nucleotide excision repair	0.123067	0.753239	0.999997	CHFR (0.4902615),CUL4B (0.6561593),DTX3L (0.5774482),ERCC4 (0.8721486),ERCC5 (0.7742458),ERCC6 (0.9521704),FANCF (0.6403902),GTF2H2 (0.859295),MSL1 (0.3667449),MYSM1 (0.815969),RECQL5 (0.9128312),REV1 (0.7682228),RYBP (0.811168),UBE2B (0.4833583),UBR2 (0.8777006),UBR5 (0.5034511),USP3 (0.8969495),UVSSA (0.7147781),WAC (0.5107603),WDR48 (0.850794),XPA (0.963262)
Molecular_biology_cell	3	E_m_p_t_y	0	blue	SCP union	Fanconi anemia interstrand cross-link repair pathway$Histone ubiquitination and deubiquitination$Protein polyubiquitination	0.0347451	0.923113	0.999997	CHFR (0.4902615),CUL4B (0.6561593),DTX3L (0.5774482),FANCF (0.6403902),MSL1 (0.3667449),MYSM1 (0.815969),RECQL5 (0.9128312),REV1 (0.7682228),RYBP (0.811168),UBE2B (0.4833583),UBR1 (0.8737029),UBR2 (0.8777006),UBR5 (0.5034511),USP3 (0.8969495),WAC (0.5107603),WDR48 (0.850794)
Molecular_biology_cell	3	E_m_p_t_y	0	blue	SCP union	Fanconi anemia interstrand cross-link repair pathway$Homologous recombination DSB repair	0.000243257	0.99944	0.999997	ATRX (0.7716764),FANCF (0.6403902),INTS3 (0.9194012),POLN (0.8740793),PURA (0.8656017),RECQL5 (0.9128312),REV1 (0.7682228),REV3L (0.2158608),SPIDR (0.592517),WDR48 (0.850794)
Molecular_biology_cell	3	E_m_p_t_y	0	blue	SCP union	Fanconi anemia interstrand cross-link repair pathway$Homologous recombination DSB repair$Non-homologous end joining DSB repair	0.00165646	0.996193	0.999997	APLF (0.9348798),ATRX (0.7716764),DCLRE1C (0.9454923),FANCF (0.6403902),INTS3 (0.9194012),NHEJ1 (0.7392375),POLL (0.6858149),POLM (0.7108654),POLN (0.8740793),PURA (0.8656017),RECQL5 (0.9128312),REV1 (0.7682228),REV3L (0.2158608),SPIDR (0.592517),WDR48 (0.850794)
Molecular_biology_cell	3	E_m_p_t_y	0	blue	SCP union	Fanconi anemia interstrand cross-link repair pathway$Homologous recombination DSB repair$Single strand annealing DSB repair	0.000440772	0.998986	0.999997	ATRX (0.7716764),FANCF (0.6403902),INTS3 (0.9194012),POLN (0.8740793),PURA (0.8656017),RAD52 (0.9096752),RECQL5 (0.9128312),REV1 (0.7682228),REV3L (0.2158608),SPIDR (0.592517),WDR48 (0.850794)
Molecular_biology_cell	3	E_m_p_t_y	0	blue	SCP union	Fanconi anemia interstrand cross-link repair pathway$Homologous recombination DSB repair$Sister chromatid cohesion	4.81659e-05	0.999889	0.999997	ATRX (0.7716764),ESCO1 (0.4539256),FANCF (0.6403902),INTS3 (0.9194012),MAU2 (0.7732319),NIPBL (0.8134605),POLN (0.8740793),PURA (0.8656017),REC8 (0.9597477),RECQL5 (0.9128312),REV1 (0.7682228),REV3L (0.2158608),SPIDR (0.592517),WAPL (0.2467493),WDR48 (0.850794)
Molecular_biology_cell	3	E_m_p_t_y	0	blue	SCP union	Fanconi anemia interstrand cross-link repair pathway$Homologous recombination DSB repair$Telomere replication	0.00242102	0.994441	0.999997	ATRX (0.7716764),CTC1 (0.7295151),FANCF (0.6403902),INTS3 (0.9194012),POLN (0.8740793),POT1 (0.4247459),PURA (0.8656017),RECQL5 (0.9128312),REV1 (0.7682228),REV3L (0.2158608),SPIDR (0.592517),TEP1 (0.9222908),TERC (0.5979279),TERF1 (0.7609661),WDR48 (0.850794)
Molecular_biology_cell	3	E_m_p_t_y	0	blue	SCP union	Fatty acid omega-hydroxylation$Peroxisome proliferator-activated receptor alpha signaling	1.54215	0.0286982	0.867945	CYP2E1 (0.5898691),NCOR1 (0.8143917),PPARA (0.8118078)
Molecular_biology_cell	3	E_m_p_t_y	0	blue	SCP union	Fibrillar collagen core structure organization$Histone acetylation and deactylation$Transcription regulation by mediator	0.544562	0.28539	0.999997	BRD1 (0.866695),BRPF3 (0.9020089),CDK19 (0.8097695),COL11A2 (0.6496601),COL1A1 (0.1146379),COL5A1 (0.8877873),COL5A2 (0.6393508),HDAC11 (0.8389425),HDAC4 (0.8315652),HDAC5 (0.9508896),HDAC6 (0.89971),HDAC8 (0.8718904),KANSL1 (0.7494683),KAT6A (0.6202849),KAT6B (0.86283),KAT7 (0.1076804),KAT8 (0.9057963),MEAF6 (0.4475916),MED13 (0.7477144),MED13L (0.9090509),MED21 (0.5546279),MED23 (0.8176157),MED…
Molecular_biology_cell	3	E_m_p_t_y	0	blue	SCP union	Fibrillar collagen core structure organization$Notch receptor signaling$Transcription regulation by mediator	0.500575	0.315809	0.999997	CDK19 (0.8097695),COL11A2 (0.6496601),COL1A1 (0.1146379),COL5A1 (0.8877873),COL5A2 (0.6393508),ITCH (0.960741),LFNG (0.4807576),MAML1 (0.735463),MAML3 (0.8235211),MED13 (0.7477144),MED13L (0.9090509),MED21 (0.5546279),MED23 (0.8176157),MED28 (0.7674235),MED7 (0.7402763),MIB2 (0.8181912),NOTCH2 (0.8969494)
Molecular_biology_cell	3	E_m_p_t_y	0	blue	SCP union	Fibrillar collagen core structure organization$Nucleotide excision repair$Transcription regulation by mediator	0.273588	0.532614	0.999997	CDK19 (0.8097695),COL11A2 (0.6496601),COL1A1 (0.1146379),COL5A1 (0.8877873),COL5A2 (0.6393508),ERCC4 (0.8721486),ERCC5 (0.7742458),ERCC6 (0.9521704),GTF2H2 (0.859295),MED13 (0.7477144),MED13L (0.9090509),MED21 (0.5546279),MED23 (0.8176157),MED28 (0.7674235),MED7 (0.7402763),UVSSA (0.7147781),XPA (0.963262)
Molecular_biology_cell	3	E_m_p_t_y	0	blue	SCP union	Fibrillar collagen core structure organization$Regulation of RNA polymerase II by elongation factors$Transcription regulation by mediator	0.205704	0.622725	0.999997	AFF4 (0.8342941),CCNT2 (0.9154866),CDC73 (0.6363495),CDK19 (0.8097695),CDK9 (0.8864395),COL11A2 (0.6496601),COL1A1 (0.1146379),COL5A1 (0.8877873),COL5A2 (0.6393508),EAF2 (0.9254906),ELP2 (0.9149476),HEXIM2 (0.3255269),MED13 (0.7477144),MED13L (0.9090509),MED21 (0.5546279),MED23 (0.8176157),MED28 (0.7674235),MED7 (0.7402763)
Molecular_biology_cell	3	E_m_p_t_y	0	blue	SCP union	Fibrillar collagen core structure organization$Restriction point$Transcription regulation by mediator	0.340076	0.457009	0.999997	CDK19 (0.8097695),CDKN1B (0.8195885),COL11A2 (0.6496601),COL1A1 (0.1146379),COL5A1 (0.8877873),COL5A2 (0.6393508),MED13 (0.7477144),MED13L (0.9090509),MED21 (0.5546279),MED23 (0.8176157),MED28 (0.7674235),MED7 (0.7402763),PFKFB3 (0.7849658)
Molecular_biology_cell	3	E_m_p_t_y	0	blue	SCP union	Fibrillar collagen core structure organization$Thyroid hormone receptor signaling$Transcription regulation by mediator	0.532929	0.293137	0.999997	CDK19 (0.8097695),COL11A2 (0.6496601),COL1A1 (0.1146379),COL5A1 (0.8877873),COL5A2 (0.6393508),MED13 (0.7477144),MED13L (0.9090509),MED21 (0.5546279),MED23 (0.8176157),MED28 (0.7674235),MED7 (0.7402763),NCOR2 (0.1654856)
Molecular_biology_cell	3	E_m_p_t_y	0	blue	SCP union	Fibrillar collagen core structure organization$Transcription by rna polymerase II$Transcription regulation by mediator	0.203048	0.626545	0.999997	CCNH (0.7111322),CDC73 (0.6363495),CDK19 (0.8097695),COL11A2 (0.6496601),COL1A1 (0.1146379),COL5A1 (0.8877873),COL5A2 (0.6393508),CTDSP2 (0.7596663),MED13 (0.7477144),MED13L (0.9090509),MED21 (0.5546279),MED23 (0.8176157),MED28 (0.7674235),MED7 (0.7402763),TAF7 (0.828361)
Molecular_biology_cell	3	E_m_p_t_y	0	blue	SCP union	Fibrillar collagen core structure organization$Transcription regulation by mediator	0.530069	0.295074	0.999997	CDK19 (0.8097695),COL11A2 (0.6496601),COL1A1 (0.1146379),COL5A1 (0.8877873),COL5A2 (0.6393508),MED13 (0.7477144),MED13L (0.9090509),MED21 (0.5546279),MED23 (0.8176157),MED28 (0.7674235),MED7 (0.7402763)
Molecular_biology_cell	3	E_m_p_t_y	0	blue	SCP union	Fibrillar collagen core structure organization$Transcription regulation by mediator$Transforming growth factor beta receptor signaling	1.22682	0.0593173	0.998656	CDK19 (0.8097695),COL11A2 (0.6496601),COL1A1 (0.1146379),COL5A1 (0.8877873),COL5A2 (0.6393508),MED13 (0.7477144),MED13L (0.9090509),MED21 (0.5546279),MED23 (0.8176157),MED28 (0.7674235),MED7 (0.7402763),SMAD2 (0.8632249),SMAD3 (0.9586818),SMAD4 (0.8893445),SMURF2 (0.9692281),TBRG1 (0.6882607),TGFBR2 (0.48506)
Molecular_biology_cell	3	E_m_p_t_y	0	blue	SCP union	Filopodium organization$Focal adhesion organization$Lamellipodium organization	0.285287	0.518457	0.999997	ARHGAP8 (0.5413179),ARHGEF2 (0.8057777),CYTH2 (0.8817241),DOCK1 (0.6300327),DOCK3 (0.7705201),ELMO2 (0.8864021),FERMT3 (0.3227228),GIT2 (0.945751),INPPL1 (0.8843965),ITGA3 (0.6425592),LIMD1 (0.5046424),LPP (0.9588925),MYO18A (0.8609132),PEAK1 (0.3219528),PPFIA1 (0.5110269),PTK2B (0.8637051),PXN (0.384855),SH3PXD2A (0.7952604),SORBS3 (0.6524002),TIAM2 (0.1650899),TNK2 (0.8223123),VAV3 (0.3584075)
Molecular_biology_cell	3	E_m_p_t_y	0	blue	SCP union	Filopodium organization$Glutamate-mediated control of postsynaptic potential	0.270931	0.535881	0.999997	ARHGAP8 (0.5413179),DLG4 (0.9429294),DOCK1 (0.6300327),GRID2IP (0.7427799),GRIK5 (0.8158653),GRIP1 (0.9368144),HOMER2 (0.9026002),SYP (0.1987362),TIAM2 (0.1650899),TNK2 (0.8223123)
Molecular_biology_cell	3	E_m_p_t_y	0	blue	SCP union	Filopodium organization$Glutamate-mediated control of postsynaptic potential$Glycine-mediated control of postsynaptic potential	0.321181	0.47733	0.999997	ARHGAP8 (0.5413179),DLG4 (0.9429294),DOCK1 (0.6300327),GPHN (0.772409),GRID2IP (0.7427799),GRIK5 (0.8158653),GRIP1 (0.9368144),HOMER2 (0.9026002),SYP (0.1987362),TIAM2 (0.1650899),TNK2 (0.8223123)
Molecular_biology_cell	3	E_m_p_t_y	0	blue	SCP union	Filopodium organization$Glutamate-mediated control of postsynaptic potential$Hippo signaling	0.256016	0.554606	0.999997	ANKHD1 (0.8377542),ARHGAP8 (0.5413179),AXL (0.5946776),DLG4 (0.9429294),DOCK1 (0.6300327),GRID2IP (0.7427799),GRIK5 (0.8158653),GRIP1 (0.9368144),HOMER2 (0.9026002),LATS1 (0.3514016),LIMD1 (0.5046424),MOB1B (0.9844592),SYP (0.1987362),TIAM2 (0.1650899),TNK2 (0.8223123)
Molecular_biology_cell	3	E_m_p_t_y	0	blue	SCP union	Filopodium organization$Glutamate-mediated control of postsynaptic potential$Integrin-mediated leukocyte rolling	0.21585	0.608345	0.999997	ARHGAP8 (0.5413179),DLG4 (0.9429294),DOCK1 (0.6300327),GRID2IP (0.7427799),GRIK5 (0.8158653),GRIP1 (0.9368144),HOMER2 (0.9026002),SYP (0.1987362),TIAM2 (0.1650899),TNK2 (0.8223123),TYROBP (0.9029343)
Molecular_biology_cell	3	E_m_p_t_y	0	blue	SCP union	Filopodium organization$Glutamate-mediated control of postsynaptic potential$Lamellipodium organization	0.510696	0.308535	0.999997	ARHGAP8 (0.5413179),ARHGEF2 (0.8057777),CYTH2 (0.8817241),DLG4 (0.9429294),DOCK1 (0.6300327),DOCK3 (0.7705201),ELMO2 (0.8864021),GRID2IP (0.7427799),GRIK5 (0.8158653),GRIP1 (0.9368144),HOMER2 (0.9026002),INPPL1 (0.8843965),MYO18A (0.8609132),PPFIA1 (0.5110269),SH3PXD2A (0.7952604),SYP (0.1987362),TIAM2 (0.1650899),TNK2 (0.8223123),VAV3 (0.3584075)
Molecular_biology_cell	3	E_m_p_t_y	0	blue	SCP union	Filopodium organization$Glycine-mediated control of postsynaptic potential	0.0702065	0.850733	0.999997	ARHGAP8 (0.5413179),DOCK1 (0.6300327),GPHN (0.772409),TIAM2 (0.1650899),TNK2 (0.8223123)
Molecular_biology_cell	3	E_m_p_t_y	0	blue	SCP union	Filopodium organization$Glycine-mediated control of postsynaptic potential$Hippo signaling	0.0965395	0.800683	0.999997	ANKHD1 (0.8377542),ARHGAP8 (0.5413179),AXL (0.5946776),DOCK1 (0.6300327),GPHN (0.772409),LATS1 (0.3514016),LIMD1 (0.5046424),MOB1B (0.9844592),TIAM2 (0.1650899),TNK2 (0.8223123)
Molecular_biology_cell	3	E_m_p_t_y	0	blue	SCP union	Filopodium organization$Glycine-mediated control of postsynaptic potential$Integrin-mediated leukocyte rolling	0.0560094	0.879004	0.999997	ARHGAP8 (0.5413179),DOCK1 (0.6300327),GPHN (0.772409),TIAM2 (0.1650899),TNK2 (0.8223123),TYROBP (0.9029343)
Molecular_biology_cell	3	E_m_p_t_y	0	blue	SCP union	Filopodium organization$Glycine-mediated control of postsynaptic potential$Lamellipodium organization	0.277427	0.527926	0.999997	ARHGAP8 (0.5413179),ARHGEF2 (0.8057777),CYTH2 (0.8817241),DOCK1 (0.6300327),DOCK3 (0.7705201),ELMO2 (0.8864021),GPHN (0.772409),INPPL1 (0.8843965),MYO18A (0.8609132),PPFIA1 (0.5110269),SH3PXD2A (0.7952604),TIAM2 (0.1650899),TNK2 (0.8223123),VAV3 (0.3584075)
Molecular_biology_cell	3	E_m_p_t_y	0	blue	SCP union	Filopodium organization$Hippo signaling	0.0734133	0.844475	0.999997	ANKHD1 (0.8377542),ARHGAP8 (0.5413179),AXL (0.5946776),DOCK1 (0.6300327),LATS1 (0.3514016),LIMD1 (0.5046424),MOB1B (0.9844592),TIAM2 (0.1650899),TNK2 (0.8223123)
Molecular_biology_cell	3	E_m_p_t_y	0	blue	SCP union	Filopodium organization$Hippo signaling$Integrin-mediated leukocyte rolling	0.0594922	0.871983	0.999997	ANKHD1 (0.8377542),ARHGAP8 (0.5413179),AXL (0.5946776),DOCK1 (0.6300327),LATS1 (0.3514016),LIMD1 (0.5046424),MOB1B (0.9844592),TIAM2 (0.1650899),TNK2 (0.8223123),TYROBP (0.9029343)
Molecular_biology_cell	3	E_m_p_t_y	0	blue	SCP union	Filopodium organization$Hippo signaling$Lamellipodium organization	0.228907	0.590328	0.999997	ANKHD1 (0.8377542),ARHGAP8 (0.5413179),ARHGEF2 (0.8057777),AXL (0.5946776),CYTH2 (0.8817241),DOCK1 (0.6300327),DOCK3 (0.7705201),ELMO2 (0.8864021),INPPL1 (0.8843965),LATS1 (0.3514016),LIMD1 (0.5046424),MOB1B (0.9844592),MYO18A (0.8609132),PPFIA1 (0.5110269),SH3PXD2A (0.7952604),TIAM2 (0.1650899),TNK2 (0.8223123),VAV3 (0.3584075)
Molecular_biology_cell	3	E_m_p_t_y	0	blue	SCP union	Filopodium organization$Insulin receptor signaling$Lamellipodium organization	0.273588	0.532614	0.999997	ARHGAP8 (0.5413179),ARHGEF2 (0.8057777),CYTH2 (0.8817241),DOCK1 (0.6300327),DOCK3 (0.7705201),ELMO2 (0.8864021),INPPL1 (0.8843965),MYO18A (0.8609132),PIK3C2A (0.8150776),PIK3C3 (0.9679232),PIK3CA (0.8034588),PPFIA1 (0.5110269),PTPN2 (0.9468511),SH3PXD2A (0.7952604),TIAM2 (0.1650899),TNK2 (0.8223123),VAV3 (0.3584075)
Molecular_biology_cell	3	E_m_p_t_y	0	blue	SCP union	Filopodium organization$Integrin-mediated leukocyte rolling	0.0361916	0.920043	0.999997	ARHGAP8 (0.5413179),DOCK1 (0.6300327),TIAM2 (0.1650899),TNK2 (0.8223123),TYROBP (0.9029343)
Molecular_biology_cell	3	E_m_p_t_y	0	blue	SCP union	Filopodium organization$Integrin-mediated leukocyte rolling$Lamellipodium organization	0.1938	0.64003	0.999997	ARHGAP8 (0.5413179),ARHGEF2 (0.8057777),CYTH2 (0.8817241),DOCK1 (0.6300327),DOCK3 (0.7705201),ELMO2 (0.8864021),INPPL1 (0.8843965),MYO18A (0.8609132),PPFIA1 (0.5110269),SH3PXD2A (0.7952604),TIAM2 (0.1650899),TNK2 (0.8223123),TYROBP (0.9029343),VAV3 (0.3584075)
Molecular_biology_cell	3	E_m_p_t_y	0	blue	SCP union	Filopodium organization$Integrin-mediated leukocyte rolling$Leukocyte transmigration through endothelial cells	0.0455773	0.900374	0.999997	ARHGAP8 (0.5413179),DOCK1 (0.6300327),PECAM1 (0.6235001),TIAM2 (0.1650899),TNK2 (0.8223123),TYROBP (0.9029343)
Molecular_biology_cell	3	E_m_p_t_y	0	blue	SCP union	Filopodium organization$Integrin-mediated leukocyte rolling$Telomere replication	0.0594922	0.871983	0.999997	ARHGAP8 (0.5413179),CTC1 (0.7295151),DOCK1 (0.6300327),POT1 (0.4247459),TEP1 (0.9222908),TERC (0.5979279),TERF1 (0.7609661),TIAM2 (0.1650899),TNK2 (0.8223123),TYROBP (0.9029343)
Molecular_biology_cell	3	E_m_p_t_y	0	blue	SCP union	Filopodium organization$Lamellipodium organization	0.236915	0.579542	0.999997	ARHGAP8 (0.5413179),ARHGEF2 (0.8057777),CYTH2 (0.8817241),DOCK1 (0.6300327),DOCK3 (0.7705201),ELMO2 (0.8864021),INPPL1 (0.8843965),MYO18A (0.8609132),PPFIA1 (0.5110269),SH3PXD2A (0.7952604),TIAM2 (0.1650899),TNK2 (0.8223123),VAV3 (0.3584075)
Molecular_biology_cell	3	E_m_p_t_y	0	blue	SCP union	Filopodium organization$Lamellipodium organization$Recycling endosome dynamics	0.22147	0.600523	0.999997	ACAP1 (0.4746736),ARHGAP8 (0.5413179),ARHGEF2 (0.8057777),CYTH2 (0.8817241),DOCK1 (0.6300327),DOCK3 (0.7705201),ELMO2 (0.8864021),INPPL1 (0.8843965),KIF16B (0.4189274),MYO18A (0.8609132),PPFIA1 (0.5110269),PSD (0.9041023),RAB11FIP1 (0.5818275),RAB22A (0.5019124),SH3PXD2A (0.7952604),SLC9A5 (0.9029202),SNAP23 (0.9014862),TIAM2 (0.1650899),TNK2 (0.8223123),VAV3 (0.3584075)
Molecular_biology_cell	3	E_m_p_t_y	0	blue	SCP union	Filopodium organization$Lamellipodium organization$Semaphorin signaling	0.366842	0.429693	0.999997	ARHGAP8 (0.5413179),ARHGEF2 (0.8057777),CD72 (0.6918191),CYTH2 (0.8817241),DOCK1 (0.6300327),DOCK3 (0.7705201),ELMO2 (0.8864021),FER (0.9413446),INPPL1 (0.8843965),MYO18A (0.8609132),PLXNA3 (0.8306869),PLXNB3 (0.2392151),PPFIA1 (0.5110269),RND1 (0.38304),SEMA3B (0.8139448),SEMA4D (0.3164032),SEMA6B (0.8681838),SH3PXD2A (0.7952604),TIAM2 (0.1650899),TNK2 (0.8223123),VAV3 (0.3584075)
Molecular_biology_cell	3	E_m_p_t_y	0	blue	SCP union	Focal adhesion organization$Insulin receptor signaling$Lamellipodium organization	0.499766	0.316398	0.999997	ARHGAP8 (0.5413179),ARHGEF2 (0.8057777),CYTH2 (0.8817241),DOCK1 (0.6300327),DOCK3 (0.7705201),ELMO2 (0.8864021),FERMT3 (0.3227228),GIT2 (0.945751),INPPL1 (0.8843965),ITGA3 (0.6425592),LIMD1 (0.5046424),LPP (0.9588925),MYO18A (0.8609132),PEAK1 (0.3219528),PIK3C2A (0.8150776),PIK3C3 (0.9679232),PIK3CA (0.8034588),PPFIA1 (0.5110269),PTK2B (0.8637051),PTPN2 (0.9468511),PXN (0.384855),SH3PXD2A (0.7952…
Molecular_biology_cell	3	E_m_p_t_y	0	blue	SCP union	Focal adhesion organization$Lamellipodium organization	0.477961	0.332689	0.999997	ARHGAP8 (0.5413179),ARHGEF2 (0.8057777),CYTH2 (0.8817241),DOCK1 (0.6300327),DOCK3 (0.7705201),ELMO2 (0.8864021),FERMT3 (0.3227228),GIT2 (0.945751),INPPL1 (0.8843965),ITGA3 (0.6425592),LIMD1 (0.5046424),LPP (0.9588925),MYO18A (0.8609132),PEAK1 (0.3219528),PPFIA1 (0.5110269),PTK2B (0.8637051),PXN (0.384855),SH3PXD2A (0.7952604),SORBS3 (0.6524002),TIAM2 (0.1650899),VAV3 (0.3584075)
Molecular_biology_cell	3	E_m_p_t_y	0	blue	SCP union	Focal adhesion organization$Lamellipodium organization$Recycling endosome dynamics	0.412248	0.387037	0.999997	ACAP1 (0.4746736),ARHGAP8 (0.5413179),ARHGEF2 (0.8057777),CYTH2 (0.8817241),DOCK1 (0.6300327),DOCK3 (0.7705201),ELMO2 (0.8864021),FERMT3 (0.3227228),GIT2 (0.945751),INPPL1 (0.8843965),ITGA3 (0.6425592),KIF16B (0.4189274),LIMD1 (0.5046424),LPP (0.9588925),MYO18A (0.8609132),PEAK1 (0.3219528),PPFIA1 (0.5110269),PSD (0.9041023),PTK2B (0.8637051),PXN (0.384855),RAB11FIP1 (0.5818275),RAB22A (0.5019124…
Molecular_biology_cell	3	E_m_p_t_y	0	blue	SCP union	Focal adhesion organization$Lamellipodium organization$Semaphorin signaling	0.598735	0.251921	0.999997	ARHGAP8 (0.5413179),ARHGEF2 (0.8057777),CD72 (0.6918191),CYTH2 (0.8817241),DOCK1 (0.6300327),DOCK3 (0.7705201),ELMO2 (0.8864021),FER (0.9413446),FERMT3 (0.3227228),GIT2 (0.945751),INPPL1 (0.8843965),ITGA3 (0.6425592),LIMD1 (0.5046424),LPP (0.9588925),MYO18A (0.8609132),PEAK1 (0.3219528),PLXNA3 (0.8306869),PLXNB3 (0.2392151),PPFIA1 (0.5110269),PTK2B (0.8637051),PXN (0.384855),RND1 (0.38304),SEMA3B…
Molecular_biology_cell	3	E_m_p_t_y	0	blue	SCP union	Focal adhesion organization$Lamellipodium organization$Thyroid hormone receptor signaling	0.48355	0.328435	0.999997	ARHGAP8 (0.5413179),ARHGEF2 (0.8057777),CYTH2 (0.8817241),DOCK1 (0.6300327),DOCK3 (0.7705201),ELMO2 (0.8864021),FERMT3 (0.3227228),GIT2 (0.945751),INPPL1 (0.8843965),ITGA3 (0.6425592),LIMD1 (0.5046424),LPP (0.9588925),MYO18A (0.8609132),NCOR2 (0.1654856),PEAK1 (0.3219528),PPFIA1 (0.5110269),PTK2B (0.8637051),PXN (0.384855),SH3PXD2A (0.7952604),SORBS3 (0.6524002),TIAM2 (0.1650899),VAV3 (0.3584075)
Molecular_biology_cell	3	E_m_p_t_y	0	blue	SCP union	Focal adhesion organization$Semaphorin signaling	0.723754	0.188906	0.999997	CD72 (0.6918191),DOCK1 (0.6300327),FER (0.9413446),FERMT3 (0.3227228),GIT2 (0.945751),ITGA3 (0.6425592),LIMD1 (0.5046424),LPP (0.9588925),PEAK1 (0.3219528),PLXNA3 (0.8306869),PLXNB3 (0.2392151),PPFIA1 (0.5110269),PTK2B (0.8637051),PXN (0.384855),RND1 (0.38304),SEMA3B (0.8139448),SEMA4D (0.3164032),SEMA6B (0.8681838),SH3PXD2A (0.7952604),SORBS3 (0.6524002),VAV3 (0.3584075)
Molecular_biology_cell	3	E_m_p_t_y	0	blue	SCP union	Focal adhesion organization$Semaphorin signaling$Thyroid hormone receptor signaling	0.724148	0.188735	0.999997	CD72 (0.6918191),DOCK1 (0.6300327),FER (0.9413446),FERMT3 (0.3227228),GIT2 (0.945751),ITGA3 (0.6425592),LIMD1 (0.5046424),LPP (0.9588925),NCOR2 (0.1654856),PEAK1 (0.3219528),PLXNA3 (0.8306869),PLXNB3 (0.2392151),PPFIA1 (0.5110269),PTK2B (0.8637051),PXN (0.384855),RND1 (0.38304),SEMA3B (0.8139448),SEMA4D (0.3164032),SEMA6B (0.8681838),SH3PXD2A (0.7952604),SORBS3 (0.6524002),VAV3 (0.3584075)
Molecular_biology_cell	3	E_m_p_t_y	0	blue	SCP union	Focal adhesion organization$Thyroid hormone receptor signaling	0.599207	0.251648	0.999997	DOCK1 (0.6300327),FERMT3 (0.3227228),GIT2 (0.945751),ITGA3 (0.6425592),LIMD1 (0.5046424),LPP (0.9588925),NCOR2 (0.1654856),PEAK1 (0.3219528),PPFIA1 (0.5110269),PTK2B (0.8637051),PXN (0.384855),SH3PXD2A (0.7952604),SORBS3 (0.6524002),VAV3 (0.3584075)
Molecular_biology_cell	3	E_m_p_t_y	0	blue	SCP union	Focal adhesion organization$Thyroid hormone receptor signaling$Transcription regulation by mediator	0.401233	0.396979	0.999997	CDK19 (0.8097695),DOCK1 (0.6300327),FERMT3 (0.3227228),GIT2 (0.945751),ITGA3 (0.6425592),LIMD1 (0.5046424),LPP (0.9588925),MED13 (0.7477144),MED13L (0.9090509),MED21 (0.5546279),MED23 (0.8176157),MED28 (0.7674235),MED7 (0.7402763),NCOR2 (0.1654856),PEAK1 (0.3219528),PPFIA1 (0.5110269),PTK2B (0.8637051),PXN (0.384855),SH3PXD2A (0.7952604),SORBS3 (0.6524002),VAV3 (0.3584075)
Molecular_biology_cell	3	E_m_p_t_y	0	blue	SCP union	G2 M transition checkpoint$Homologous recombination DSB repair	0.0037439	0.991416	0.999997	ATM (0.8816566),ATRX (0.7716764),HUS1 (0.7478382),INTS3 (0.9194012),POLN (0.8740793),PURA (0.8656017),RAD17 (0.576422),RECQL5 (0.9128312),REV3L (0.2158608),SFN (0.8855234),SPIDR (0.592517)
Molecular_biology_cell	3	E_m_p_t_y	0	blue	SCP union	G2 M transition checkpoint$Homologous recombination DSB repair$Non-homologous end joining DSB repair	0.0138655	0.968578	0.999997	APLF (0.9348798),ATM (0.8816566),ATRX (0.7716764),DCLRE1C (0.9454923),HUS1 (0.7478382),INTS3 (0.9194012),NHEJ1 (0.7392375),POLL (0.6858149),POLM (0.7108654),POLN (0.8740793),PURA (0.8656017),RAD17 (0.576422),RECQL5 (0.9128312),REV3L (0.2158608),SFN (0.8855234),SPIDR (0.592517)
Molecular_biology_cell	3	E_m_p_t_y	0	blue	SCP union	G2 M transition checkpoint$Homologous recombination DSB repair$Single strand annealing DSB repair	0.00575205	0.986843	0.999997	ATM (0.8816566),ATRX (0.7716764),HUS1 (0.7478382),INTS3 (0.9194012),POLN (0.8740793),PURA (0.8656017),RAD17 (0.576422),RAD52 (0.9096752),RECQL5 (0.9128312),REV3L (0.2158608),SFN (0.8855234),SPIDR (0.592517)
Molecular_biology_cell	3	E_m_p_t_y	0	blue	SCP union	G2 M transition checkpoint$Homologous recombination DSB repair$Sister chromatid cohesion	0.000653759	0.998496	0.999997	ATM (0.8816566),ATRX (0.7716764),ESCO1 (0.4539256),HUS1 (0.7478382),INTS3 (0.9194012),MAU2 (0.7732319),NIPBL (0.8134605),POLN (0.8740793),PURA (0.8656017),RAD17 (0.576422),REC8 (0.9597477),RECQL5 (0.9128312),REV3L (0.2158608),SFN (0.8855234),SPIDR (0.592517),WAPL (0.2467493)
Molecular_biology_cell	3	E_m_p_t_y	0	blue	SCP union	G2 M transition checkpoint$Homologous recombination DSB repair$Telomere replication	0.0190179	0.957155	0.999997	ATM (0.8816566),ATRX (0.7716764),CTC1 (0.7295151),HUS1 (0.7478382),INTS3 (0.9194012),POLN (0.8740793),POT1 (0.4247459),PURA (0.8656017),RAD17 (0.576422),RECQL5 (0.9128312),REV3L (0.2158608),SFN (0.8855234),SPIDR (0.592517),TEP1 (0.9222908),TERC (0.5979279),TERF1 (0.7609661)
Molecular_biology_cell	3	E_m_p_t_y	0	blue	SCP union	GABA metabolism$Transamination pathways	0.545664	0.284666	0.999997	ABAT (0.9075376),GPT (0.6065599),SLC6A11 (0.8369523),SLC6A13 (0.7758688)
Molecular_biology_cell	3	E_m_p_t_y	0	blue	SCP union	GABA metabolism$Transamination pathways$Triacylglycerol hydrolysis and mobilization	0.533279	0.292901	0.999997	ABAT (0.9075376),CAPN10 (0.5583068),GPT (0.6065599),SLC6A11 (0.8369523),SLC6A13 (0.7758688)
Molecular_biology_cell	3	E_m_p_t_y	0	blue	SCP union	Galactose metabolism$RNA 3' degradation by exosome$Transcription termination	0.720919	0.190143	0.999997	GALK2 (0.9242178),GALT (0.9749687),PCF11 (0.9249029),SETX (0.6892617),SKIV2L (0.5575715),TTC37 (0.9425572),XRN1 (0.8076847)
Molecular_biology_cell	3	E_m_p_t_y	0	blue	SCP union	Galactose metabolism$rRNA transcription$Transcription termination	0.0702065	0.850733	0.999997	BAZ2A (0.6433135),GALK2 (0.9242178),GALT (0.9749687),PCF11 (0.9249029),SETX (0.6892617)
Molecular_biology_cell	3	E_m_p_t_y	0	blue	SCP union	Galactose metabolism$Transcription by rna polymerase II$Transcription termination	0.152076	0.70457	0.999997	CCNH (0.7111322),CDC73 (0.6363495),CTDSP2 (0.7596663),GALK2 (0.9242178),GALT (0.9749687),PCF11 (0.9249029),SETX (0.6892617),TAF7 (0.828361)
Molecular_biology_cell	3	E_m_p_t_y	0	blue	SCP union	Galactose metabolism$Transcription termination	0.872303	0.134183	0.999997	GALK2 (0.9242178),GALT (0.9749687),PCF11 (0.9249029),SETX (0.6892617)
Molecular_biology_cell	3	E_m_p_t_y	0	blue	SCP union	Gap junction organization$Hydrogen transmembrane transport	0.545664	0.284666	0.999997	ASIC4 (0.7333047),CNTNAP2 (0.816884),HVCN1 (0.5581949),PANX2 (0.7372932)
Molecular_biology_cell	3	E_m_p_t_y	0	blue	SCP union	Gap junction organization$Hydrogen transmembrane transport$Inhibition of apoptosis	0.702371	0.19844	0.999997	ASIC4 (0.7333047),BIRC6 (0.6994215),CFLAR (0.9738858),CNTNAP2 (0.816884),HVCN1 (0.5581949),PANX2 (0.7372932),XAF1 (0.9308621),XIAP (0.6065024)
Molecular_biology_cell	3	E_m_p_t_y	0	blue	SCP union	Gap junction organization$Hydrogen transmembrane transport$Potassium transmembrane transport	0.335313	0.462048	0.999997	ASIC4 (0.7333047),CNTNAP2 (0.816884),HVCN1 (0.5581949),KCNE3 (0.8775462),KCNQ1 (0.9452639),PANX2 (0.7372932),SLC24A1 (0.8506261),SLC24A4 (0.934575)
Molecular_biology_cell	3	E_m_p_t_y	0	blue	SCP union	Gap junction organization$Hydrogen transmembrane transport$Retrograde vesicle traffic from endosome to TGN	0.899645	0.125995	0.999997	ASIC4 (0.7333047),CNTNAP2 (0.816884),HVCN1 (0.5581949),PANX2 (0.7372932),RAB9A (0.6045549),SNX1 (0.9025398),STX10 (0.660886),STX16 (0.9748895),STX5 (0.9155024),STX6 (0.6558835),VAMP4 (0.9114136),VPS52 (0.8426446),VPS53 (0.9074917),VTI1A (0.7238254)
Molecular_biology_cell	3	E_m_p_t_y	0	blue	SCP union	Gap junction organization$Hydrogen transmembrane transport$Sodium transmembrane transport	0.873365	0.133855	0.999997	ASIC3 (0.8699601),ASIC4 (0.7333047),CNTNAP2 (0.816884),HVCN1 (0.5581949),PANX2 (0.7372932),SLC10A2 (0.8482513),SLC5A5 (0.7269049),SLC6A13 (0.7758688),SLC9A8 (0.819617),TPCN1 (0.9181569)
Molecular_biology_cell	3	E_m_p_t_y	0	blue	SCP union	Gap junction organization$Hydrogen transmembrane transport$Tight junction organization	0.525793	0.297994	0.999997	ASIC4 (0.7333047),CLDN7 (0.8849349),CNTNAP2 (0.816884),F11R (0.7826928),HVCN1 (0.5581949),KRIT1 (0.5190225),MPP5 (0.5450863),OCLN (0.9766884),PANX2 (0.7372932)
Molecular_biology_cell	3	E_m_p_t_y	0	blue	SCP union	Gap junction organization$Hydrogen transmembrane transport$Water transmembrane transport	0.649512	0.224124	0.999997	ASIC4 (0.7333047),CNTNAP2 (0.816884),HVCN1 (0.5581949),MIP (0.4117786),PANX2 (0.7372932)
Molecular_biology_cell	3	E_m_p_t_y	0	blue	SCP union	Gap junction organization$Inhibition of apoptosis	0.748702	0.17836	0.999997	BIRC6 (0.6994215),CFLAR (0.9738858),CNTNAP2 (0.816884),PANX2 (0.7372932),XAF1 (0.9308621),XIAP (0.6065024)
Molecular_biology_cell	3	E_m_p_t_y	0	blue	SCP union	Gap junction organization$Inhibition of apoptosis$Intrinsic apoptosis pathway	0.463546	0.343917	0.999997	BCL2L2 (0.453858),BIRC6 (0.6994215),BMF (0.9405436),CFLAR (0.9738858),CNTNAP2 (0.816884),IFI6 (0.7117009),MAP3K5 (0.8746524),PANX2 (0.7372932),XAF1 (0.9308621),XIAP (0.6065024)
Molecular_biology_cell	3	E_m_p_t_y	0	blue	SCP union	Gap junction organization$Inhibition of apoptosis$NOD-like receptor signaling	0.852726	0.14037	0.999997	BIRC6 (0.6994215),CFLAR (0.9738858),CNTNAP2 (0.816884),NLRC5 (0.6054277),NLRP1 (0.7354459),NLRP6 (0.8401462),NOD1 (0.5722564),PANX2 (0.7372932),RIPK2 (0.02290145),XAF1 (0.9308621),XIAP (0.6065024)
Molecular_biology_cell	3	E_m_p_t_y	0	blue	SCP union	Gap junction organization$Inhibition of apoptosis$Smac-mediated removal of caspase inhibition	0.628306	0.235339	0.999997	BIRC6 (0.6994215),CFLAR (0.9738858),CNTNAP2 (0.816884),PANX2 (0.7372932),XAF1 (0.9308621),XIAP (0.6065024)
Molecular_biology_cell	3	E_m_p_t_y	0	blue	SCP union	Gap junction organization$Inhibition of apoptosis$Tight junction organization	0.674068	0.211803	0.999997	BIRC6 (0.6994215),CFLAR (0.9738858),CLDN7 (0.8849349),CNTNAP2 (0.816884),F11R (0.7826928),KRIT1 (0.5190225),MPP5 (0.5450863),OCLN (0.9766884),PANX2 (0.7372932),XAF1 (0.9308621),XIAP (0.6065024)
Molecular_biology_cell	3	E_m_p_t_y	0	blue	SCP union	Gap junction organization$Leukocyte transmigration through endothelial cells$Tight junction organization	0.524813	0.298667	0.999997	CLDN7 (0.8849349),CNTNAP2 (0.816884),F11R (0.7826928),KRIT1 (0.5190225),MPP5 (0.5450863),OCLN (0.9766884),PANX2 (0.7372932),PECAM1 (0.6235001)
Molecular_biology_cell	3	E_m_p_t_y	0	blue	SCP union	Gap junction organization$Retinol metabolism$Tight junction organization	0.524813	0.298667	0.999997	CLDN7 (0.8849349),CNTNAP2 (0.816884),F11R (0.7826928),KRIT1 (0.5190225),MPP5 (0.5450863),OCLN (0.9766884),PANX2 (0.7372932),RDH13 (0.6137321)
Molecular_biology_cell	3	E_m_p_t_y	0	blue	SCP union	Gap junction organization$Tight junction organization	0.525122	0.298455	0.999997	CLDN7 (0.8849349),CNTNAP2 (0.816884),F11R (0.7826928),KRIT1 (0.5190225),MPP5 (0.5450863),OCLN (0.9766884),PANX2 (0.7372932)
Molecular_biology_cell	3	E_m_p_t_y	0	blue	SCP union	Glycogen synthesis and glycogenolysis$Glycolysis and Gluconeogenesis	0.024059	0.946109	0.999997	AGL (0.3863862),EPM2A (0.5756618),GSK3B (0.754012),PFKFB3 (0.7849658),PPP1R3A (0.8656992),PYGM (0.4160663)
Molecular_biology_cell	3	E_m_p_t_y	0	blue	SCP union	Glycogen synthesis and glycogenolysis$Glycolysis and Gluconeogenesis$HIF-1 receptor signaling pathway	0.0250771	0.943893	0.999997	AGL (0.3863862),CITED2 (0.4615154),EPM2A (0.5756618),GSK3B (0.754012),HIF1AN (0.7900228),PFKFB3 (0.7849658),PPP1R3A (0.8656992),PYGM (0.4160663)
Molecular_biology_cell	3	E_m_p_t_y	0	blue	SCP union	Glycogen synthesis and glycogenolysis$Glycolysis and Gluconeogenesis$Insulin receptor signaling	0.0503263	0.890582	0.999997	AGL (0.3863862),EPM2A (0.5756618),GSK3B (0.754012),PFKFB3 (0.7849658),PIK3C2A (0.8150776),PIK3C3 (0.9679232),PIK3CA (0.8034588),PPP1R3A (0.8656992),PTPN2 (0.9468511),PYGM (0.4160663)
Molecular_biology_cell	3	E_m_p_t_y	0	blue	SCP union	Glycogen synthesis and glycogenolysis$Glycolysis and Gluconeogenesis$Microtubule destabilization	0.00775764	0.982296	0.999997	AGL (0.3863862),EPM2A (0.5756618),GSK3B (0.754012),PFKFB3 (0.7849658),PPP1R3A (0.8656992),PYGM (0.4160663)
Molecular_biology_cell	3	E_m_p_t_y	0	blue	SCP union	Glycogen synthesis and glycogenolysis$Glycolysis and Gluconeogenesis$Pentose phosphate pathway	0.0535824	0.88393	0.999997	AGL (0.3863862),EPM2A (0.5756618),GSK3B (0.754012),H6PD (0.9457271),PFKFB3 (0.7849658),PPP1R3A (0.8656992),PYGM (0.4160663),TKTL1 (0.4982865)
Molecular_biology_cell	3	E_m_p_t_y	0	blue	SCP union	Glycogen synthesis and glycogenolysis$Glycolysis and Gluconeogenesis$Restriction point	0.00847779	0.980668	0.999997	AGL (0.3863862),CDKN1B (0.8195885),EPM2A (0.5756618),GSK3B (0.754012),PFKFB3 (0.7849658),PPP1R3A (0.8656992),PYGM (0.4160663)
Molecular_biology_cell	3	E_m_p_t_y	0	blue	SCP union	Glycogen synthesis and glycogenolysis$Insulin receptor signaling	0.602511	0.24974	0.999997	AGL (0.3863862),EPM2A (0.5756618),GSK3B (0.754012),PIK3C2A (0.8150776),PIK3C3 (0.9679232),PIK3CA (0.8034588),PPP1R3A (0.8656992),PTPN2 (0.9468511),PYGM (0.4160663)
Molecular_biology_cell	3	E_m_p_t_y	0	blue	SCP union	Glycogen synthesis and glycogenolysis$Insulin receptor signaling$Lamellipodium organization	0.783636	0.164575	0.999997	AGL (0.3863862),ARHGAP8 (0.5413179),ARHGEF2 (0.8057777),CYTH2 (0.8817241),DOCK1 (0.6300327),DOCK3 (0.7705201),ELMO2 (0.8864021),EPM2A (0.5756618),GSK3B (0.754012),INPPL1 (0.8843965),MYO18A (0.8609132),PIK3C2A (0.8150776),PIK3C3 (0.9679232),PIK3CA (0.8034588),PPFIA1 (0.5110269),PPP1R3A (0.8656992),PTPN2 (0.9468511),PYGM (0.4160663),SH3PXD2A (0.7952604),TIAM2 (0.1650899),VAV3 (0.3584075)
Molecular_biology_cell	3	E_m_p_t_y	0	blue	SCP union	Glycogen synthesis and glycogenolysis$Insulin receptor signaling$Macroautophagy	0.663075	0.217232	0.999997	AGL (0.3863862),ATG12 (0.7119177),ATG7 (0.8521634),BNIP3L (0.5214027),EPM2A (0.5756618),GABARAPL1 (0.8416367),GSK3B (0.754012),PIK3C2A (0.8150776),PIK3C3 (0.9679232),PIK3CA (0.8034588),PPP1R3A (0.8656992),PTPN2 (0.9468511),PYGM (0.4160663),RAB24 (0.7142094),WDFY3 (0.5260372),WIPI1 (0.129014)
Molecular_biology_cell	3	E_m_p_t_y	0	blue	SCP union	Glycogen synthesis and glycogenolysis$Insulin receptor signaling$Microtubule destabilization	0.299728	0.501501	0.999997	AGL (0.3863862),EPM2A (0.5756618),GSK3B (0.754012),PIK3C2A (0.8150776),PIK3C3 (0.9679232),PIK3CA (0.8034588),PPP1R3A (0.8656992),PTPN2 (0.9468511),PYGM (0.4160663)
Molecular_biology_cell	3	E_m_p_t_y	0	blue	SCP union	Glycogen synthesis and glycogenolysis$Microtubule depolymerization, severing and catastrophe$Microtubule destabilization	0.195904	0.636937	0.999997	AGL (0.3863862),EPM2A (0.5756618),GSK3B (0.754012),KIN (0.7275058),PPP1R3A (0.8656992),PYGM (0.4160663),SPAST (0.847299)
Molecular_biology_cell	3	E_m_p_t_y	0	blue	SCP union	Glycogen synthesis and glycogenolysis$Microtubule destabilization	0.242699	0.571874	0.999997	AGL (0.3863862),EPM2A (0.5756618),GSK3B (0.754012),PPP1R3A (0.8656992),PYGM (0.4160663)
Molecular_biology_cell	3	E_m_p_t_y	0	blue	SCP union	Glycogen synthesis and glycogenolysis$Microtubule destabilization$PI3 kinase AKT signaling pathway	0.259084	0.550701	0.999997	AGL (0.3863862),AKT3 (0.9109742),CRLF2 (0.807418),EPM2A (0.5756618),GSK3B (0.754012),PDPK1 (0.9381771),PIK3CA (0.8034588),PPP1R3A (0.8656992),PYGM (0.4160663)
Molecular_biology_cell	3	E_m_p_t_y	0	blue	SCP union	Glycogen synthesis and glycogenolysis$Microtubule destabilization$WNT-Beta-catenin signaling pathway	0.0294038	0.934536	0.999997	AGL (0.3863862),CTNNBIP1 (0.939297),EPM2A (0.5756618),FRAT1 (0.5516148),GSK3B (0.754012),IQGAP2 (0.6759273),PPP1R3A (0.8656992),PYGM (0.4160663),SOX7 (0.2346379),WNT2B (0.9298831),ZMIZ2 (0.9545074)
Molecular_biology_cell	3	E_m_p_t_y	0	blue	SCP union	Glycolysis and Gluconeogenesis$HIF-1 receptor signaling pathway	0.00133947	0.996921	0.999997	CITED2 (0.4615154),HIF1AN (0.7900228),PFKFB3 (0.7849658)
Molecular_biology_cell	3	E_m_p_t_y	0	blue	SCP union	Glycolysis and Gluconeogenesis$HIF-1 receptor signaling pathway$Pentose phosphate pathway	0.00684732	0.984357	0.999997	CITED2 (0.4615154),H6PD (0.9457271),HIF1AN (0.7900228),PFKFB3 (0.7849658),TKTL1 (0.4982865)
Molecular_biology_cell	3	E_m_p_t_y	0	blue	SCP union	Glycolysis and Gluconeogenesis$HIF-1 receptor signaling pathway$Restriction point	0.000463536	0.998933	0.999997	CDKN1B (0.8195885),CITED2 (0.4615154),HIF1AN (0.7900228),PFKFB3 (0.7849658)
Molecular_biology_cell	3	E_m_p_t_y	0	blue	SCP union	Glycolysis and Gluconeogenesis$Pentose phosphate pathway	0.00437627	0.989974	0.999997	H6PD (0.9457271),PFKFB3 (0.7849658),TKTL1 (0.4982865)
Molecular_biology_cell	3	E_m_p_t_y	0	blue	SCP union	Glycolysis and Gluconeogenesis$Pentose phosphate pathway$Restriction point	0.00145119	0.996664	0.999997	CDKN1B (0.8195885),H6PD (0.9457271),PFKFB3 (0.7849658),TKTL1 (0.4982865)
Molecular_biology_cell	3	E_m_p_t_y	0	blue	SCP union	Glycolysis and Gluconeogenesis$Restriction point	0.000146474	0.999663	0.999997	CDKN1B (0.8195885),PFKFB3 (0.7849658)
Molecular_biology_cell	3	E_m_p_t_y	0	blue	SCP union	Glycolysis and Gluconeogenesis$Restriction point$Transcription regulation by mediator	0.00212969	0.995108	0.999997	CDK19 (0.8097695),CDKN1B (0.8195885),MED13 (0.7477144),MED13L (0.9090509),MED21 (0.5546279),MED23 (0.8176157),MED28 (0.7674235),MED7 (0.7402763),PFKFB3 (0.7849658)
Molecular_biology_cell	3	E_m_p_t_y	0	blue	SCP union	Glycolysis and Gluconeogenesis$Restriction point$Transcription repression	0.00482528	0.988951	0.999997	CDKN1B (0.8195885),CUX1 (0.9721226),DR1 (0.4161502),PFKFB3 (0.7849658),REST (0.5592194),SOCS4 (0.2339508)
Molecular_biology_cell	3	E_m_p_t_y	0	blue	SCP union	Heme degradation to bilirubin$Heme synthesis	0.524813	0.298667	0.999997	ABCB6 (0.7700912),ABCB7 (0.1002096),ALAD (0.8739725),BLVRB (0.8623756),HMOX1 (0.6852621),PPOX (0.828427),SLC25A37 (0.5993075),TMEM14C (0.8593785)
Molecular_biology_cell	3	E_m_p_t_y	0	blue	SCP union	Heme degradation to bilirubin$Heme synthesis$Regulation of iron homeostasis	1.04121	0.0909477	0.999997	ABCB6 (0.7700912),ABCB7 (0.1002096),ALAD (0.8739725),BLVRB (0.8623756),FBXL5 (0.5360641),HAMP (0.7822854),HMOX1 (0.6852621),IREB2 (0.4198193),PCSK7 (0.2791937),PPOX (0.828427),SLC25A37 (0.5993075),TMEM14C (0.8593785)
Molecular_biology_cell	3	E_m_p_t_y	0	blue	SCP union	Heme synthesis$Regulation of iron homeostasis	0.873365	0.133855	0.999997	ABCB6 (0.7700912),ABCB7 (0.1002096),ALAD (0.8739725),FBXL5 (0.5360641),HAMP (0.7822854),IREB2 (0.4198193),PCSK7 (0.2791937),PPOX (0.828427),SLC25A37 (0.5993075),TMEM14C (0.8593785)
Molecular_biology_cell	3	E_m_p_t_y	0	blue	SCP union	Histone acetylation and deactylation$Histone methylation and demethylation	0.444393	0.359424	0.999997	ATF7IP (0.9108709),BRD1 (0.866695),BRPF3 (0.9020089),HDAC11 (0.8389425),HDAC4 (0.8315652),HDAC5 (0.9508896),HDAC6 (0.89971),HDAC8 (0.8718904),JMJD1C (0.9624052),KANSL1 (0.7494683),KAT6A (0.6202849),KAT6B (0.86283),KAT7 (0.1076804),KAT8 (0.9057963),KDM3A (0.6344866),KDM4A (0.919769),KDM4C (0.9441049),KDM4D (0.2843486),KDM5A (0.9846466),KDM5B (0.9559372),KDM6A (0.8953435),KDM6B (0.9150542),KMT2C (0…
Molecular_biology_cell	3	E_m_p_t_y	0	blue	SCP union	Histone acetylation and deactylation$Histone methylation and demethylation$Histone ubiquitination and deubiquitination	0.648116	0.224845	0.999997	ATF7IP (0.9108709),BRD1 (0.866695),BRPF3 (0.9020089),CHFR (0.4902615),CUL4B (0.6561593),DTX3L (0.5774482),HDAC11 (0.8389425),HDAC4 (0.8315652),HDAC5 (0.9508896),HDAC6 (0.89971),HDAC8 (0.8718904),JMJD1C (0.9624052),KANSL1 (0.7494683),KAT6A (0.6202849),KAT6B (0.86283),KAT7 (0.1076804),KAT8 (0.9057963),KDM3A (0.6344866),KDM4A (0.919769),KDM4C (0.9441049),KDM4D (0.2843486),KDM5A (0.9846466),KDM5B (0.…
Molecular_biology_cell	3	E_m_p_t_y	0	blue	SCP union	Histone acetylation and deactylation$Histone methylation and demethylation$Nucleosome assembly	0.229749	0.589184	0.999997	ASF1A (0.3709743),ATF7IP (0.9108709),BRD1 (0.866695),BRPF3 (0.9020089),HDAC11 (0.8389425),HDAC4 (0.8315652),HDAC5 (0.9508896),HDAC6 (0.89971),HDAC8 (0.8718904),JMJD1C (0.9624052),KANSL1 (0.7494683),KAT6A (0.6202849),KAT6B (0.86283),KAT7 (0.1076804),KAT8 (0.9057963),KDM3A (0.6344866),KDM4A (0.919769),KDM4C (0.9441049),KDM4D (0.2843486),KDM5A (0.9846466),KDM5B (0.9559372),KDM6A (0.8953435),KDM6B (0…
Molecular_biology_cell	3	E_m_p_t_y	0	blue	SCP union	Histone acetylation and deactylation$Histone methylation and demethylation$Nucleosome disassembly	0.284838	0.518994	0.999997	ATF7IP (0.9108709),BRD1 (0.866695),BRPF3 (0.9020089),HDAC11 (0.8389425),HDAC4 (0.8315652),HDAC5 (0.9508896),HDAC6 (0.89971),HDAC8 (0.8718904),JMJD1C (0.9624052),KANSL1 (0.7494683),KAT6A (0.6202849),KAT6B (0.86283),KAT7 (0.1076804),KAT8 (0.9057963),KDM3A (0.6344866),KDM4A (0.919769),KDM4C (0.9441049),KDM4D (0.2843486),KDM5A (0.9846466),KDM5B (0.9559372),KDM6A (0.8953435),KDM6B (0.9150542),KMT2C (0…
Molecular_biology_cell	3	E_m_p_t_y	0	blue	SCP union	Histone acetylation and deactylation$Histone methylation and demethylation$Nucleosome remodeling	0.283469	0.520632	0.999997	ARID1B (0.8810735),ARID2 (0.6708081),ATF7IP (0.9108709),BPTF (0.7255824),BRD1 (0.866695),BRPF3 (0.9020089),ERCC6 (0.9521704),GATAD2B (0.9393796),HDAC11 (0.8389425),HDAC4 (0.8315652),HDAC5 (0.9508896),HDAC6 (0.89971),HDAC8 (0.8718904),IKZF3 (-0.04223611),JMJD1C (0.9624052),KANSL1 (0.7494683),KAT6A (0.6202849),KAT6B (0.86283),KAT7 (0.1076804),KAT8 (0.9057963),KDM3A (0.6344866),KDM4A (0.919769),KDM4…
Molecular_biology_cell	3	E_m_p_t_y	0	blue	SCP union	Histone acetylation and deactylation$Histone methylation and demethylation$Regulation of RNA polymerase II by elongation factors	0.336419	0.460873	0.999997	AFF4 (0.8342941),ATF7IP (0.9108709),BRD1 (0.866695),BRPF3 (0.9020089),CCNT2 (0.9154866),CDC73 (0.6363495),CDK9 (0.8864395),EAF2 (0.9254906),ELP2 (0.9149476),HDAC11 (0.8389425),HDAC4 (0.8315652),HDAC5 (0.9508896),HDAC6 (0.89971),HDAC8 (0.8718904),HEXIM2 (0.3255269),JMJD1C (0.9624052),KANSL1 (0.7494683),KAT6A (0.6202849),KAT6B (0.86283),KAT7 (0.1076804),KAT8 (0.9057963),KDM3A (0.6344866),KDM4A (0.9…
Molecular_biology_cell	3	E_m_p_t_y	0	blue	SCP union	Histone acetylation and deactylation$Histone methylation and demethylation$Retinoic acid receptor signaling	0.522696	0.300126	0.999997	ATF7IP (0.9108709),BRD1 (0.866695),BRPF3 (0.9020089),CREB1 (0.9393945),HDAC11 (0.8389425),HDAC4 (0.8315652),HDAC5 (0.9508896),HDAC6 (0.89971),HDAC8 (0.8718904),JMJD1C (0.9624052),KANSL1 (0.7494683),KAT6A (0.6202849),KAT6B (0.86283),KAT7 (0.1076804),KAT8 (0.9057963),KDM3A (0.6344866),KDM4A (0.919769),KDM4C (0.9441049),KDM4D (0.2843486),KDM5A (0.9846466),KDM5B (0.9559372),KDM6A (0.8953435),KDM6B (0…
Molecular_biology_cell	3	E_m_p_t_y	0	blue	SCP union	Histone acetylation and deactylation$Histone methylation and demethylation$Transcription initiation by general transcription factors	0.304902	0.495563	0.999997	ATF7IP (0.9108709),BRD1 (0.866695),BRPF3 (0.9020089),HDAC11 (0.8389425),HDAC4 (0.8315652),HDAC5 (0.9508896),HDAC6 (0.89971),HDAC8 (0.8718904),JMJD1C (0.9624052),KANSL1 (0.7494683),KAT6A (0.6202849),KAT6B (0.86283),KAT7 (0.1076804),KAT8 (0.9057963),KDM3A (0.6344866),KDM4A (0.919769),KDM4C (0.9441049),KDM4D (0.2843486),KDM5A (0.9846466),KDM5B (0.9559372),KDM6A (0.8953435),KDM6B (0.9150542),KMT2C (0…
Molecular_biology_cell	3	E_m_p_t_y	0	blue	SCP union	Histone acetylation and deactylation$Histone methylation and demethylation$Transcription regulation by chromatin remodeling	0.352528	0.444091	0.999997	ARID1B (0.8810735),ATF7IP (0.9108709),BRD1 (0.866695),BRPF3 (0.9020089),CHD6 (0.9709272),HDAC11 (0.8389425),HDAC4 (0.8315652),HDAC5 (0.9508896),HDAC6 (0.89971),HDAC8 (0.8718904),JMJD1C (0.9624052),KANSL1 (0.7494683),KAT2A (0.8576761),KAT6A (0.6202849),KAT6B (0.86283),KAT7 (0.1076804),KAT8 (0.9057963),KDM3A (0.6344866),KDM4A (0.919769),KDM4C (0.9441049),KDM4D (0.2843486),KDM5A (0.9846466),KDM5B (0…
Molecular_biology_cell	3	E_m_p_t_y	0	blue	SCP union	Histone acetylation and deactylation$Histone methylation and demethylation$Transcription regulation by mediator	0.357665	0.438869	0.999997	ATF7IP (0.9108709),BRD1 (0.866695),BRPF3 (0.9020089),CDK19 (0.8097695),HDAC11 (0.8389425),HDAC4 (0.8315652),HDAC5 (0.9508896),HDAC6 (0.89971),HDAC8 (0.8718904),JMJD1C (0.9624052),KANSL1 (0.7494683),KAT6A (0.6202849),KAT6B (0.86283),KAT7 (0.1076804),KAT8 (0.9057963),KDM3A (0.6344866),KDM4A (0.919769),KDM4C (0.9441049),KDM4D (0.2843486),KDM5A (0.9846466),KDM5B (0.9559372),KDM6A (0.8953435),KDM6B (0…
Molecular_biology_cell	3	E_m_p_t_y	0	blue	SCP union	Histone acetylation and deactylation$Histone ubiquitination and deubiquitination	0.631136	0.233811	0.999997	BRD1 (0.866695),BRPF3 (0.9020089),CHFR (0.4902615),CUL4B (0.6561593),DTX3L (0.5774482),HDAC11 (0.8389425),HDAC4 (0.8315652),HDAC5 (0.9508896),HDAC6 (0.89971),HDAC8 (0.8718904),KANSL1 (0.7494683),KAT6A (0.6202849),KAT6B (0.86283),KAT7 (0.1076804),KAT8 (0.9057963),MEAF6 (0.4475916),MSL1 (0.3667449),MYSM1 (0.815969),REST (0.5592194),RYBP (0.811168),SAP30L (0.8166842),UBE2B (0.4833583),UBR2 (0.877700…
Molecular_biology_cell	3	E_m_p_t_y	0	blue	SCP union	Histone acetylation and deactylation$Histone ubiquitination and deubiquitination$Interleukin 1 receptor signaling	0.784855	0.164114	0.999997	BRD1 (0.866695),BRPF3 (0.9020089),CHFR (0.4902615),CUL4B (0.6561593),DTX3L (0.5774482),GADD45B (0.5191385),HDAC11 (0.8389425),HDAC4 (0.8315652),HDAC5 (0.9508896),HDAC6 (0.89971),HDAC8 (0.8718904),IRAK4 (0.9246362),KANSL1 (0.7494683),KAT6A (0.6202849),KAT6B (0.86283),KAT7 (0.1076804),KAT8 (0.9057963),MEAF6 (0.4475916),MSL1 (0.3667449),MYSM1 (0.815969),REST (0.5592194),RYBP (0.811168),SAP30L (0.816…
Molecular_biology_cell	3	E_m_p_t_y	0	blue	SCP union	Histone acetylation and deactylation$Histone ubiquitination and deubiquitination$Nucleosome assembly	0.290279	0.512531	0.999997	ASF1A (0.3709743),BRD1 (0.866695),BRPF3 (0.9020089),CHFR (0.4902615),CUL4B (0.6561593),DTX3L (0.5774482),HDAC11 (0.8389425),HDAC4 (0.8315652),HDAC5 (0.9508896),HDAC6 (0.89971),HDAC8 (0.8718904),KANSL1 (0.7494683),KAT6A (0.6202849),KAT6B (0.86283),KAT7 (0.1076804),KAT8 (0.9057963),MEAF6 (0.4475916),MSL1 (0.3667449),MYSM1 (0.815969),NAP1L1 (0.546227),REST (0.5592194),RYBP (0.811168),SAP30L (0.81668…
Molecular_biology_cell	3	E_m_p_t_y	0	blue	SCP union	Histone acetylation and deactylation$Histone ubiquitination and deubiquitination$Nucleosome remodeling	0.362988	0.433523	0.999997	ARID1B (0.8810735),ARID2 (0.6708081),BPTF (0.7255824),BRD1 (0.866695),BRPF3 (0.9020089),CHFR (0.4902615),CUL4B (0.6561593),DTX3L (0.5774482),ERCC6 (0.9521704),GATAD2B (0.9393796),HDAC11 (0.8389425),HDAC4 (0.8315652),HDAC5 (0.9508896),HDAC6 (0.89971),HDAC8 (0.8718904),IKZF3 (-0.04223611),KANSL1 (0.7494683),KAT6A (0.6202849),KAT6B (0.86283),KAT7 (0.1076804),KAT8 (0.9057963),MEAF6 (0.4475916),MSL1 (…
Molecular_biology_cell	3	E_m_p_t_y	0	blue	SCP union	Histone acetylation and deactylation$Histone ubiquitination and deubiquitination$Nucleotide excision repair	0.466923	0.341254	0.999997	BRD1 (0.866695),BRPF3 (0.9020089),CHFR (0.4902615),CUL4B (0.6561593),DTX3L (0.5774482),ERCC4 (0.8721486),ERCC5 (0.7742458),ERCC6 (0.9521704),GTF2H2 (0.859295),HDAC11 (0.8389425),HDAC4 (0.8315652),HDAC5 (0.9508896),HDAC6 (0.89971),HDAC8 (0.8718904),KANSL1 (0.7494683),KAT6A (0.6202849),KAT6B (0.86283),KAT7 (0.1076804),KAT8 (0.9057963),MEAF6 (0.4475916),MSL1 (0.3667449),MYSM1 (0.815969),REST (0.5592…
Molecular_biology_cell	3	E_m_p_t_y	0	blue	SCP union	Histone acetylation and deactylation$Histone ubiquitination and deubiquitination$Protein polyubiquitination	0.27106	0.535722	0.999997	BRD1 (0.866695),BRPF3 (0.9020089),CHFR (0.4902615),CUL4B (0.6561593),DTX3L (0.5774482),HDAC11 (0.8389425),HDAC4 (0.8315652),HDAC5 (0.9508896),HDAC6 (0.89971),HDAC8 (0.8718904),KANSL1 (0.7494683),KAT6A (0.6202849),KAT6B (0.86283),KAT7 (0.1076804),KAT8 (0.9057963),MEAF6 (0.4475916),MSL1 (0.3667449),MYSM1 (0.815969),REST (0.5592194),RYBP (0.811168),SAP30L (0.8166842),UBE2B (0.4833583),UBR1 (0.873702…
Molecular_biology_cell	3	E_m_p_t_y	0	blue	SCP union	Histone acetylation and deactylation$Histone ubiquitination and deubiquitination$Retinoic acid receptor signaling	0.735719	0.183772	0.999997	BRD1 (0.866695),BRPF3 (0.9020089),CHFR (0.4902615),CREB1 (0.9393945),CUL4B (0.6561593),DTX3L (0.5774482),HDAC11 (0.8389425),HDAC4 (0.8315652),HDAC5 (0.9508896),HDAC6 (0.89971),HDAC8 (0.8718904),KANSL1 (0.7494683),KAT6A (0.6202849),KAT6B (0.86283),KAT7 (0.1076804),KAT8 (0.9057963),MEAF6 (0.4475916),MSL1 (0.3667449),MYSM1 (0.815969),NCOA3 (0.9667194),NCOR2 (0.1654856),REST (0.5592194),RYBP (0.81116…
Molecular_biology_cell	3	E_m_p_t_y	0	blue	SCP union	Histone acetylation and deactylation$Histone ubiquitination and deubiquitination$Transcription initiation by general transcription factors	0.40617	0.392491	0.999997	BRD1 (0.866695),BRPF3 (0.9020089),CHFR (0.4902615),CUL4B (0.6561593),DTX3L (0.5774482),HDAC11 (0.8389425),HDAC4 (0.8315652),HDAC5 (0.9508896),HDAC6 (0.89971),HDAC8 (0.8718904),KANSL1 (0.7494683),KAT6A (0.6202849),KAT6B (0.86283),KAT7 (0.1076804),KAT8 (0.9057963),MEAF6 (0.4475916),MSL1 (0.3667449),MYSM1 (0.815969),REST (0.5592194),RYBP (0.811168),SAP30L (0.8166842),TAF1 (0.8658144),UBE2B (0.483358…
Molecular_biology_cell	3	E_m_p_t_y	0	blue	SCP union	Histone acetylation and deactylation$Histone ubiquitination and deubiquitination$Transcription regulation by chromatin remodeling	0.466923	0.341254	0.999997	ARID1B (0.8810735),BRD1 (0.866695),BRPF3 (0.9020089),CHD6 (0.9709272),CHFR (0.4902615),CUL4B (0.6561593),DTX3L (0.5774482),HDAC11 (0.8389425),HDAC4 (0.8315652),HDAC5 (0.9508896),HDAC6 (0.89971),HDAC8 (0.8718904),KANSL1 (0.7494683),KAT2A (0.8576761),KAT6A (0.6202849),KAT6B (0.86283),KAT7 (0.1076804),KAT8 (0.9057963),MEAF6 (0.4475916),MIER1 (0.5082219),MSL1 (0.3667449),MYSM1 (0.815969),RAD54L2 (0.5…
Molecular_biology_cell	3	E_m_p_t_y	0	blue	SCP union	Histone acetylation and deactylation$Histone ubiquitination and deubiquitination$Transcription regulation by mediator	0.472305	0.337051	0.999997	BRD1 (0.866695),BRPF3 (0.9020089),CDK19 (0.8097695),CHFR (0.4902615),CUL4B (0.6561593),DTX3L (0.5774482),HDAC11 (0.8389425),HDAC4 (0.8315652),HDAC5 (0.9508896),HDAC6 (0.89971),HDAC8 (0.8718904),KANSL1 (0.7494683),KAT6A (0.6202849),KAT6B (0.86283),KAT7 (0.1076804),KAT8 (0.9057963),MEAF6 (0.4475916),MED13 (0.7477144),MED13L (0.9090509),MED21 (0.5546279),MED23 (0.8176157),MED28 (0.7674235),MED7 (0.7…
Molecular_biology_cell	3	E_m_p_t_y	0	blue	SCP union	Histone acetylation and deactylation$Notch receptor signaling$Transcription regulation by mediator	0.27758	0.52774	0.999997	BRD1 (0.866695),BRPF3 (0.9020089),CDK19 (0.8097695),HDAC11 (0.8389425),HDAC4 (0.8315652),HDAC5 (0.9508896),HDAC6 (0.89971),HDAC8 (0.8718904),ITCH (0.960741),KANSL1 (0.7494683),KAT6A (0.6202849),KAT6B (0.86283),KAT7 (0.1076804),KAT8 (0.9057963),LFNG (0.4807576),MAML1 (0.735463),MAML3 (0.8235211),MEAF6 (0.4475916),MED13 (0.7477144),MED13L (0.9090509),MED21 (0.5546279),MED23 (0.8176157),MED28 (0.767…
Molecular_biology_cell	3	E_m_p_t_y	0	blue	SCP union	Histone acetylation and deactylation$Nucleosome assembly	0.123836	0.751907	0.999997	ASF1A (0.3709743),BRD1 (0.866695),BRPF3 (0.9020089),HDAC11 (0.8389425),HDAC4 (0.8315652),HDAC5 (0.9508896),HDAC6 (0.89971),HDAC8 (0.8718904),KANSL1 (0.7494683),KAT6A (0.6202849),KAT6B (0.86283),KAT7 (0.1076804),KAT8 (0.9057963),MEAF6 (0.4475916),NAP1L1 (0.546227),REST (0.5592194),SAP30L (0.8166842),TLK1 (0.9204032),TSGA10 (0.9342614)
Molecular_biology_cell	3	E_m_p_t_y	0	blue	SCP union	Histone acetylation and deactylation$Nucleosome assembly$Nucleosome disassembly	0.0356129	0.92127	0.999997	ASF1A (0.3709743),BRD1 (0.866695),BRPF3 (0.9020089),HDAC11 (0.8389425),HDAC4 (0.8315652),HDAC5 (0.9508896),HDAC6 (0.89971),HDAC8 (0.8718904),KANSL1 (0.7494683),KAT6A (0.6202849),KAT6B (0.86283),KAT7 (0.1076804),KAT8 (0.9057963),MEAF6 (0.4475916),NAP1L1 (0.546227),REST (0.5592194),SAP30L (0.8166842),TLK1 (0.9204032),TSGA10 (0.9342614)
Molecular_biology_cell	3	E_m_p_t_y	0	blue	SCP union	Histone acetylation and deactylation$Nucleosome assembly$Nucleosome remodeling	0.0800099	0.831745	0.999997	ARID1B (0.8810735),ARID2 (0.6708081),ASF1A (0.3709743),BPTF (0.7255824),BRD1 (0.866695),BRPF3 (0.9020089),ERCC6 (0.9521704),GATAD2B (0.9393796),HDAC11 (0.8389425),HDAC4 (0.8315652),HDAC5 (0.9508896),HDAC6 (0.89971),HDAC8 (0.8718904),IKZF3 (-0.04223611),KANSL1 (0.7494683),KAT6A (0.6202849),KAT6B (0.86283),KAT7 (0.1076804),KAT8 (0.9057963),MEAF6 (0.4475916),NAP1L1 (0.546227),REST (0.5592194),SAP30L…
Molecular_biology_cell	3	E_m_p_t_y	0	blue	SCP union	Histone acetylation and deactylation$Nucleosome assembly$Retinoic acid receptor signaling	0.183058	0.656058	0.999997	ASF1A (0.3709743),BRD1 (0.866695),BRPF3 (0.9020089),CREB1 (0.9393945),HDAC11 (0.8389425),HDAC4 (0.8315652),HDAC5 (0.9508896),HDAC6 (0.89971),HDAC8 (0.8718904),KANSL1 (0.7494683),KAT6A (0.6202849),KAT6B (0.86283),KAT7 (0.1076804),KAT8 (0.9057963),MEAF6 (0.4475916),NAP1L1 (0.546227),NCOA3 (0.9667194),NCOR2 (0.1654856),REST (0.5592194),SAP30L (0.8166842),TAF4 (0.5983456),TLK1 (0.9204032),TSGA10 (0.9…
Molecular_biology_cell	3	E_m_p_t_y	0	blue	SCP union	Histone acetylation and deactylation$Nucleosome assembly$Transcription initiation by general transcription factors	0.0648844	0.861223	0.999997	ASF1A (0.3709743),BRD1 (0.866695),BRPF3 (0.9020089),HDAC11 (0.8389425),HDAC4 (0.8315652),HDAC5 (0.9508896),HDAC6 (0.89971),HDAC8 (0.8718904),KANSL1 (0.7494683),KAT6A (0.6202849),KAT6B (0.86283),KAT7 (0.1076804),KAT8 (0.9057963),MEAF6 (0.4475916),NAP1L1 (0.546227),REST (0.5592194),SAP30L (0.8166842),TAF1 (0.8658144),TLK1 (0.9204032),TSGA10 (0.9342614)
Molecular_biology_cell	3	E_m_p_t_y	0	blue	SCP union	Histone acetylation and deactylation$Nucleosome assembly$Transcription regulation by chromatin remodeling	0.0985438	0.796996	0.999997	ARID1B (0.8810735),ASF1A (0.3709743),BRD1 (0.866695),BRPF3 (0.9020089),CHD6 (0.9709272),HDAC11 (0.8389425),HDAC4 (0.8315652),HDAC5 (0.9508896),HDAC6 (0.89971),HDAC8 (0.8718904),KANSL1 (0.7494683),KAT2A (0.8576761),KAT6A (0.6202849),KAT6B (0.86283),KAT7 (0.1076804),KAT8 (0.9057963),MEAF6 (0.4475916),MIER1 (0.5082219),NAP1L1 (0.546227),RAD54L2 (0.5175048),REST (0.5592194),SAP30L (0.8166842),SMARCD3…
Molecular_biology_cell	3	E_m_p_t_y	0	blue	SCP union	Histone acetylation and deactylation$Nucleosome assembly$Transcription regulation by mediator	0.103571	0.787823	0.999997	ASF1A (0.3709743),BRD1 (0.866695),BRPF3 (0.9020089),CDK19 (0.8097695),HDAC11 (0.8389425),HDAC4 (0.8315652),HDAC5 (0.9508896),HDAC6 (0.89971),HDAC8 (0.8718904),KANSL1 (0.7494683),KAT6A (0.6202849),KAT6B (0.86283),KAT7 (0.1076804),KAT8 (0.9057963),MEAF6 (0.4475916),MED13 (0.7477144),MED13L (0.9090509),MED21 (0.5546279),MED23 (0.8176157),MED28 (0.7674235),MED7 (0.7402763),NAP1L1 (0.546227),REST (0.5…
Molecular_biology_cell	3	E_m_p_t_y	0	blue	SCP union	Histone acetylation and deactylation$Nucleosome disassembly$Nucleosome remodeling	0.103996	0.787053	0.999997	ARID1B (0.8810735),ARID2 (0.6708081),BPTF (0.7255824),BRD1 (0.866695),BRPF3 (0.9020089),ERCC6 (0.9521704),GATAD2B (0.9393796),HDAC11 (0.8389425),HDAC4 (0.8315652),HDAC5 (0.9508896),HDAC6 (0.89971),HDAC8 (0.8718904),IKZF3 (-0.04223611),KANSL1 (0.7494683),KAT6A (0.6202849),KAT6B (0.86283),KAT7 (0.1076804),KAT8 (0.9057963),MEAF6 (0.4475916),REST (0.5592194),SAP30L (0.8166842),SMARCD3 (0.9523271),TSG…
Molecular_biology_cell	3	E_m_p_t_y	0	blue	SCP union	Histone acetylation and deactylation$Nucleosome disassembly$Transcription regulation by chromatin remodeling	0.176222	0.666466	0.999997	ARID1B (0.8810735),BRD1 (0.866695),BRPF3 (0.9020089),CHD6 (0.9709272),HDAC11 (0.8389425),HDAC4 (0.8315652),HDAC5 (0.9508896),HDAC6 (0.89971),HDAC8 (0.8718904),KANSL1 (0.7494683),KAT2A (0.8576761),KAT6A (0.6202849),KAT6B (0.86283),KAT7 (0.1076804),KAT8 (0.9057963),MEAF6 (0.4475916),MIER1 (0.5082219),RAD54L2 (0.5175048),REST (0.5592194),SAP30L (0.8166842),SMARCD3 (0.9523271),TSGA10 (0.9342614)
Molecular_biology_cell	3	E_m_p_t_y	0	blue	SCP union	Histone acetylation and deactylation$Nucleosome remodeling	0.183058	0.656058	0.999997	ARID1B (0.8810735),ARID2 (0.6708081),BPTF (0.7255824),BRD1 (0.866695),BRPF3 (0.9020089),ERCC6 (0.9521704),GATAD2B (0.9393796),HDAC11 (0.8389425),HDAC4 (0.8315652),HDAC5 (0.9508896),HDAC6 (0.89971),HDAC8 (0.8718904),IKZF3 (-0.04223611),KANSL1 (0.7494683),KAT6A (0.6202849),KAT6B (0.86283),KAT7 (0.1076804),KAT8 (0.9057963),MEAF6 (0.4475916),REST (0.5592194),SAP30L (0.8166842),SMARCD3 (0.9523271),ZFP…
Molecular_biology_cell	3	E_m_p_t_y	0	blue	SCP union	Histone acetylation and deactylation$Nucleosome remodeling$Retinoic acid receptor signaling	0.24901	0.563624	0.999997	ARID1B (0.8810735),ARID2 (0.6708081),BPTF (0.7255824),BRD1 (0.866695),BRPF3 (0.9020089),CREB1 (0.9393945),ERCC6 (0.9521704),GATAD2B (0.9393796),HDAC11 (0.8389425),HDAC4 (0.8315652),HDAC5 (0.9508896),HDAC6 (0.89971),HDAC8 (0.8718904),IKZF3 (-0.04223611),KANSL1 (0.7494683),KAT6A (0.6202849),KAT6B (0.86283),KAT7 (0.1076804),KAT8 (0.9057963),MEAF6 (0.4475916),NCOA3 (0.9667194),NCOR2 (0.1654856),REST …
Molecular_biology_cell	3	E_m_p_t_y	0	blue	SCP union	Histone acetylation and deactylation$Nucleosome remodeling$Transcription initiation by general transcription factors	0.103996	0.787053	0.999997	ARID1B (0.8810735),ARID2 (0.6708081),BPTF (0.7255824),BRD1 (0.866695),BRPF3 (0.9020089),ERCC6 (0.9521704),GATAD2B (0.9393796),HDAC11 (0.8389425),HDAC4 (0.8315652),HDAC5 (0.9508896),HDAC6 (0.89971),HDAC8 (0.8718904),IKZF3 (-0.04223611),KANSL1 (0.7494683),KAT6A (0.6202849),KAT6B (0.86283),KAT7 (0.1076804),KAT8 (0.9057963),MEAF6 (0.4475916),REST (0.5592194),SAP30L (0.8166842),SMARCD3 (0.9523271),TAF…
Molecular_biology_cell	3	E_m_p_t_y	0	blue	SCP union	Histone acetylation and deactylation$Nucleosome remodeling$Transcription regulation by chromatin remodeling	0.174837	0.668595	0.999997	ARID1B (0.8810735),ARID2 (0.6708081),BPTF (0.7255824),BRD1 (0.866695),BRPF3 (0.9020089),CHD6 (0.9709272),ERCC6 (0.9521704),GATAD2B (0.9393796),HDAC11 (0.8389425),HDAC4 (0.8315652),HDAC5 (0.9508896),HDAC6 (0.89971),HDAC8 (0.8718904),IKZF3 (-0.04223611),KANSL1 (0.7494683),KAT2A (0.8576761),KAT6A (0.6202849),KAT6B (0.86283),KAT7 (0.1076804),KAT8 (0.9057963),MEAF6 (0.4475916),MIER1 (0.5082219),RAD54L…
Molecular_biology_cell	3	E_m_p_t_y	0	blue	SCP union	Histone acetylation and deactylation$Nucleosome remodeling$Transcription regulation by mediator	0.148181	0.710918	0.999997	ARID1B (0.8810735),ARID2 (0.6708081),BPTF (0.7255824),BRD1 (0.866695),BRPF3 (0.9020089),CDK19 (0.8097695),ERCC6 (0.9521704),GATAD2B (0.9393796),HDAC11 (0.8389425),HDAC4 (0.8315652),HDAC5 (0.9508896),HDAC6 (0.89971),HDAC8 (0.8718904),IKZF3 (-0.04223611),KANSL1 (0.7494683),KAT6A (0.6202849),KAT6B (0.86283),KAT7 (0.1076804),KAT8 (0.9057963),MEAF6 (0.4475916),MED13 (0.7477144),MED13L (0.9090509),MED2…
Molecular_biology_cell	3	E_m_p_t_y	0	blue	SCP union	Histone acetylation and deactylation$Nucleosome remodeling$Transcription repression	0.221927	0.599891	0.999997	ARID1B (0.8810735),ARID2 (0.6708081),BPTF (0.7255824),BRD1 (0.866695),BRPF3 (0.9020089),CUX1 (0.9721226),DR1 (0.4161502),ERCC6 (0.9521704),GATAD2B (0.9393796),HDAC11 (0.8389425),HDAC4 (0.8315652),HDAC5 (0.9508896),HDAC6 (0.89971),HDAC8 (0.8718904),IKZF3 (-0.04223611),KANSL1 (0.7494683),KAT6A (0.6202849),KAT6B (0.86283),KAT7 (0.1076804),KAT8 (0.9057963),MEAF6 (0.4475916),REST (0.5592194),SAP30L (0…
Molecular_biology_cell	3	E_m_p_t_y	0	blue	SCP union	Histone acetylation and deactylation$Nucleotide excision repair$Transcription regulation by mediator	0.165279	0.683472	0.999997	BRD1 (0.866695),BRPF3 (0.9020089),CDK19 (0.8097695),ERCC4 (0.8721486),ERCC5 (0.7742458),ERCC6 (0.9521704),GTF2H2 (0.859295),HDAC11 (0.8389425),HDAC4 (0.8315652),HDAC5 (0.9508896),HDAC6 (0.89971),HDAC8 (0.8718904),KANSL1 (0.7494683),KAT6A (0.6202849),KAT6B (0.86283),KAT7 (0.1076804),KAT8 (0.9057963),MEAF6 (0.4475916),MED13 (0.7477144),MED13L (0.9090509),MED21 (0.5546279),MED23 (0.8176157),MED28 (0…
Molecular_biology_cell	3	E_m_p_t_y	0	blue	SCP union	Histone acetylation and deactylation$Regulation of RNA polymerase II by elongation factors$Transcription regulation by mediator	0.156417	0.697562	0.999997	AFF4 (0.8342941),BRD1 (0.866695),BRPF3 (0.9020089),CCNT2 (0.9154866),CDC73 (0.6363495),CDK19 (0.8097695),CDK9 (0.8864395),EAF2 (0.9254906),ELP2 (0.9149476),HDAC11 (0.8389425),HDAC4 (0.8315652),HDAC5 (0.9508896),HDAC6 (0.89971),HDAC8 (0.8718904),HEXIM2 (0.3255269),KANSL1 (0.7494683),KAT6A (0.6202849),KAT6B (0.86283),KAT7 (0.1076804),KAT8 (0.9057963),MEAF6 (0.4475916),MED13 (0.7477144),MED13L (0.90…
Molecular_biology_cell	3	E_m_p_t_y	0	blue	SCP union	Histone acetylation and deactylation$Restriction point$Transcription regulation by mediator	0.189774	0.64599	0.999997	BRD1 (0.866695),BRPF3 (0.9020089),CDK19 (0.8097695),CDKN1B (0.8195885),HDAC11 (0.8389425),HDAC4 (0.8315652),HDAC5 (0.9508896),HDAC6 (0.89971),HDAC8 (0.8718904),KANSL1 (0.7494683),KAT6A (0.6202849),KAT6B (0.86283),KAT7 (0.1076804),KAT8 (0.9057963),MEAF6 (0.4475916),MED13 (0.7477144),MED13L (0.9090509),MED21 (0.5546279),MED23 (0.8176157),MED28 (0.7674235),MED7 (0.7402763),PFKFB3 (0.7849658),REST (0…
Molecular_biology_cell	3	E_m_p_t_y	0	blue	SCP union	Histone acetylation and deactylation$Retinoic acid receptor signaling	0.46646	0.341617	0.999997	BRD1 (0.866695),BRPF3 (0.9020089),CREB1 (0.9393945),HDAC11 (0.8389425),HDAC4 (0.8315652),HDAC5 (0.9508896),HDAC6 (0.89971),HDAC8 (0.8718904),KANSL1 (0.7494683),KAT6A (0.6202849),KAT6B (0.86283),KAT7 (0.1076804),KAT8 (0.9057963),MEAF6 (0.4475916),NCOA3 (0.9667194),NCOR2 (0.1654856),REST (0.5592194),SAP30L (0.8166842),TAF4 (0.5983456)
Molecular_biology_cell	3	E_m_p_t_y	0	blue	SCP union	Histone acetylation and deactylation$Retinoic acid receptor signaling$Retinol metabolism	0.472267	0.33708	0.999997	BRD1 (0.866695),BRPF3 (0.9020089),CREB1 (0.9393945),HDAC11 (0.8389425),HDAC4 (0.8315652),HDAC5 (0.9508896),HDAC6 (0.89971),HDAC8 (0.8718904),KANSL1 (0.7494683),KAT6A (0.6202849),KAT6B (0.86283),KAT7 (0.1076804),KAT8 (0.9057963),MEAF6 (0.4475916),NCOA3 (0.9667194),NCOR2 (0.1654856),RDH13 (0.6137321),REST (0.5592194),SAP30L (0.8166842),TAF4 (0.5983456)
Molecular_biology_cell	3	E_m_p_t_y	0	blue	SCP union	Histone acetylation and deactylation$Retinoic acid receptor signaling$Transcription by rna polymerase II	0.201695	0.628499	0.999997	BRD1 (0.866695),BRPF3 (0.9020089),CCNH (0.7111322),CDC73 (0.6363495),CREB1 (0.9393945),CTDSP2 (0.7596663),HDAC11 (0.8389425),HDAC4 (0.8315652),HDAC5 (0.9508896),HDAC6 (0.89971),HDAC8 (0.8718904),KANSL1 (0.7494683),KAT6A (0.6202849),KAT6B (0.86283),KAT7 (0.1076804),KAT8 (0.9057963),MEAF6 (0.4475916),NCOA3 (0.9667194),NCOR2 (0.1654856),REST (0.5592194),SAP30L (0.8166842),TAF4 (0.5983456),TAF7 (0.82…
Molecular_biology_cell	3	E_m_p_t_y	0	blue	SCP union	Histone acetylation and deactylation$Retinoic acid receptor signaling$Transcription initiation by general transcription factors	0.270217	0.536763	0.999997	BRD1 (0.866695),BRPF3 (0.9020089),CREB1 (0.9393945),HDAC11 (0.8389425),HDAC4 (0.8315652),HDAC5 (0.9508896),HDAC6 (0.89971),HDAC8 (0.8718904),KANSL1 (0.7494683),KAT6A (0.6202849),KAT6B (0.86283),KAT7 (0.1076804),KAT8 (0.9057963),MEAF6 (0.4475916),NCOA3 (0.9667194),NCOR2 (0.1654856),REST (0.5592194),SAP30L (0.8166842),TAF1 (0.8658144),TAF4 (0.5983456)
Molecular_biology_cell	3	E_m_p_t_y	0	blue	SCP union	Histone acetylation and deactylation$Retinoic acid receptor signaling$Transcription regulation by chromatin remodeling	0.333618	0.463855	0.999997	ARID1B (0.8810735),BRD1 (0.866695),BRPF3 (0.9020089),CHD6 (0.9709272),CREB1 (0.9393945),HDAC11 (0.8389425),HDAC4 (0.8315652),HDAC5 (0.9508896),HDAC6 (0.89971),HDAC8 (0.8718904),KANSL1 (0.7494683),KAT2A (0.8576761),KAT6A (0.6202849),KAT6B (0.86283),KAT7 (0.1076804),KAT8 (0.9057963),MEAF6 (0.4475916),MIER1 (0.5082219),NCOA3 (0.9667194),NCOR2 (0.1654856),RAD54L2 (0.5175048),REST (0.5592194),SAP30L (…
Molecular_biology_cell	3	E_m_p_t_y	0	blue	SCP union	Histone acetylation and deactylation$Retinoic acid receptor signaling$Transcription regulation by mediator	0.340293	0.45678	0.999997	BRD1 (0.866695),BRPF3 (0.9020089),CDK19 (0.8097695),CREB1 (0.9393945),HDAC11 (0.8389425),HDAC4 (0.8315652),HDAC5 (0.9508896),HDAC6 (0.89971),HDAC8 (0.8718904),KANSL1 (0.7494683),KAT6A (0.6202849),KAT6B (0.86283),KAT7 (0.1076804),KAT8 (0.9057963),MEAF6 (0.4475916),MED13 (0.7477144),MED13L (0.9090509),MED21 (0.5546279),MED23 (0.8176157),MED28 (0.7674235),MED7 (0.7402763),NCOA3 (0.9667194),NCOR2 (0.…
Molecular_biology_cell	3	E_m_p_t_y	0	blue	SCP union	Histone acetylation and deactylation$Retinoic acid receptor signaling$Transcription repression	0.52549	0.298202	0.999997	BRD1 (0.866695),BRPF3 (0.9020089),CREB1 (0.9393945),CUX1 (0.9721226),DR1 (0.4161502),HDAC11 (0.8389425),HDAC4 (0.8315652),HDAC5 (0.9508896),HDAC6 (0.89971),HDAC8 (0.8718904),KANSL1 (0.7494683),KAT6A (0.6202849),KAT6B (0.86283),KAT7 (0.1076804),KAT8 (0.9057963),MEAF6 (0.4475916),NCOA3 (0.9667194),NCOR2 (0.1654856),REST (0.5592194),SAP30L (0.8166842),SOCS4 (0.2339508),TAF4 (0.5983456)
Molecular_biology_cell	3	E_m_p_t_y	0	blue	SCP union	Histone acetylation and deactylation$Thyroid hormone receptor signaling$Transcription regulation by mediator	0.267187	0.540522	0.999997	BRD1 (0.866695),BRPF3 (0.9020089),CDK19 (0.8097695),HDAC11 (0.8389425),HDAC4 (0.8315652),HDAC5 (0.9508896),HDAC6 (0.89971),HDAC8 (0.8718904),KANSL1 (0.7494683),KAT6A (0.6202849),KAT6B (0.86283),KAT7 (0.1076804),KAT8 (0.9057963),MEAF6 (0.4475916),MED13 (0.7477144),MED13L (0.9090509),MED21 (0.5546279),MED23 (0.8176157),MED28 (0.7674235),MED7 (0.7402763),NCOR2 (0.1654856),REST (0.5592194),SAP30L (0.…
Molecular_biology_cell	3	E_m_p_t_y	0	blue	SCP union	Histone acetylation and deactylation$Transcription by rna polymerase II$Transcription initiation by general transcription factors	0.0825808	0.826836	0.999997	BRD1 (0.866695),BRPF3 (0.9020089),CCNH (0.7111322),CDC73 (0.6363495),CTDSP2 (0.7596663),HDAC11 (0.8389425),HDAC4 (0.8315652),HDAC5 (0.9508896),HDAC6 (0.89971),HDAC8 (0.8718904),KANSL1 (0.7494683),KAT6A (0.6202849),KAT6B (0.86283),KAT7 (0.1076804),KAT8 (0.9057963),MEAF6 (0.4475916),REST (0.5592194),SAP30L (0.8166842),TAF1 (0.8658144),TAF7 (0.828361)
Molecular_biology_cell	3	E_m_p_t_y	0	blue	SCP union	Histone acetylation and deactylation$Transcription by rna polymerase II$Transcription regulation by mediator	0.126528	0.74726	0.999997	BRD1 (0.866695),BRPF3 (0.9020089),CCNH (0.7111322),CDC73 (0.6363495),CDK19 (0.8097695),CTDSP2 (0.7596663),HDAC11 (0.8389425),HDAC4 (0.8315652),HDAC5 (0.9508896),HDAC6 (0.89971),HDAC8 (0.8718904),KANSL1 (0.7494683),KAT6A (0.6202849),KAT6B (0.86283),KAT7 (0.1076804),KAT8 (0.9057963),MEAF6 (0.4475916),MED13 (0.7477144),MED13L (0.9090509),MED21 (0.5546279),MED23 (0.8176157),MED28 (0.7674235),MED7 (0.…
Molecular_biology_cell	3	E_m_p_t_y	0	blue	SCP union	Histone acetylation and deactylation$Transcription initiation by general transcription factors	0.189008	0.647131	0.999997	BRD1 (0.866695),BRPF3 (0.9020089),HDAC11 (0.8389425),HDAC4 (0.8315652),HDAC5 (0.9508896),HDAC6 (0.89971),HDAC8 (0.8718904),KANSL1 (0.7494683),KAT6A (0.6202849),KAT6B (0.86283),KAT7 (0.1076804),KAT8 (0.9057963),MEAF6 (0.4475916),REST (0.5592194),SAP30L (0.8166842),TAF1 (0.8658144)
Molecular_biology_cell	3	E_m_p_t_y	0	blue	SCP union	Histone acetylation and deactylation$Transcription initiation by general transcription factors$Transcription regulation by chromatin remodeling	0.143618	0.718426	0.999997	ARID1B (0.8810735),BRD1 (0.866695),BRPF3 (0.9020089),CHD6 (0.9709272),HDAC11 (0.8389425),HDAC4 (0.8315652),HDAC5 (0.9508896),HDAC6 (0.89971),HDAC8 (0.8718904),KANSL1 (0.7494683),KAT2A (0.8576761),KAT6A (0.6202849),KAT6B (0.86283),KAT7 (0.1076804),KAT8 (0.9057963),MEAF6 (0.4475916),MIER1 (0.5082219),RAD54L2 (0.5175048),REST (0.5592194),SAP30L (0.8166842),SMARCD3 (0.9523271),TAF1 (0.8658144)
Molecular_biology_cell	3	E_m_p_t_y	0	blue	SCP union	Histone acetylation and deactylation$Transcription initiation by general transcription factors$Transcription regulation by mediator	0.15003	0.707896	0.999997	BRD1 (0.866695),BRPF3 (0.9020089),CDK19 (0.8097695),HDAC11 (0.8389425),HDAC4 (0.8315652),HDAC5 (0.9508896),HDAC6 (0.89971),HDAC8 (0.8718904),KANSL1 (0.7494683),KAT6A (0.6202849),KAT6B (0.86283),KAT7 (0.1076804),KAT8 (0.9057963),MEAF6 (0.4475916),MED13 (0.7477144),MED13L (0.9090509),MED21 (0.5546279),MED23 (0.8176157),MED28 (0.7674235),MED7 (0.7402763),REST (0.5592194),SAP30L (0.8166842),TAF1 (0.8…
Molecular_biology_cell	3	E_m_p_t_y	0	blue	SCP union	Histone acetylation and deactylation$Transcription regulation by chromatin remodeling	0.252481	0.559138	0.999997	ARID1B (0.8810735),BRD1 (0.866695),BRPF3 (0.9020089),CHD6 (0.9709272),HDAC11 (0.8389425),HDAC4 (0.8315652),HDAC5 (0.9508896),HDAC6 (0.89971),HDAC8 (0.8718904),KANSL1 (0.7494683),KAT2A (0.8576761),KAT6A (0.6202849),KAT6B (0.86283),KAT7 (0.1076804),KAT8 (0.9057963),MEAF6 (0.4475916),MIER1 (0.5082219),RAD54L2 (0.5175048),REST (0.5592194),SAP30L (0.8166842),SMARCD3 (0.9523271)
Molecular_biology_cell	3	E_m_p_t_y	0	blue	SCP union	Histone acetylation and deactylation$Transcription regulation by chromatin remodeling$Transcription regulation by mediator	0.197579	0.634485	0.999997	ARID1B (0.8810735),BRD1 (0.866695),BRPF3 (0.9020089),CDK19 (0.8097695),CHD6 (0.9709272),HDAC11 (0.8389425),HDAC4 (0.8315652),HDAC5 (0.9508896),HDAC6 (0.89971),HDAC8 (0.8718904),KANSL1 (0.7494683),KAT2A (0.8576761),KAT6A (0.6202849),KAT6B (0.86283),KAT7 (0.1076804),KAT8 (0.9057963),MEAF6 (0.4475916),MED13 (0.7477144),MED13L (0.9090509),MED21 (0.5546279),MED23 (0.8176157),MED28 (0.7674235),MED7 (0.…
Molecular_biology_cell	3	E_m_p_t_y	0	blue	SCP union	Histone acetylation and deactylation$Transcription regulation by mediator	0.259925	0.549636	0.999997	BRD1 (0.866695),BRPF3 (0.9020089),CDK19 (0.8097695),HDAC11 (0.8389425),HDAC4 (0.8315652),HDAC5 (0.9508896),HDAC6 (0.89971),HDAC8 (0.8718904),KANSL1 (0.7494683),KAT6A (0.6202849),KAT6B (0.86283),KAT7 (0.1076804),KAT8 (0.9057963),MEAF6 (0.4475916),MED13 (0.7477144),MED13L (0.9090509),MED21 (0.5546279),MED23 (0.8176157),MED28 (0.7674235),MED7 (0.7402763),REST (0.5592194),SAP30L (0.8166842)
Molecular_biology_cell	3	E_m_p_t_y	0	blue	SCP union	Histone acetylation and deactylation$Transcription regulation by mediator$Transforming growth factor beta receptor signaling	0.594683	0.254283	0.999997	BRD1 (0.866695),BRPF3 (0.9020089),CDK19 (0.8097695),HDAC11 (0.8389425),HDAC4 (0.8315652),HDAC5 (0.9508896),HDAC6 (0.89971),HDAC8 (0.8718904),KANSL1 (0.7494683),KAT6A (0.6202849),KAT6B (0.86283),KAT7 (0.1076804),KAT8 (0.9057963),MEAF6 (0.4475916),MED13 (0.7477144),MED13L (0.9090509),MED21 (0.5546279),MED23 (0.8176157),MED28 (0.7674235),MED7 (0.7402763),REST (0.5592194),SAP30L (0.8166842),SMAD2 (0.…
Molecular_biology_cell	3	E_m_p_t_y	0	blue	SCP union	Histone methylation and demethylation$Histone ubiquitination and deubiquitination	0.665965	0.215792	0.999997	ATF7IP (0.9108709),CHFR (0.4902615),CUL4B (0.6561593),DTX3L (0.5774482),JMJD1C (0.9624052),KAT7 (0.1076804),KDM3A (0.6344866),KDM4A (0.919769),KDM4C (0.9441049),KDM4D (0.2843486),KDM5A (0.9846466),KDM5B (0.9559372),KDM6A (0.8953435),KDM6B (0.9150542),KMT2C (0.9320162),MGMT (0.2850936),MLLT10 (0.7999463),MSL1 (0.3667449),MYSM1 (0.815969),PHF1 (0.8094269),PHF8 (0.8650927),PRDM2 (0.4416952),PRMT2 (0…
Molecular_biology_cell	3	E_m_p_t_y	0	blue	SCP union	Histone methylation and demethylation$Histone ubiquitination and deubiquitination$Interleukin 1 receptor signaling	0.80327	0.1573	0.999997	ATF7IP (0.9108709),CHFR (0.4902615),CUL4B (0.6561593),DTX3L (0.5774482),GADD45B (0.5191385),IRAK4 (0.9246362),JMJD1C (0.9624052),KAT7 (0.1076804),KDM3A (0.6344866),KDM4A (0.919769),KDM4C (0.9441049),KDM4D (0.2843486),KDM5A (0.9846466),KDM5B (0.9559372),KDM6A (0.8953435),KDM6B (0.9150542),KMT2C (0.9320162),MGMT (0.2850936),MLLT10 (0.7999463),MSL1 (0.3667449),MYSM1 (0.815969),PHF1 (0.8094269),PHF8 …
Molecular_biology_cell	3	E_m_p_t_y	0	blue	SCP union	Histone methylation and demethylation$Histone ubiquitination and deubiquitination$Nucleosome disassembly	0.406204	0.39246	0.999997	ATF7IP (0.9108709),CHFR (0.4902615),CUL4B (0.6561593),DTX3L (0.5774482),JMJD1C (0.9624052),KAT7 (0.1076804),KDM3A (0.6344866),KDM4A (0.919769),KDM4C (0.9441049),KDM4D (0.2843486),KDM5A (0.9846466),KDM5B (0.9559372),KDM6A (0.8953435),KDM6B (0.9150542),KMT2C (0.9320162),MGMT (0.2850936),MLLT10 (0.7999463),MSL1 (0.3667449),MYSM1 (0.815969),PHF1 (0.8094269),PHF8 (0.8650927),PRDM2 (0.4416952),PRMT2 (0…
Molecular_biology_cell	3	E_m_p_t_y	0	blue	SCP union	Histone methylation and demethylation$Histone ubiquitination and deubiquitination$Nucleosome remodeling	0.286708	0.516764	0.999997	ARID1B (0.8810735),ARID2 (0.6708081),ATF7IP (0.9108709),BPTF (0.7255824),CHFR (0.4902615),CUL4B (0.6561593),DTX3L (0.5774482),ERCC6 (0.9521704),GATAD2B (0.9393796),IKZF3 (-0.04223611),JMJD1C (0.9624052),KAT7 (0.1076804),KDM3A (0.6344866),KDM4A (0.919769),KDM4C (0.9441049),KDM4D (0.2843486),KDM5A (0.9846466),KDM5B (0.9559372),KDM6A (0.8953435),KDM6B (0.9150542),KMT2C (0.9320162),MGMT (0.2850936),M…
Molecular_biology_cell	3	E_m_p_t_y	0	blue	SCP union	Histone methylation and demethylation$Histone ubiquitination and deubiquitination$Nucleotide excision repair	0.517893	0.303464	0.999997	ATF7IP (0.9108709),CHFR (0.4902615),CUL4B (0.6561593),DTX3L (0.5774482),ERCC4 (0.8721486),ERCC5 (0.7742458),ERCC6 (0.9521704),GTF2H2 (0.859295),JMJD1C (0.9624052),KAT7 (0.1076804),KDM3A (0.6344866),KDM4A (0.919769),KDM4C (0.9441049),KDM4D (0.2843486),KDM5A (0.9846466),KDM5B (0.9559372),KDM6A (0.8953435),KDM6B (0.9150542),KMT2C (0.9320162),MGMT (0.2850936),MLLT10 (0.7999463),MSL1 (0.3667449),MYSM1…
Molecular_biology_cell	3	E_m_p_t_y	0	blue	SCP union	Histone methylation and demethylation$Histone ubiquitination and deubiquitination$Protein polyubiquitination	0.331736	0.465869	0.999997	ATF7IP (0.9108709),CHFR (0.4902615),CUL4B (0.6561593),DTX3L (0.5774482),JMJD1C (0.9624052),KAT7 (0.1076804),KDM3A (0.6344866),KDM4A (0.919769),KDM4C (0.9441049),KDM4D (0.2843486),KDM5A (0.9846466),KDM5B (0.9559372),KDM6A (0.8953435),KDM6B (0.9150542),KMT2C (0.9320162),MGMT (0.2850936),MLLT10 (0.7999463),MSL1 (0.3667449),MYSM1 (0.815969),PHF1 (0.8094269),PHF8 (0.8650927),PRDM2 (0.4416952),PRMT2 (0…
Molecular_biology_cell	3	E_m_p_t_y	0	blue	SCP union	Histone methylation and demethylation$Histone ubiquitination and deubiquitination$Regulation of RNA polymerase II by elongation factors	0.464989	0.342777	0.999997	AFF4 (0.8342941),ATF7IP (0.9108709),CCNT2 (0.9154866),CDC73 (0.6363495),CDK9 (0.8864395),CHFR (0.4902615),CUL4B (0.6561593),DTX3L (0.5774482),EAF2 (0.9254906),ELP2 (0.9149476),HEXIM2 (0.3255269),JMJD1C (0.9624052),KAT7 (0.1076804),KDM3A (0.6344866),KDM4A (0.919769),KDM4C (0.9441049),KDM4D (0.2843486),KDM5A (0.9846466),KDM5B (0.9559372),KDM6A (0.8953435),KDM6B (0.9150542),KMT2C (0.9320162),MGMT (0…
Molecular_biology_cell	3	E_m_p_t_y	0	blue	SCP union	Histone methylation and demethylation$Histone ubiquitination and deubiquitination$Transcription regulation by chromatin remodeling	0.459923	0.346798	0.999997	ARID1B (0.8810735),ATF7IP (0.9108709),CHD6 (0.9709272),CHFR (0.4902615),CUL4B (0.6561593),DTX3L (0.5774482),JMJD1C (0.9624052),KAT2A (0.8576761),KAT7 (0.1076804),KDM3A (0.6344866),KDM4A (0.919769),KDM4C (0.9441049),KDM4D (0.2843486),KDM5A (0.9846466),KDM5B (0.9559372),KDM6A (0.8953435),KDM6B (0.9150542),KMT2C (0.9320162),MGMT (0.2850936),MIER1 (0.5082219),MLLT10 (0.7999463),MSL1 (0.3667449),MYSM1…
Molecular_biology_cell	3	E_m_p_t_y	0	blue	SCP union	Histone methylation and demethylation$Nucleosome assembly$Nucleosome disassembly	0.0723961	0.846455	0.999997	ASF1A (0.3709743),ATF7IP (0.9108709),JMJD1C (0.9624052),KAT7 (0.1076804),KDM3A (0.6344866),KDM4A (0.919769),KDM4C (0.9441049),KDM4D (0.2843486),KDM5A (0.9846466),KDM5B (0.9559372),KDM6A (0.8953435),KDM6B (0.9150542),KMT2C (0.9320162),MGMT (0.2850936),MLLT10 (0.7999463),NAP1L1 (0.546227),PHF1 (0.8094269),PHF8 (0.8650927),PRDM2 (0.4416952),PRMT2 (0.8095702),RCOR2 (0.7847667),SETD2 (0.9246099),SETDB…
Molecular_biology_cell	3	E_m_p_t_y	0	blue	SCP union	Histone methylation and demethylation$Nucleosome assembly$Nucleosome remodeling	0.072583	0.846091	0.999997	ARID1B (0.8810735),ARID2 (0.6708081),ASF1A (0.3709743),ATF7IP (0.9108709),BPTF (0.7255824),ERCC6 (0.9521704),GATAD2B (0.9393796),IKZF3 (-0.04223611),JMJD1C (0.9624052),KAT7 (0.1076804),KDM3A (0.6344866),KDM4A (0.919769),KDM4C (0.9441049),KDM4D (0.2843486),KDM5A (0.9846466),KDM5B (0.9559372),KDM6A (0.8953435),KDM6B (0.9150542),KMT2C (0.9320162),MGMT (0.2850936),MLLT10 (0.7999463),NAP1L1 (0.546227)…
Molecular_biology_cell	3	E_m_p_t_y	0	blue	SCP union	Histone methylation and demethylation$Nucleosome disassembly	0.221927	0.599891	0.999997	ATF7IP (0.9108709),JMJD1C (0.9624052),KAT7 (0.1076804),KDM3A (0.6344866),KDM4A (0.919769),KDM4C (0.9441049),KDM4D (0.2843486),KDM5A (0.9846466),KDM5B (0.9559372),KDM6A (0.8953435),KDM6B (0.9150542),KMT2C (0.9320162),MGMT (0.2850936),MLLT10 (0.7999463),PHF1 (0.8094269),PHF8 (0.8650927),PRDM2 (0.4416952),PRMT2 (0.8095702),RCOR2 (0.7847667),SETD2 (0.9246099),SETDB1 (0.9023615),SGF29 (0.6160831),TET1…
Molecular_biology_cell	3	E_m_p_t_y	0	blue	SCP union	Histone methylation and demethylation$Nucleosome disassembly$Nucleosome remodeling	0.0919354	0.809216	0.999997	ARID1B (0.8810735),ARID2 (0.6708081),ATF7IP (0.9108709),BPTF (0.7255824),ERCC6 (0.9521704),GATAD2B (0.9393796),IKZF3 (-0.04223611),JMJD1C (0.9624052),KAT7 (0.1076804),KDM3A (0.6344866),KDM4A (0.919769),KDM4C (0.9441049),KDM4D (0.2843486),KDM5A (0.9846466),KDM5B (0.9559372),KDM6A (0.8953435),KDM6B (0.9150542),KMT2C (0.9320162),MGMT (0.2850936),MLLT10 (0.7999463),PHF1 (0.8094269),PHF8 (0.8650927),P…
Molecular_biology_cell	3	E_m_p_t_y	0	blue	SCP union	Histone methylation and demethylation$Nucleosome disassembly$Regulation of RNA polymerase II by elongation factors	0.150669	0.706857	0.999997	AFF4 (0.8342941),ATF7IP (0.9108709),CCNT2 (0.9154866),CDC73 (0.6363495),CDK9 (0.8864395),EAF2 (0.9254906),ELP2 (0.9149476),HEXIM2 (0.3255269),JMJD1C (0.9624052),KAT7 (0.1076804),KDM3A (0.6344866),KDM4A (0.919769),KDM4C (0.9441049),KDM4D (0.2843486),KDM5A (0.9846466),KDM5B (0.9559372),KDM6A (0.8953435),KDM6B (0.9150542),KMT2C (0.9320162),MGMT (0.2850936),MLLT10 (0.7999463),PHF1 (0.8094269),PHF8 (0…
[truncated: 2,208 more rows]

## Sheet: brown
Ontology_type	ProcessLevel	EntryType	Timepoint	Sample_name	Scp_id	Scp_name	Minus_log10_pvalue	Pvalue	FDR	ReadWrite_overlap_symbols
[truncated: 527 more rows]

## Sheet: green
Ontology_type	ProcessLevel	EntryType	Timepoint	Sample_name	Scp_id	Scp_name	Minus_log10_pvalue	Pvalue	FDR	ReadWrite_overlap_symbols
[truncated: 36 more rows]

## Sheet: red
Ontology_type	ProcessLevel	EntryType	Timepoint	Sample_name	Scp_id	Scp_name	Minus_log10_pvalue	Pvalue	FDR	ReadWrite_overlap_symbols
[truncated: 79 more rows]

[truncated: 2 more sheets: turquoise, yellow]
