# Supplementary material for: Data-Driven Math Model of FLT3-ITD Acute Myeloid Leukemia Reveals Potential Therapeutic Targets
Source: J Pers Med. 2021 Mar 11;11(3):193. doi: 10.3390/jpm11030193 (PMC7998618; doi:10.3390/jpm11030193)
Supplement: Supplementary file 1 [file jpm-11-00193-s001.zip › Supplemental Files/File S3.txt]

FOXO1|TSC22D3|0.327049,0.643267
MYB|MYB|0.197316,0.850352
MAPK1_active|MAPK1_T,PPP2CA_active,MAP2K1_active|0.000000,0.000000,0.000000,0.000000,0.000000,1.000000,0.000000,0.000000
INSR_T|GRB10,CEBPB_active|0.087343,0.206573,0.782599,0.953249
FOXO3_active|FOXO3_T,SIRT1_active,IKBKB_active,PTK2B_active,PIM1,AKT1_active,PRKAA1|0.000000,0.000000,0.000000,0.000000,0.000000,0.000000,0.000000,0.000000,0.000000,0.000000,0.000000,0.000000,0.000000,0.000000,0.000000,0.000000,0.000000,0.000000,0.000000,0.000000,0.000000,0.000000,0.000000,0.000000,0.000000,0.000000,0.000000,0.000000,0.000000,0.000000,0.000000,0.000000,0.000000,0.000000,0.000000,0.000000,0.000000,0.000000,0.000000,0.000000,0.000000,0.000000,0.000000,0.000000,0.000000,0.000000,0.000000,0.000000,0.000000,0.000000,0.000000,0.000000,0.000000,0.000000,0.000000,0.000000,0.000000,0.000000,0.000000,0.000000,0.000000,0.000000,0.000000,0.000000,0.000000,1.000000,0.000000,0.000000,0.000000,0.000000,0.000000,0.000000,0.000000,0.000000,0.000000,0.000000,0.000000,0.000000,0.000000,0.000000,0.000000,0.000000,0.000000,0.000000,0.000000,0.000000,0.000000,0.000000,0.000000,0.000000,0.000000,0.000000,0.000000,0.000000,0.000000,0.000000,0.000000,0.000000,0.000000,0.000000,0.000000,0.000000,0.000000,0.000000,0.000000,0.000000,0.000000,0.000000,0.000000,0.000000,0.000000,0.000000,0.000000,0.000000,0.000000,0.000000,0.000000,0.000000,0.000000,0.000000,0.000000,0.000000,0.000000,0.000000,0.000000,0.000000,0.000000,0.000000
NFKB1|NFKB1|0.171915,0.771513
PER1_T|PER1_T|0.089194,0.910724
EGR1|JUN_active,TP53_active,FOXO1,AP2A1_active|0.317413,0.310447,0.191466,0.419543,0.379625,0.248834,0.330726,0.247339,0.754299,0.517906,0.718071,0.495993,0.684825,0.499953,0.793451,0.500726
IKBKG_active|IKBKG_T,IKBKB_active|0.000000,0.000000,1.000000,0.000000
PTEN_T|PTEN_T|0.210977,0.783347
MEF2A_T|MEF2A_T|0.102531,0.891176
PTK2B_T|SRC_active,PIK3CA_active|0.575868,0.769089,0.195383,0.360882
NFKBIA_active|NFKBIA_T,TBK1_active,TNF_active|0.000000,0.000000,0.000000,0.000000,0.000000,1.000000,0.000000,0.000000
IRF4|STAT6_active,BCL6|0.356150,0.817232,0.574354,0.638396
SHC3|SHC3|0.168453,0.814080
PRKAA1|STAT3_active|0.332313,0.693152
RHOA|NFKB1,STAT6_active,TP53_active|0.199818,0.278332,0.066700,0.444345,0.380633,0.910326,0.202939,0.472439
SOCS1|SOCS1|0.157868,0.793973
TRAF3|NFKB1,RELA_active|0.161722,0.271624,0.665061,0.546562
MYLK3_T|MYLK3_T|0.166873,0.802676
BCL6|BCL6|0.155039,0.787728
RELA_active|RELA_T,PPP2CA_active,GSK3B_active,TBK1_active|0.000000,0.000000,0.000000,0.000000,0.000000,0.000000,0.000000,0.000000,0.000000,1.000000,1.000000,1.000000,0.000000,0.000000,0.000000,0.000000
CEBPB_T|CEBPB_T|0.157933,0.825279
MAP3K11|JUN_active|0.634229,0.229312
SMAD3_T|TP53_active,SMAD7|0.832656,0.723129,0.159764,0.441687
HTT|HTT|0.182843,0.818453
TYK2_T|TYK2_T|0.180549,0.850632
RACK1|RACK1|0.133275,0.794131
TCF7_T|TCF7_T|0.179011,0.853509
NOTCH1_active|NOTCH1_T,DLL4_active,ADAM17,KAT2B|0.000000,0.000000,0.000000,0.000000,0.000000,0.000000,0.000000,0.000000,0.000000,1.000000,1.000000,1.000000,1.000000,1.000000,1.000000,1.000000
MYC_T|PIAS2,SMAD7,TP53_active,TCF7_active|0.625657,0.415080,0.849761,0.494375,0.891753,0.554115,0.897364,0.537549,0.204651,0.059082,0.746178,0.478391,0.339525,0.368199,0.478829,0.465691
GRB2|SHC3|0.763520,0.315409
HSD17B4|IRF4,AP2A1_active,NFKB1|0.595023,0.838684,0.448469,0.671926,0.185554,0.274527,0.296637,0.141372
GRB10|GRB10|0.150541,0.874658
TBK1_T|IKBKG_active,IRF7|0.525708,0.237732,0.734198,0.374780
GAB1_T|GAB1_T|0.098190,0.852730
SRC_active|SRC_T,TNF_active|0.000000,0.000000,0.000000,1.000000
STK4|STK4|0.178741,0.804635
MYC_active|MYC_T,JAK2_active|0.000000,0.000000,0.000000,1.000000
JUN_T|FOS,CREB1_active,MEF2A_active|0.099370,0.100440,0.164182,0.370997,0.902873,0.865735,0.814846,0.543974
PDPK1|PDPK1|0.160727,0.880324
GSK3B_T|CREB1_active|0.276435,0.780350
WT1|MYB,CEBPB_active,EGR2_active|0.363803,0.796673,0.295422,0.499275,0.335626,0.477146,0.039157,0.496717
VPS51_T|VPS51_T|0.178926,0.774455
JUN_active|JUN_T,GSK3B_active|0.000000,0.000000,1.000000,0.000000
MAP2K1_T|MAP2K1_T|0.119617,0.851709
NOTCH2_active|NOTCH2_T,GSK3B_active|0.000000,0.000000,0.000000,1.000000
VPS51_active|VPS51_T,IKBKB_active|0.000000,0.000000,0.000000,1.000000
SRC_T|SRC_T|0.146024,0.822192
FOXO3_T|FOXO3_T|0.131180,0.863763
CBL_T|CBL_T|0.204814,0.846763
TNF_T|TP53_active,NFKBIA_active,SMAD7|0.274223,0.354170,0.509101,0.549753,0.705426,0.488984,0.941980,0.664736
CTSL_T|CTSL_T|0.082541,0.885824
PDHX|PDHX|0.197042,0.788152
STAT3_T|STAT3_T|0.227210,0.823973
JAK1_T|JAK1_T|0.146247,0.912691
PIM1|PIM1|0.129198,0.795208
RFX5_active|RFX5_T,CIITA|0.000000,0.000000,0.000000,1.000000
HHEX|HHEX|0.207898,0.844726
HDAC7|HDAC7|0.254483,0.827159
TMED1_active|TMED1_T,BTRC,GAB1_active|0.000000,0.000000,0.000000,0.000000,0.000000,1.000000,0.000000,0.000000
TP53_T|MAPK14,JUN_active|0.377944,0.246276,0.657512,0.538983
FOXO4|TSC22D3|0.379381,0.637513
ABL1_active|ABL1_T,CBL_active|0.000000,0.000000,1.000000,0.000000
NOTCH1_T|NOTCH1_T|0.164099,0.796451
PIK3CA_active|PIK3CA_T,IRS2_active|0.000000,0.000000,0.000000,1.000000
EP300_T|RBPJ_active,TP53_active,TCF7_active,EPAS1_active|0.427987,0.492721,0.655705,0.511981,0.622245,0.514425,0.750873,0.510891,0.361205,0.596261,0.393402,0.657244,0.246638,0.505028,0.542769,0.510381
EPAS1_active|EPAS1_T,EP300_active|0.000000,0.000000,0.000000,1.000000
RELA_T|AP2A1_active,EGR1|0.267919,0.573896,0.787438,0.673050
IRF7|IRF7|0.175624,0.817380
RFX5_T|RFX5_T|0.200605,0.818667
CASP3|RELA_active,MAPK14|0.489082,0.606749,0.393253,0.238570
RET|RET|0.106633,0.850083
SMAD2_active|SMAD2_T,ZFYVE9_active|0.000000,0.000000,0.000000,1.000000
HLA.DQB1_T|CREB1_active,PDHX|0.397038,0.061349,0.751497,0.477236
TCF7_active|TCF7_T,PRKAA1|0.000000,0.000000,1.000000,0.000000
STAT6_active|STAT6_T,JAK2_active,TBK1_active|0.000000,0.000000,0.000000,0.000000,0.000000,1.000000,1.000000,1.000000
ADAM17|ADAM17|0.138105,0.799680
SMAD2_T|SMAD2_T|0.154026,0.840012
SMAD3_active|SMAD3_T,BTRC,ZFYVE9_active|0.000000,0.000000,0.000000,0.000000,0.000000,1.000000,0.000000,0.000000
IRS2_T|FOXO1|0.284574,0.674700
IRF1|HSD17B4|0.631918,0.338756
CREB1_active|CREB1_T,PTEN_active|0.000000,0.000000,1.000000,0.000000
TP53_active|TP53_T,DNMT3A,PTEN_active,PRKAA1,CSNK1D_active|0.000000,0.000000,0.000000,0.000000,0.000000,0.000000,0.000000,0.000000,0.000000,0.000000,0.000000,0.000000,0.000000,0.000000,0.000000,0.000000,0.000000,1.000000,1.000000,1.000000,1.000000,1.000000,1.000000,1.000000,0.000000,0.000000,0.000000,0.000000,0.000000,0.000000,0.000000,0.000000
TICAM1|TICAM1|0.184174,0.838068
SPIB|MYB|0.291369,0.732212
RBPJ_T|RBPJ_T|0.181696,0.770279
NFKBIA_T|SRC_active,TIMP1|0.624405,0.391482,0.861399,0.502367
SIRT1_T|SIRT1_T|0.175243,0.838201
MEF2A_active|MEF2A_T,HDAC7|0.000000,0.000000,1.000000,0.000000
TNFAIP3_T|TNFAIP3_T|0.174396,0.796384
MAPK14|MAPK14|0.235183,0.823115
TIMP1|CREB1_active|0.181778,0.719692
STAT6_T|STAT6_T|0.154088,0.810544
PRDM1|BCL6|0.379443,0.813448
SMAD7|FOS|0.365930,0.638177
MAPK1_T|RET|0.637131,0.298019
DNMT3A|DNMT3A|0.089105,0.907132
PIAS2|PIAS2|0.228194,0.796455
TSC22D3|MYB|0.795979,0.284673
FOS|JUN_active,CEBPB_active,TP53_active|0.249276,0.050410,0.542711,0.552054,0.827916,0.873709,0.655008,0.598844
CIITA|CREB1_active,IRF1,PRDM1,RFX5_active|0.018817,0.487451,0.242243,0.504193,0.067676,0.495350,0.385331,0.650242,0.248263,0.483369,0.276760,0.690362,0.420228,0.512346,0.438676,0.949657
CEBPB_active|CEBPB_T,GSK3B_active|0.000000,0.000000,0.000000,1.000000
DTX4|DTX4|0.118384,0.881058
IFNGR1|SOCS1,AP2A1_active|0.248775,0.074851,0.742528,0.642672
JAK3_T|STAT6_active,STAT3_active|0.375486,0.679800,0.512877,0.343192
KAT2B|RBPJ_active|0.310454,0.843078
AP2A1_T|AP2A1_T|0.199275,0.748079
RPL32|RPL32|0.208408,0.781533
DLL4_T|DLL4_T|0.108140,0.862051
EGR2_active|EGR2_T,TNF_active|0.000000,0.000000,0.000000,1.000000
RBPJ_active|RBPJ_T,EP300_active,KAT2B|0.000000,0.000000,0.000000,0.000000,0.000000,1.000000,1.000000,1.000000
AP2A1_active|AP2A1_T,HTT|0.000000,0.000000,0.000000,1.000000
JAK2_T|JAK2_T|0.200031,0.845554
IKBKG_T|NFKBIA_active,EPAS1_active|0.399435,0.293985,0.813947,0.477669
STAT3_active|STAT3_T,TYK2_active,JAK1_active,JAK2_active,JAK3_active|0.000000,0.000000,0.000000,0.000000,0.000000,0.000000,0.000000,0.000000,0.000000,0.000000,0.000000,0.000000,0.000000,0.000000,0.000000,0.000000,0.000000,1.000000,1.000000,1.000000,1.000000,1.000000,1.000000,1.000000,1.000000,1.000000,1.000000,1.000000,1.000000,1.000000,1.000000,1.000000
TCN2|MYB,AP2A1_active|0.795173,0.484446,0.330433,0.168349
ZFYVE9_T|ZFYVE9_T|0.113109,0.871318
IL13RA1|IL13RA1|0.152159,0.791401
PML_T|PML_T|0.144639,0.798816
NOTCH2_T|NOTCH2_T|0.195336,0.848300
ABL1_T|ABL1_T|0.000000,1.000000
AKT1_T|AKT1_T|0.000000,1.000000
CREB1_T|CREB1_T|0.000000,1.000000
CSNK1D_T|CSNK1D_T|0.000000,1.000000
EGR2_T|EGR2_T|0.000000,1.000000
EPAS1_T|EPAS1_T|0.000000,1.000000
IKBKB_T|IKBKB_T|0.000000,1.000000
PAK1_T|PAK1_T|0.000000,1.000000
PIK3CA_T|PIK3CA_T|0.000000,1.000000
PPP2CA_T|PPP2CA_T|0.000000,1.000000
ROCK1_T|ROCK1_T|0.000000,1.000000
TMED1_T|TMED1_T|0.000000,1.000000
AKT1_active|AKT1_T,PPP2CA_active,PDPK1,TBK1_active|0.000000,0.000000,0.000000,0.000000,0.000000,0.000000,0.000000,0.000000,0.000000,1.000000,1.000000,1.000000,0.000000,0.000000,0.000000,0.000000
CBL_active|CBL_T,INSR_active,GRB2|0.000000,0.000000,0.000000,0.000000,0.000000,1.000000,1.000000,1.000000
CSNK1D_active|CSNK1D_T,PER1_active|0.000000,0.000000,1.000000,0.000000
CTSL_active|CTSL_T,INSR_active|0.000000,0.000000,0.000000,1.000000
DLL4_active|DLL4_T,SIRT1_active|0.000000,0.000000,1.000000,0.000000
EP300_active|EP300_T,PRKAA1|0.000000,0.000000,1.000000,0.000000
GAB1_active|GAB1_T,GRB2|0.000000,0.000000,0.000000,1.000000
GSK3B_active|GSK3B_T,MAP3K11|0.000000,0.000000,0.000000,1.000000
HLA.DQB1_active|HLA.DQB1_T,CTSL_active|0.000000,0.000000,0.000000,1.000000
IKBKB_active|IKBKB_T,TNFAIP3_active,PPP2CA_active,TBK1_active|0.000000,0.000000,0.000000,0.000000,0.000000,0.000000,0.000000,0.000000,0.000000,1.000000,0.000000,0.000000,0.000000,0.000000,0.000000,0.000000
INSR_active|INSR_T,CBL_active|0.000000,0.000000,1.000000,0.000000
IRS2_active|IRS2_T,INSR_active,IKBKB_active|0.000000,0.000000,0.000000,0.000000,1.000000,0.000000,0.000000,0.000000
JAK1_active|JAK1_T,IFNGR1,JAK3_active|0.000000,0.000000,0.000000,0.000000,0.000000,1.000000,1.000000,1.000000
JAK2_active|JAK2_T,IFNGR1|0.000000,0.000000,0.000000,1.000000
JAK3_active|JAK3_T,JAK1_active|0.000000,0.000000,0.000000,1.000000
MAP2K1_active|MAP2K1_T,PAK1_active|0.000000,0.000000,0.000000,1.000000
MYLK3_active|MYLK3_T,TNF_active|0.000000,0.000000,0.000000,1.000000
PAK1_active|PAK1_T,PDPK1|0.000000,0.000000,0.000000,1.000000
PER1_active|PER1_T,BTRC,SIRT1_active|0.000000,0.000000,0.000000,0.000000,0.000000,1.000000,0.000000,0.000000
PML_active|PML_T,MYLK3_active|0.000000,0.000000,0.000000,1.000000
PPP2CA_active|PPP2CA_T,RACK1|0.000000,0.000000,0.000000,1.000000
PTEN_active|PTEN_T,GSK3B_active,ROCK1_active|0.000000,0.000000,0.000000,0.000000,0.000000,1.000000,0.000000,0.000000
PTK2B_active|PTK2B_T,PPP2CA_active,TBK1_active|0.000000,0.000000,0.000000,0.000000,0.000000,1.000000,0.000000,0.000000
ROCK1_active|ROCK1_T,CASP3,RHOA|0.000000,0.000000,0.000000,0.000000,0.000000,1.000000,1.000000,1.000000
SIRT1_active|SIRT1_T,CIITA|0.000000,0.000000,1.000000,0.000000
TBK1_active|TBK1_T,DTX4,TICAM1|0.000000,0.000000,0.000000,0.000000,0.000000,1.000000,0.000000,0.000000
TNF_active|TNF_T,ADAM17|0.000000,0.000000,0.000000,1.000000
TNFAIP3_active|TNFAIP3_T,PML_active|0.000000,0.000000,1.000000,0.000000
TYK2_active|TYK2_T,JAK1_active,IL13RA1|0.000000,0.000000,0.000000,0.000000,0.000000,1.000000,1.000000,1.000000
ZFYVE9_active|ZFYVE9_T,PML_active|0.000000,0.000000,0.000000,1.000000
