# Supplementary material for: Data-Driven Math Model of FLT3-ITD Acute Myeloid Leukemia Reveals Potential Therapeutic Targets
Source: J Pers Med. 2021 Mar 11;11(3):193. doi: 10.3390/jpm11030193 (PMC7998618; doi:10.3390/jpm11030193)
Supplement: Supplementary file 1 [file jpm-11-00193-s001.zip › Supplemental Files/File S4.txt]

#BOOLEAN RULES
FOXO1 *= TSC22D3
MYB *= MYB
MAPK1_active *= MAP2K1_active and MAPK1_T and not PPP2CA_active
INSR_T *= GRB10
FOXO3_active *= FOXO3_T and PRKAA1 and not AKT1_active and not IKBKB_active and not PIM1 and not PTK2B_active and not SIRT1_active
NFKB1 *= NFKB1
PER1_T *= PER1_T
EGR1 *= (JUN_active and not AP2A1_active) or (FOXO1 and JUN_active and TP53_active) or (JUN_active and not FOXO1 and not TP53_active)
IKBKG_active *= IKBKG_T and not IKBKB_active
PTEN_T *= PTEN_T
MEF2A_T *= MEF2A_T
PTK2B_T *= not SRC_active
NFKBIA_active *= NFKBIA_T and TNF_active and not TBK1_active
IRF4 *= BCL6 or STAT6_active
SHC3 *= SHC3
PRKAA1 *= STAT3_active
RHOA *= NFKB1 and TP53_active and not STAT6_active
SOCS1 *= SOCS1
TRAF3 *= NFKB1
MYLK3_T *= MYLK3_T
BCL6 *= BCL6
RELA_active *= (GSK3B_active and RELA_T and not PPP2CA_active) or (RELA_T and TBK1_active and not PPP2CA_active)
CEBPB_T *= CEBPB_T
MAP3K11 *= not JUN_active
SMAD3_T *= not TP53_active
HTT *= HTT
TYK2_T *= TYK2_T
RACK1 *= RACK1
TCF7_T *= TCF7_T
NOTCH1_active *= (ADAM17 and NOTCH1_T) or (DLL4_active and NOTCH1_T) or (KAT2B and NOTCH1_T)
MYC_T *= (SMAD7 and not PIAS2) or (not PIAS2 and not TCF7_active) or (TP53_active and not SMAD7 and not TCF7_active)
GRB2 *= not SHC3
HSD17B4 *= (NFKB1 and not IRF4) or (not AP2A1_active and not IRF4)
GRB10 *= GRB10
TBK1_T *= not IRF7
GAB1_T *= GAB1_T
SRC_active *= SRC_T and TNF_active
STK4 *= STK4
MYC_active *= JAK2_active and MYC_T
JUN_T *= FOS
PDPK1 *= PDPK1
GSK3B_T *= CREB1_active
WT1 *= EGR2_active and not CEBPB_active and not MYB
VPS51_T *= VPS51_T
JUN_active *= JUN_T and not GSK3B_active
MAP2K1_T *= MAP2K1_T
NOTCH2_active *= GSK3B_active and NOTCH2_T
VPS51_active *= IKBKB_active and VPS51_T
SRC_T *= SRC_T
FOXO3_T *= FOXO3_T
CBL_T *= CBL_T
TNF_T *= NFKBIA_active or (TP53_active and not SMAD7)
CTSL_T *= CTSL_T
PDHX *= PDHX
STAT3_T *= STAT3_T
JAK1_T *= JAK1_T
PIM1 *= PIM1
RFX5_active *= CIITA and RFX5_T
HHEX *= HHEX
HDAC7 *= HDAC7
TMED1_active *= GAB1_active and TMED1_T and not BTRC
TP53_T *= MAPK14
FOXO4 *= TSC22D3
ABL1_active *= ABL1_T and not CBL_active
NOTCH1_T *= NOTCH1_T
PIK3CA_active *= IRS2_active and PIK3CA_T
EP300_T *= (EPAS1_active and RBPJ_active) or (TCF7_active and TP53_active) or (TCF7_active and not RBPJ_active) or (TP53_active and not RBPJ_active)
EPAS1_active *= EP300_active and EPAS1_T
RELA_T *= AP2A1_active or EGR1
IRF7 *= IRF7
RFX5_T *= RFX5_T
CASP3 *= MAPK14 and not RELA_active
RET *= RET
SMAD2_active *= SMAD2_T and ZFYVE9_active
HLA.DQB1_T *= CREB1_active and not PDHX
TCF7_active *= TCF7_T and not PRKAA1
STAT6_active *= (JAK2_active and STAT6_T) or (STAT6_T and TBK1_active)
ADAM17 *= ADAM17
SMAD2_T *= SMAD2_T
SMAD3_active *= SMAD3_T and ZFYVE9_active and not BTRC
IRS2_T *= FOXO1
IRF1 *= not HSD17B4
CREB1_active *= CREB1_T and not PTEN_active
TP53_active *= (CSNK1D_active and TP53_T and not DNMT3A) or (PRKAA1 and TP53_T and not DNMT3A) or (PTEN_active and TP53_T and not DNMT3A)
TICAM1 *= TICAM1
SPIB *= MYB
RBPJ_T *= RBPJ_T
NFKBIA_T *= SRC_active or not TIMP1
SIRT1_T *= SIRT1_T
MEF2A_active *= MEF2A_T and not HDAC7
TNFAIP3_T *= TNFAIP3_T
MAPK14 *= MAPK14
TIMP1 *= CREB1_active
STAT6_T *= STAT6_T
PRDM1 *= BCL6
SMAD7 *= FOS
MAPK1_T *= not RET
DNMT3A *= DNMT3A
PIAS2 *= PIAS2
TSC22D3 *= not MYB
FOS *= CEBPB_active or JUN_active
CIITA *= (PRDM1 and RFX5_active) or (CREB1_active and IRF1 and RFX5_active)
CEBPB_active *= CEBPB_T and GSK3B_active
DTX4 *= DTX4
IFNGR1 *= SOCS1
JAK3_T *= (STAT3_active and not STAT6_active) or (STAT6_active and not STAT3_active)
KAT2B *= RBPJ_active
AP2A1_T *= AP2A1_T
RPL32 *= RPL32
DLL4_T *= DLL4_T
EGR2_active *= EGR2_T and TNF_active
RBPJ_active *= (EP300_active and RBPJ_T) or (KAT2B and RBPJ_T)
AP2A1_active *= AP2A1_T and HTT
JAK2_T *= JAK2_T
IKBKG_T *= NFKBIA_active and not EPAS1_active
STAT3_active *= (JAK1_active and STAT3_T) or (JAK2_active and STAT3_T) or (JAK3_active and STAT3_T) or (STAT3_T and TYK2_active)
TCN2 *= not AP2A1_active and not MYB
ZFYVE9_T *= ZFYVE9_T
IL13RA1 *= IL13RA1
PML_T *= PML_T
NOTCH2_T *= NOTCH2_T
ABL1_T *= ABL1_T
AKT1_T *= AKT1_T
CREB1_T *= CREB1_T
CSNK1D_T *= CSNK1D_T
EGR2_T *= EGR2_T
EPAS1_T *= EPAS1_T
IKBKB_T *= IKBKB_T
PAK1_T *= PAK1_T
PIK3CA_T *= PIK3CA_T
PPP2CA_T *= PPP2CA_T
ROCK1_T *= ROCK1_T
TMED1_T *= TMED1_T
AKT1_active *= (AKT1_T and PDPK1 and not PPP2CA_active) or (AKT1_T and TBK1_active and not PPP2CA_active)
CBL_active *= (CBL_T and GRB2) or (CBL_T and INSR_active)
CSNK1D_active *= CSNK1D_T and not PER1_active
CTSL_active *= CTSL_T and INSR_active
DLL4_active *= DLL4_T and not SIRT1_active
EP300_active *= EP300_T and not PRKAA1
GAB1_active *= GAB1_T and GRB2
GSK3B_active *= GSK3B_T and MAP3K11
HLA.DQB1_active *= CTSL_active and HLA.DQB1_T
IKBKB_active *= IKBKB_T and TBK1_active and not PPP2CA_active and not TNFAIP3_active
INSR_active *= INSR_T and not CBL_active
IRS2_active *= IRS2_T and not IKBKB_active and not INSR_active
JAK1_active *= (IFNGR1 and JAK1_T) or (JAK1_T and JAK3_active)
JAK2_active *= IFNGR1 and JAK2_T
JAK3_active *= JAK1_active and JAK3_T
MAP2K1_active *= MAP2K1_T and PAK1_active
MYLK3_active *= MYLK3_T and TNF_active
PAK1_active *= PAK1_T and PDPK1
PER1_active *= PER1_T and SIRT1_active and not BTRC
PML_active *= MYLK3_active and PML_T
PPP2CA_active *= PPP2CA_T and RACK1
PTEN_active *= PTEN_T and ROCK1_active and not GSK3B_active
PTK2B_active *= PTK2B_T and TBK1_active and not PPP2CA_active
ROCK1_active *= (CASP3 and ROCK1_T) or (RHOA and ROCK1_T)
SIRT1_active *= SIRT1_T and not CIITA
TBK1_active *= TBK1_T and TICAM1 and not DTX4
TNF_active *= ADAM17 and TNF_T
TNFAIP3_active *= TNFAIP3_T and not PML_active
TYK2_active *= (IL13RA1 and TYK2_T) or (JAK1_active and TYK2_T)
ZFYVE9_active *= PML_active and ZFYVE9_T
