# Supplementary material for: Data-Driven Math Model of FLT3-ITD Acute Myeloid Leukemia Reveals Potential Therapeutic Targets
Source: J Pers Med. 2021 Mar 11;11(3):193. doi: 10.3390/jpm11030193 (PMC7998618; doi:10.3390/jpm11030193)
Supplement: Supplementary file 1 [file jpm-11-00193-s001.zip › Supplemental Files/File S5.csv]

	module	perturbation	turquoise	blue	green	yellow	red	sum
ZFYVE9_active	red	KO	0.0	2.0	0.0	0.0	0.0	2.0
TP53_active	turquoise	CA	1.1237265	0.6764415	-0.147358	0.0	0.0	1.6528100000000001
IFNGR1	yellow	KO	0.0	1.5	0.0	0.0	0.0	1.5
STAT3_T	blue	KO	0.0	1.4375	0.0	0.0	0.0	1.4375
ROCK1_T	red	KO	0.0	0.0	0.0	0.0	1.25	1.25
RBPJ_T	yellow	KO	0.0	0.0	0.0	1.25	0.0	1.25
JAK1_T	blue	KO	0.0	1.25	0.0	0.0	0.0	1.25
AP2A1_active	turquoise	CA	0.5395805	0.0	-0.21104925	0.692485	0.220798	1.2418142500000002
GRB10	red	KO	0.0	0.0	0.0	1.074008	0.0	1.074008
MEF2A_T	red	KO	0.0	0.0	0.0	0.0	1.0	1.0
TNFAIP3_T	red	KO	0.0	0.0	0.0	0.0	1.0	1.0
PML_active__KO	brown	KO	0.0	0.0	0.0	0.0	1.0	1.0
CREB1_T	blue	KO	0.0	1.0	0.0	0.0	0.0	1.0
ZFYVE9_T	red	KO	0.0	0.0	0.0	0.0	1.0	1.0
SIRT1_T	blue	KO	0.0	1.0	0.0	0.0	0.0	1.0
SMAD3_T	blue	KO	0.0	1.0	0.0	0.0	0.0	1.0
TCF7_T	blue	KO	0.0	1.0	0.0	0.0	0.0	1.0
SMAD2_T	blue	KO	0.0	1.0	0.0	0.0	0.0	1.0
EPAS1_T	yellow	KO	0.0	0.0	0.0	1.0	0.0	1.0
TBK1_T	red	KO	0.0	0.0	0.0	0.0	1.0	1.0
IRS2_active	red	KO	0.0	1.0	0.0	0.0	0.0	1.0
CTSL_T	red	KO	0.0	0.0	0.0	0.0	1.0	1.0
DLL4_T	yellow	KO	0.0	0.0	0.0	1.0	0.0	1.0
NOTCH2_T	blue	KO	0.0	1.0	0.0	0.0	0.0	1.0
GAB1_T	yellow	KO	0.0	0.0	0.0	1.0	0.0	1.0
GSK3B_T	blue	KO	0.0	1.0	0.0	0.0	0.0	1.0
PTK2B_T	blue	KO	0.0	1.0	0.0	0.0	0.0	1.0
ROCK1_active	red	KO	0.0	0.0	0.0	1.0	0.0	1.0
IKBKB_T	blue	KO	0.0	1.0	0.0	0.0	0.0	1.0
PTEN_T	yellow	KO	0.0	0.0	0.0	1.0	0.0	1.0
INSR_T	yellow	KO	0.0	0.0	0.0	1.0	0.0	1.0
IRS2_T	red	KO	0.0	0.0	0.0	0.0	1.0	1.0
JAK2_T	blue	KO	0.0	1.0	0.0	0.0	0.0	1.0
MAP2K1_T	red	KO	0.0	0.0	0.0	0.0	1.0	1.0
PIK3CA_T	blue	KO	0.0	1.0	0.0	0.0	0.0	1.0
PER1_T	red	KO	0.0	0.0	0.0	0.0	1.0	1.0
PIM1	turquoise	CA	0.0	0.0	0.0	1.0	0.0	1.0
AKT1_active	turquoise	CA	0.0	0.0	0.0	1.0	0.0	1.0
NFKBIA_T	yellow	KO	0.0	0.0	0.0	1.0	0.0	1.0
FOXO3_T	yellow	KO	0.0	0.0	0.0	1.0	0.0	1.0
FOS	green	CA	0.0	0.0	0.8799667500000001	0.0	0.0	0.8799667500000001
SOCS1	red	KO	0.0	0.0	0.0	0.868974	0.0	0.868974
JUN_active	green	CA	-0.23246899999999998	0.0	1.064757625	0.0	0.0	0.8322886249999999
CREB1_active	blue	KO	0.0	0.72748	0.02650025	0.0	0.0	0.75398025
EP300_active__KO	brown	KO	0.0	0.0	0.0	0.75	0.0	0.75
RBPJ_active	yellow	KO	0.0	0.0	0.0	0.0	0.72217	0.72217
SHC3	red	KO	0.7116309999999999	0.0	0.0	0.0	0.0	0.7116309999999999
NFKB1	turquoise	CA	0.74765125	0.0	0.0	0.0	-0.11857925	0.629072
MAPK14	turquoise	CA	0.384385	0.154681	0.0	0.0	0.0	0.539066
STAT3_active	blue	KO	0.0	0.0	0.0	0.0	0.528526	0.528526
RELA_T	turquoise	CA	0.5	0.0	0.0	0.0	0.0	0.5
INSR_active	yellow	KO	0.0	0.0	0.0	0.0	0.5	0.5
AKT1_T	turquoise	CA	0.5	0.0	0.0	0.0	0.0	0.5
MAP3K11__KO	brown	KO	0.0	0.5	0.0	0.0	0.0	0.5
MAPK1_T	turquoise	CA	0.5	0.0	0.0	0.0	0.0	0.5
EGR2_T	green	CA	0.0	0.0	0.5	0.0	0.0	0.5
TP53_T	turquoise	CA	0.5	0.0	0.0	0.0	0.0	0.5
CASP3	blue	KO	0.0	0.0	0.0	0.0	0.5	0.5
AP2A1_T	turquoise	CA	0.5	0.0	0.0	0.0	0.0	0.5
HDAC7__KO	brown	KO	0.0	0.0	0.0	0.0	0.5	0.5
TNF_T	turquoise	CA	0.5	0.0	0.0	0.0	0.0	0.5
CEBPB_T	green	CA	0.0	0.0	0.5	0.0	0.0	0.5
IKBKG_T	turquoise	CA	0.5	0.0	0.0	0.0	0.0	0.5
DTX4__KO	brown	KO	0.0	0.0	0.0	0.0	0.5	0.5
TMED1_T	turquoise	CA	0.5	0.0	0.0	0.0	0.0	0.5
PPP2CA_T	turquoise	CA	0.5	0.0	0.0	0.0	0.0	0.5
PAK1_active__KO	brown	KO	0.0	0.0	0.0	0.0	0.5	0.5
KAT2B	red	KO	0.0	0.0	0.0	0.5	0.0	0.5
CBL_active__KO	brown	KO	0.0	0.0	0.0	0.5	0.0	0.5
MYC_T	turquoise	CA	0.5	0.0	0.0	0.0	0.0	0.5
ABL1_T	turquoise	CA	0.5	0.0	0.0	0.0	0.0	0.5
JUN_T	green	CA	0.0	0.0	0.5	0.0	0.0	0.5
TICAM1__CA	brown	CA	0.0	0.0	0.0	0.0	0.5	0.5
CIITA__KO	brown	KO	0.0	0.5	0.0	0.0	0.0	0.5
HSD17B4	red	KO	0.0	0.0	0.42508	0.0	0.0	0.42508
PIAS2	yellow	KO	0.42384525	0.0	0.0	0.0	0.0	0.42384525
EGR2_active	green	CA	0.3764035	0.0	0.0	0.0	0.0	0.3764035
TCF7_active	blue	KO	0.33686925	0.0	0.0	0.0	0.0	0.33686925
EPAS1_active	yellow	KO	0.327555	0.0	0.0	0.0	0.0	0.327555
JAK3_active__KO	black	KO	0.0	0.3125	0.0	0.0	0.0	0.3125
PIK3CA_active	blue	KO	0.0	0.2937345	0.0	0.0	0.0	0.2937345
EGR1	green	CA	0.246946	0.0	0.0	0.0	0.0	0.246946
RELA_active	turquoise	CA	-0.181814	0.4160925	0.0	0.0	0.0	0.23427849999999997
SMAD7__KO	brown	KO	0.15845749999999997	0.0	0.0	0.0	0.0	0.15845749999999997
IRF4__KO	brown	KO	0.0	0.0	0.0	0.0	0.13695199999999996	0.13695199999999996
JAK1_active	blue	KO	0.0	0.125	0.0	0.0	0.0	0.125
TYK2_active__KO	brown	KO	0.0	0.0625	0.0	0.0	0.0	0.0625
SRC_active__KO	brown	KO	0.0	0.049389000000000016	0.0	0.0	0.0	0.049389000000000016
MYB__CA	brown	CA	0.0	0.0	0.0	0.030147499999999994	0.0	0.030147499999999994
MEF2A_active	red	KO	0.0	0.0	0.0297135	0.0	0.0	0.0297135
MYLK3_active__KO	brown	KO	0.0	0.0	0.0	0.0	0.0	0.0
JAK3_T__CA	black	CA	0.0	0.0	0.0	0.0	0.0	0.0
PAK1_active__CA	brown	CA	0.0	0.0	0.0	0.0	0.0	0.0
PML_T__CA	brown	CA	0.0	0.0	0.0	0.0	0.0	0.0
MYLK3_T__CA	brown	CA	0.0	0.0	0.0	0.0	0.0	0.0
RACK1__KO	black	KO	0.0	0.0	0.0	0.0	0.0	0.0
PAK1_T__CA	brown	CA	0.0	0.0	0.0	0.0	0.0	0.0
MYLK3_active__CA	brown	CA	0.0	0.0	0.0	0.0	0.0	0.0
DTX4__CA	brown	CA	0.0	0.0	0.0	0.0	0.0	0.0
PML_active__CA	brown	CA	0.0	0.0	0.0	0.0	0.0	0.0
IL13RA1	yellow	KO	0.0	0.0	0.0	0.0	0.0	0.0
TICAM1__KO	brown	KO	0.0	0.0	0.0	0.0	0.0	0.0
HLA.DQB1_T__CA	brown	CA	0.0	0.0	0.0	0.0	0.0	0.0
RFX5_active__CA	brown	CA	0.0	0.0	0.0	0.0	0.0	0.0
PRDM1__CA	brown	CA	0.0	0.0	0.0	0.0	0.0	0.0
HDAC7__CA	brown	CA	0.0	0.0	0.0	0.0	0.0	0.0
CSNK1D_active__CA	brown	CA	0.0	0.0	0.0	0.0	0.0	0.0
STAT6_T__CA	brown	CA	0.0	0.0	0.0	0.0	0.0	0.0
EP300_active__CA	brown	CA	0.0	0.0	0.0	0.0	0.0	0.0
CIITA__CA	brown	CA	0.0	0.0	0.0	0.0	0.0	0.0
RFX5_T__CA	brown	CA	0.0	0.0	0.0	0.0	0.0	0.0
VPS51_T__CA	black	CA	0.0	0.0	0.0	0.0	0.0	0.0
PML_T__KO	brown	KO	0.0	0.0	0.0	0.0	0.0	0.0
TYK2_active__CA	brown	CA	0.0	0.0	0.0	0.0	0.0	0.0
JAK3_active__CA	black	CA	0.0	0.0	0.0	0.0	0.0	0.0
CBL_T__CA	brown	CA	0.0	0.0	0.0	0.0	0.0	0.0
SRC_T__CA	brown	CA	0.0	0.0	0.0	0.0	0.0	0.0
IRF4__CA	brown	CA	0.0	0.0	0.0	0.0	0.0	0.0
CSNK1D_T__CA	brown	CA	0.0	0.0	0.0	0.0	0.0	0.0
NOTCH1_T__CA	brown	CA	0.0	0.0	0.0	0.0	0.0	0.0
BCL6__CA	brown	CA	0.0	0.0	0.0	0.0	0.0	0.0
TYK2_T__KO	brown	KO	0.0	0.0	0.0	0.0	0.0	0.0
EP300_T__CA	brown	CA	0.0	0.0	0.0	0.0	0.0	0.0
MAP3K11__CA	brown	CA	0.0	0.0	0.0	0.0	0.0	0.0
HTT__KO	brown	KO	0.0	0.0	0.0	0.0	0.0	0.0
TYK2_T__CA	brown	CA	0.0	0.0	0.0	0.0	0.0	0.0
PAK1_T__KO	brown	KO	0.0	0.0	0.0	0.0	0.0	0.0
MYLK3_T__KO	brown	KO	0.0	0.0	0.0	0.0	0.0	0.0
VPS51_T__KO	black	KO	0.0	0.0	0.0	0.0	0.0	0.0
SRC_T__KO	brown	KO	0.0	0.0	0.0	0.0	0.0	0.0
PDHX	turquoise	CA	0.0	0.0	0.0	0.0	0.0	0.0
STAT6_T__KO	brown	KO	0.0	0.0	0.0	0.0	0.0	0.0
DNMT3A__KO	brown	KO	0.0	0.0	0.0	0.0	0.0	0.0
DLL4_active	yellow	KO	0.0	0.0	0.0	0.0	0.0	0.0
NOTCH1_T__KO	brown	KO	0.0	0.0	0.0	0.0	0.0	0.0
BCL6__KO	brown	KO	0.0	0.0	0.0	0.0	0.0	0.0
TIMP1__KO	brown	KO	0.0	0.0	0.0	0.0	0.0	0.0
RET__KO	brown	KO	0.0	0.0	0.0	0.0	0.0	0.0
IRF1	green	CA	0.0	0.0	0.0	0.0	0.0	0.0
PRDM1__KO	brown	KO	0.0	0.0	0.0	0.0	0.0	0.0
RFX5_active__KO	brown	KO	0.0	0.0	0.0	0.0	0.0	0.0
STAT6_active__KO	brown	KO	0.0	0.0	0.0	0.0	0.0	0.0
CBL_T__KO	brown	KO	0.0	0.0	0.0	0.0	0.0	0.0
TNF_active	turquoise	CA	0.0	0.0	0.5	-0.5	0.0	0.0
CSNK1D_T__KO	brown	KO	0.0	0.0	0.0	0.0	0.0	0.0
TBK1_active	red	KO	-1.5	2.0	0.0	-0.5	0.0	0.0
PER1_active	red	KO	0.0	0.0	0.0	0.0	0.0	0.0
EP300_T__KO	brown	KO	0.0	0.0	0.0	0.0	0.0	0.0
HLA.DQB1_T__KO	brown	KO	0.0	0.0	0.0	0.0	0.0	0.0
CTSL_active	red	KO	0.0	0.0	0.0	0.0	0.0	0.0
SIRT1_active	blue	KO	0.0	0.0	0.0	-1.0	1.0	0.0
JAK3_T__KO	black	KO	0.0	0.0	0.0	0.0	0.0	0.0
RFX5_T__KO	brown	KO	0.0	0.0	0.0	0.0	0.0	0.0
RET__CA	brown	CA	-0.06485000000000007	0.0	0.0	0.0	0.0	-0.06485000000000007
SMAD7__CA	brown	CA	0.0	-0.078618	0.0	0.0	0.0	-0.078618
TSC22D3	yellow	KO	-0.48916899999999996	0.37875100000000006	0.0	0.0	0.0	-0.1104179999999999
PRKAA1	red	KO	-0.625	-0.5	0.0	1.0	0.0	-0.125
MYB__KO	brown	KO	-0.1628385	0.0	0.0	0.0	0.0	-0.1628385
SRC_active__CA	brown	CA	0.0	0.0	0.0	-0.181883	0.0	-0.181883
TIMP1__CA	brown	CA	0.0	0.0	0.0	-0.18982649999999995	0.0	-0.18982649999999995
STAT6_active__CA	brown	CA	-0.20339425	0.0	0.0	0.0	0.0	-0.20339425
IKBKG_active	turquoise	CA	0.0	0.0	0.0	0.0	-0.22725800000000002	-0.22725800000000002
RHOA	turquoise	CA	0.0	0.0	0.0	0.0	-0.25	-0.25
CSNK1D_active__KO	brown	KO	-0.3125	0.0	0.0	0.0	0.0	-0.3125
CEBPB_active	green	CA	-0.3347145	0.0	0.1743085	-0.22485099999999997	0.0	-0.38525699999999996
IRF7	blue	KO	0.0	0.0	0.0	0.0	-0.45365	-0.45365
CBL_active__CA	brown	CA	-0.5	0.0	0.0	0.0	0.0	-0.5
BTRC	blue	KO	0.5	-0.5	0.0	0.0	-0.5	-0.5
GRB2	turquoise	CA	0.0	0.0	0.0	-0.5	0.0	-0.5
PTK2B_active	blue	KO	0.0	0.0	0.0	-0.5	0.0	-0.5
HTT__CA	brown	CA	-0.5	0.0	0.0	0.0	0.0	-0.5
IKBKB_active	blue	KO	0.5	0.0	0.0	-0.5	-0.5	-0.5
TNFAIP3_active	red	KO	0.0	-0.5	0.0	0.0	0.0	-0.5
RACK1__CA	black	CA	-0.5	0.0	0.0	0.0	0.0	-0.5
DNMT3A__CA	brown	CA	-0.5	0.0	0.0	0.0	0.0	-0.5
FOXO1	turquoise	CA	0.0	0.0	-0.07567125	0.0	-0.564826	-0.64049725
NFKBIA_active	yellow	KO	-0.707379	0.0	0.0	0.0	0.0	-0.707379
PDPK1	blue	KO	-0.75	0.0	0.0	0.0	0.0	-0.75
GSK3B_active	blue	KO	-0.75	1.0	-0.5	-0.5	0.0	-0.75
JAK2_active	blue	KO	-1.0	0.125	0.0	0.0	0.0	-0.875
ADAM17	yellow	KO	-1.0	0.0	0.0	0.0	0.0	-1.0
GAB1_active	yellow	KO	-1.0	0.0	0.0	0.0	0.0	-1.0
MAP2K1_active	red	KO	-1.0	0.0	0.0	0.0	0.0	-1.0
PPP2CA_active	turquoise	CA	-3.0	2.0	0.0	0.0	0.0	-1.0
PTEN_active	yellow	KO	-0.625	-0.5	0.0	0.0	0.0	-1.125
